# Supplementary material for: Mixed evolutionary origins of endogenous biomass-depolymerizing enzymes in animals
Source: BMC Genomics. 2018 Jun 20;19:483. doi: 10.1186/s12864-018-4861-0 (PMC6011409; doi:10.1186/s12864-018-4861-0)
Supplement: Supplementary file 9 — Table S2. Summary of glycoside hydrolase annotations in metazoan genomes. (XLSX 86 kb) [file 12864_2018_4861_MOESM9_ESM.xlsx]

## Sheet: meta.gh.dedup
Gene	Pfam accession	Species ID	E-value
GH1	PF00232.13	aedes_aegypti.11257	1.1e-144
GH1	PF00232.13	aedes_aegypti.11269	3.6e-130
GH1	PF00232.13	aedes_aegypti.13012	8.3e-158
GH1	PF00232.13	aedes_aegypti.13220	5.9e-133
GH1	PF00232.13	aedes_aegypti.3011	0
GH1	PF00232.13	aedes_aegypti.3491	5.4e-159
GH1	PF00232.13	aedes_aegypti.7176	9.8e-158
GH1	PF00232.13	aedes_aegypti.9682	3.3e-159
GH1	PF00232.13	anopheles_gambiae.11986	3.4e-159
GH1	PF00232.13	anopheles_gambiae.12018	1.7e-163
GH1	PF00232.13	anopheles_gambiae.12162	2.3e-154
GH1	PF00232.13	anopheles_gambiae.12878	2.6e-157
GH1	PF00232.13	anopheles_gambiae.2957	6.1e-163
GH1	PF00232.13	anopheles_gambiae.3988	1.4e-143
GH1	PF00232.17	Caenorhabditis_elegans.10872	4.2e-130
GH1	PF00232.17	Caenorhabditis_elegans.13785	2.3e-126
GH1	PF00232.17	Ciona_intestinalis.12139	4e-54
GH1	PF00232.17	Ciona_intestinalis.12621	3.1e-158
GH1	PF00232.17	Ciona_intestinalis.1332	0
GH1	PF00232.17	Ciona_intestinalis.5533	7.4e-163
GH1	PF00232.17	Crassostrea_gigas.24880	4e-201
GH1	PF00232.13	drosophila_melanogaster.10449	1e-152
GH1	PF00232.17	Homo_sapiens.14264	9e-155
GH1	PF00232.17	Homo_sapiens.4080	1.5e-159
GH1	PF00232.17	Homo_sapiens.41497	1.1e-53
GH1	PF00232.17	Homo_sapiens.51640	9e-08
GH1	PF00232.17	Homo_sapiens.57805	2.4e-152
GH1	PF00232.17	Homo_sapiens.62588	0
GH1	PF00232.17	Homo_sapiens.6474	0
GH1	PF00232.17	Homo_sapiens.7664	2.6e-200
GH1	PF00232.17	Homo_sapiens.7665	1.9e-206
GH1	PF00232.17	Lottia_gigantea.10140	6.1e-161
GH1	PF00232.17	Lottia_gigantea.22981	6.1e-172
GH1	PF00232.17	Lottia_gigantea.4276	4.4e-156
GH1	PF00232.17	Macrostomum_lignano.25711	1.6e-163
GH1	PF00232.17	Macrostomum_lignano.3517	7.6e-150
GH1	PF00232.17	Macrostomum_lignano.36041	3.5e-163
GH1	PF00232.17	Macrostomum_lignano.50019	9.1e-162
GH1	PF00232.17	Macrostomum_lignano.5654	2.8e-161
GH1	PF00232.17	Mus_musculus.21823	4.8e-91
GH1	PF00232.17	Mus_musculus.34419	0
GH1	PF00232.17	Mus_musculus.40048	1.3e-80
GH1	PF00232.17	Mus_musculus.50331	3.3e-98
GH1	PF00232.17	Mus_musculus.6439	1.5e-200
GH1	PF00232.17	Mus_musculus.6440	1.7e-208
GH1	PF00232.17	Mus_musculus.6520	4e-159
GH1	PF00232.17	Nematostella_vectensis.12060	7.8e-167
GH1	PF00232.17	Nematostella_vectensis.9414	1.2e-157
GH1	PF00232.17	Strongylocentrotus_purpuratus.11648	1.4e-130
GH1	PF00232.17	Strongylocentrotus_purpuratus.1283	2.9e-124
GH1	PF00232.17	Strongylocentrotus_purpuratus.18218	5.4e-169
GH1	PF00232.17	Strongylocentrotus_purpuratus.18532	2.4e-58
GH1	PF00232.17	Strongylocentrotus_purpuratus.18609	3e-40
GH1	PF00232.17	Strongylocentrotus_purpuratus.20916	1.8e-170
GH1	PF00232.17	Strongylocentrotus_purpuratus.23617	2.3e-175
GH1	PF00232.17	Strongylocentrotus_purpuratus.24041	1.2e-53
GH1	PF00232.17	Strongylocentrotus_purpuratus.28363	1e-117
GH1	PF00232.17	Strongylocentrotus_purpuratus.589	7.2e-78
GH1	PF00232.17	Strongylocentrotus_purpuratus.6472	8.9e-21
GH1	PF00232.17	Strongylocentrotus_purpuratus.9088	9.4e-176
GH1	PF00232.17	Strongylocentrotus_purpuratus.9686	1.5e-152
GH1	PF00232.17	Strongylocentrotus_purpuratus.9711	5.6e-77
GH10	PF00331.19	Crassostrea_gigas.15779	2e-40
GH10	PF00331.19	Crassostrea_gigas.17179	4.2e-81
GH10	PF00331.19	Crassostrea_gigas.20213	4.7e-13
GH10	PF00331.19	Lottia_gigantea.10001	4e-37
GH10	PF00331.19	Lottia_gigantea.1137	5.8e-32
GH10	PF00331.19	Lottia_gigantea.12837	2.5e-38
GH10	PF00331.19	Lottia_gigantea.13901	8.1e-34
GH10	PF00331.19	Lottia_gigantea.14011	1.8e-43
GH10	PF00331.19	Lottia_gigantea.15381	1e-35
GH10	PF00331.19	Lottia_gigantea.17810	2.1e-39
GH10	PF00331.19	Lottia_gigantea.19005	2.6e-33
GH10	PF00331.19	Lottia_gigantea.21246	2.2e-30
GH10	PF00331.19	Lottia_gigantea.21830	1.4e-30
GH10	PF00331.19	Lottia_gigantea.3714	1e-29
GH10	PF00331.19	Lottia_gigantea.583	5.8e-44
GH10	PF00331.19	Lottia_gigantea.606	2.1e-41
GH10	PF00331.19	Nematostella_vectensis.18900	4.5e-42
GH100	PF12899.6	Capsaspora_owczarzaki.6458	3.6e-05
GH106	PF17132.3	Strongylocentrotus_purpuratus.14211	3.1e-05
GH106	PF17132.3	Strongylocentrotus_purpuratus.6545	1.8e-11
GH106	PF17132.3	Strongylocentrotus_purpuratus.8669	1.5e-26
GH114	PF03537.12	Crassostrea_gigas.6828	1.6e-46
GH114	PF03537.12	Hypsibius_dujardini.11150	1.3e-14
GH114	PF03537.12	Hypsibius_dujardini.13597	3e-27
GH114	PF03537.12	Lottia_gigantea.15155	1.5e-85
GH114	PF03537.12	Ramazzottius_varieornatus.15961	2.4e-16
GH114	PF03537.12	Ramazzottius_varieornatus.17307	2.1e-13
GH114	PF03537.12	Ramazzottius_varieornatus.9291	3.2e-12
GH125	PF06824.10	Capsaspora_owczarzaki.4087	4.7e-160
GH125	PF06824.10	Capsaspora_owczarzaki.7791	6e-144
GH127	PF07944.11	Amphimedon_queenslandica.7859	4e-24
GH127	PF07944.11	Mus_musculus.3515	2.2e-05
GH127	PF07944.11	Mus_musculus.49467	2.1e-05
GH13	PF00128.19	aedes_aegypti.110	3.3e-97
GH13	PF00128.19	aedes_aegypti.1219	2.9e-94
GH13	PF00128.19	aedes_aegypti.1228	7.5e-93
GH13	PF00128.19	aedes_aegypti.13081	4.4e-11
GH13	PF00128.19	aedes_aegypti.1336	3.2e-88
GH13	PF00128.19	aedes_aegypti.1355	5.1e-92
GH13	PF00128.19	aedes_aegypti.13566	1.7e-20
GH13	PF00128.19	aedes_aegypti.1377	2.4e-41
GH13	PF00128.19	aedes_aegypti.14635	4.2e-24
GH13	PF00128.19	aedes_aegypti.1532	3.8e-15
GH13	PF00128.19	aedes_aegypti.1536	6e-82
GH13	PF00128.19	aedes_aegypti.15437	1.3e-24
GH13	PF00128.19	aedes_aegypti.1620	3.2e-85
GH13	PF00128.19	aedes_aegypti.1644	4.7e-89
GH13	PF00128.19	aedes_aegypti.1748	8.7e-90
GH13	PF00128.19	aedes_aegypti.2045	3.9e-88
GH13	PF00128.19	aedes_aegypti.2505	7.1e-16
GH13	PF00128.19	aedes_aegypti.3023	8e-83
GH13	PF02806.13	aedes_aegypti.3639	1.3e-25
GH13	PF00128.19	aedes_aegypti.3719	3.6e-97
GH13	PF00128.19	aedes_aegypti.3767	8.1e-91
GH13	PF02806.13	aedes_aegypti.4027	1.4e-25
GH13	PF00128.19	aedes_aegypti.4555	4.1e-95
GH13	PF00128.19	aedes_aegypti.5038	1.8e-08
GH13	PF00128.19	aedes_aegypti.6	2e-24
GH13	PF00128.19	aedes_aegypti.7366	1.3e-17
GH13	PF00128.19	aedes_aegypti.8699	4.5e-12
GH13	PF00128.19	aedes_aegypti.8948	1.6e-17
GH13	PF02806.17	Amphimedon_queenslandica.102	3.8e-25
GH13	PF00128.23	Amphimedon_queenslandica.16179	3.9e-56
GH13	PF00128.23	Amphimedon_queenslandica.22638	1.1e-92
GH13	PF00128.19	anopheles_gambiae.1201	2.4e-88
GH13	PF02806.13	anopheles_gambiae.12142	7.2e-25
GH13	PF00128.19	anopheles_gambiae.1467	1.9e-85
GH13	PF00128.19	anopheles_gambiae.1513	7.4e-88
GH13	PF00128.19	anopheles_gambiae.1722	5.1e-16
GH13	PF00128.19	anopheles_gambiae.2127	4.1e-41
GH13	PF00128.19	anopheles_gambiae.2737	2.6e-68
GH13	PF00128.19	anopheles_gambiae.2825	2.3e-88
GH13	PF00128.19	anopheles_gambiae.3388	2.2e-89
GH13	PF00128.19	anopheles_gambiae.3435	4.9e-90
GH13	PF00128.19	anopheles_gambiae.4095	5.5e-84
GH13	PF00128.19	anopheles_gambiae.4163	3.9e-14
GH13	PF00128.19	anopheles_gambiae.4249	9.2e-16
GH13	PF00128.19	anopheles_gambiae.4526	1.1e-18
GH13	PF00128.19	anopheles_gambiae.6358	1.1e-22
GH13	PF00128.19	anopheles_gambiae.7999	2.5e-17
GH13	PF00128.19	anopheles_gambiae.9361	3.8e-23
GH13	PF00128.19	anopheles_gambiae.958	6.1e-56
GH13	PF02806.17	Caenorhabditis_elegans.14012	1.7e-24
GH13	PF00128.23	Caenorhabditis_elegans.16403	4.2e-37
GH13	PF00128.23	Caenorhabditis_elegans.26461	2.1e-39
GH13	PF00128.23	Caenorhabditis_elegans.5568	6.2e-15
GH13	PF00128.23	Caenorhabditis_elegans.7032	1.8e-39
GH13	PF02806.17	Caenorhabditis_elegans.8445	2.1e-24
GH13	PF02806.17	Capsaspora_owczarzaki.3028	2.1e-24
GH13	PF02806.17	Ciona_intestinalis.1416	7.5e-12
GH13	PF00128.23	Ciona_intestinalis.15113	1.7e-05
GH13	PF02806.17	Ciona_intestinalis.380	1.8e-26
GH13	PF02806.17	Ciona_intestinalis.4414	8.7e-21
GH13	PF02806.17	Ciona_intestinalis.4415	2.9e-15
GH13	PF02806.17	Ciona_intestinalis.4436	2.2e-21
GH13	PF02806.17	Ciona_intestinalis.5414	4.3e-21
GH13	PF02806.17	Ciona_intestinalis.5467	2.5e-20
GH13	PF00128.23	Ciona_intestinalis.9189	1.8e-82
GH13	PF00128.23	Crassostrea_gigas.11212	1.7e-21
GH13	PF00128.23	Crassostrea_gigas.14752	2e-86
GH13	PF00128.23	Crassostrea_gigas.15112	1.9e-56
GH13	PF00128.23	Crassostrea_gigas.16553	1.6e-58
GH13	PF00128.23	Crassostrea_gigas.1912	3.5e-31
GH13	PF02806.17	Crassostrea_gigas.20642	3.5e-14
GH13	PF02806.17	Crassostrea_gigas.21775	5.6e-05
GH13	PF00128.23	Crassostrea_gigas.24988	1.1e-07
GH13	PF00128.23	Crassostrea_gigas.25831	1.1e-90
GH13	PF00128.23	Crassostrea_gigas.3158	2.5e-51
GH13	PF00128.23	Crassostrea_gigas.5034	4.7e-57
GH13	PF00128.23	Crassostrea_gigas.8269	7.6e-14
GH13	PF00128.23	Crassostrea_gigas.8416	6.3e-14
GH13	PF02806.17	Crassostrea_gigas.8447	8.4e-28
GH13	PF00128.23	Crassostrea_gigas.8449	3.4e-14
GH13	PF00128.19	drosophila_melanogaster.10019	3.3e-86
GH13	PF00128.19	drosophila_melanogaster.116	6.3e-26
GH13	PF00128.19	drosophila_melanogaster.133	3.4e-25
GH13	PF00128.19	drosophila_melanogaster.14412	1.6e-07
GH13	PF00128.19	drosophila_melanogaster.14439	5.1e-87
GH13	PF00128.19	drosophila_melanogaster.14621	1.1e-92
GH13	PF00128.19	drosophila_melanogaster.15132	4.2e-88
GH13	PF00128.19	drosophila_melanogaster.15537	1.8e-07
GH13	PF00128.19	drosophila_melanogaster.1573	2.3e-101
GH13	PF00128.19	drosophila_melanogaster.1584	9.4e-88
GH13	PF00128.19	drosophila_melanogaster.1589	3e-96
GH13	PF02806.13	drosophila_melanogaster.16051	4.5e-23
GH13	PF00128.19	drosophila_melanogaster.16923	1.6e-07
GH13	PF00128.19	drosophila_melanogaster.18031	5.4e-09
GH13	PF00128.19	drosophila_melanogaster.19560	3.1e-25
GH13	PF00128.19	drosophila_melanogaster.3933	1.1e-74
GH13	PF00128.19	drosophila_melanogaster.4499	1.6e-07
GH13	PF00128.19	drosophila_melanogaster.4529	1.2e-92
GH13	PF00128.19	drosophila_melanogaster.5220	5e-95
GH13	PF00128.19	drosophila_melanogaster.5958	6e-90
GH13	PF00128.19	drosophila_melanogaster.8926	5.4e-09
GH13	PF00128.19	drosophila_melanogaster.90	3.1e-25
GH13	PF00128.19	drosophila_melanogaster.9263	2.8e-91
GH13	PF00128.23	Homo_sapiens.11990	1.2e-22
GH13	PF02806.17	Homo_sapiens.12429	2.2e-15
GH13	PF02806.17	Homo_sapiens.14301	8.8e-26
GH13	PF00128.23	Homo_sapiens.22205	2.9e-13
GH13	PF00128.23	Homo_sapiens.23356	1.8e-85
GH13	PF00128.23	Homo_sapiens.2980	2.9e-85
GH13	PF00128.23	Homo_sapiens.44342	9.8e-23
GH13	PF02806.17	Homo_sapiens.44468	7.9e-26
GH13	PF00128.23	Homo_sapiens.45062	1.7e-85
GH13	PF00128.23	Homo_sapiens.57361	2.5e-21
GH13	PF00128.23	Homo_sapiens.63708	9.7e-06
GH13	PF00128.23	Homo_sapiens.68882	1.2e-22
GH13	PF00128.23	Homo_sapiens.70418	6.7e-11
GH13	PF02806.17	Homo_sapiens.8281	2.2e-15
GH13	PF02806.17	Homo_sapiens.8282	1.9e-15
GH13	PF00128.23	Hypsibius_dujardini.11118	2e-11
GH13	PF00128.23	Hypsibius_dujardini.11429	1.2e-44
GH13	PF00128.23	Hypsibius_dujardini.12328	4.8e-12
GH13	PF02806.17	Hypsibius_dujardini.12347	6.1e-26
GH13	PF00128.23	Hypsibius_dujardini.14307	9.8e-22
GH13	PF00128.23	Hypsibius_dujardini.3775	1.7e-21
GH13	PF00128.23	Hypsibius_dujardini.3991	4.2e-14
GH13	PF02806.13	ixodes_scapularis.11818	6.7e-15
GH13	PF00128.19	ixodes_scapularis.14882	1.3e-13
GH13	PF00128.19	ixodes_scapularis.15235	6.6e-17
GH13	PF00128.19	ixodes_scapularis.3216	7.1e-37
GH13	PF02806.17	Lottia_gigantea.1295	6.6e-13
GH13	PF02903.13	Lottia_gigantea.14867	2e-07
GH13	PF02903.13	Lottia_gigantea.14939	2.9e-08
GH13	PF00128.23	Lottia_gigantea.17731	2.2e-63
GH13	PF00128.23	Lottia_gigantea.19974	2.2e-87
GH13	PF00128.23	Lottia_gigantea.3342	2.3e-14
GH13	PF02806.17	Lottia_gigantea.4158	8.5e-27
GH13	PF00128.23	Lottia_gigantea.5170	1e-57
GH13	PF00128.23	Lottia_gigantea.5325	1.5e-13
GH13	PF00128.23	Lottia_gigantea.566	3.1e-88
GH13	PF00128.23	Lottia_gigantea.746	9.3e-100
GH13	PF00128.23	Macrostomum_lignano.1017	1.3e-06
GH13	PF02806.17	Macrostomum_lignano.1428	1.9e-26
GH13	PF00128.23	Macrostomum_lignano.19650	1.3e-11
GH13	PF00128.23	Macrostomum_lignano.20792	1.1e-44
GH13	PF00128.23	Macrostomum_lignano.31222	2.7e-11
GH13	PF00128.23	Macrostomum_lignano.31887	2.4e-84
GH13	PF00128.23	Macrostomum_lignano.44	6.9e-89
GH13	PF00128.23	Macrostomum_lignano.46502	6.1e-90
GH13	PF02806.17	Macrostomum_lignano.4787	2.5e-25
GH13	PF00128.23	Macrostomum_lignano.49466	3.4e-42
GH13	PF00128.23	Macrostomum_lignano.5837	1.5e-12
GH13	PF02806.17	Macrostomum_lignano.780	1.7e-26
GH13	PF00128.23	Macrostomum_lignano.797	7.6e-05
GH13	PF00128.23	Macrostomum_lignano.8200	1.3e-13
GH13	PF00128.23	Macrostomum_lignano.8322	5.8e-11
GH13	PF02806.17	Macrostomum_lignano.980	4.8e-09
GH13	PF00128.19	mesobuthus_martensii.17769	8.4e-69
GH13	PF00128.19	mesobuthus_martensii.18985	3.3e-19
GH13	PF00128.19	mesobuthus_martensii.20253	1.2e-12
GH13	PF00128.19	mesobuthus_martensii.20600	6.9e-07
GH13	PF00128.19	mesobuthus_martensii.26683	3e-10
GH13	PF00128.19	mesobuthus_martensii.27887	1.3e-32
GH13	PF00128.19	mesobuthus_martensii.28281	3.9e-18
GH13	PF02806.17	Mus_musculus.113	1.2e-16
GH13	PF00128.23	Mus_musculus.1154	9.9e-84
GH13	PF02806.17	Mus_musculus.12201	7.4e-24
GH13	PF02806.17	Mus_musculus.20504	8.2e-24
GH13	PF00128.23	Mus_musculus.21969	2.8e-14
GH13	PF00128.23	Mus_musculus.26780	1.5e-11
GH13	PF00128.23	Mus_musculus.29992	1.4e-13
GH13	PF00128.23	Mus_musculus.30487	1.2e-13
GH13	PF00128.23	Mus_musculus.46711	2.3e-08
GH13	PF02806.17	Mus_musculus.7026	1.3e-16
GH13	PF00128.23	Mus_musculus.9949	1.7e-19
GH13	PF00128.23	Nematostella_vectensis.16161	1.4e-54
GH13	PF00128.23	Nematostella_vectensis.3215	1.4e-96
GH13	PF02806.17	Nematostella_vectensis.842	1.9e-20
GH13	PF00128.23	Nematostella_vectensis.8512	1.5e-48
GH13	PF02806.17	Nematostella_vectensis.858	8e-24
GH13	PF00128.19	parhyale_hawaiensis.10755	1.3e-10
GH13	PF02806.13	parhyale_hawaiensis.11036	1.1e-18
GH13	PF02806.13	parhyale_hawaiensis.13853	1.5e-15
GH13	PF00128.19	parhyale_hawaiensis.22864	8.9e-95
GH13	PF00128.19	parhyale_hawaiensis.24425	4.6e-16
GH13	PF00128.19	parhyale_hawaiensis.24833	4.7e-25
GH13	PF00128.19	parhyale_hawaiensis.45	1.8e-05
GH13	PF00128.23	Ramazzottius_varieornatus.2006	7.7e-46
GH13	PF00128.23	Ramazzottius_varieornatus.2990	5e-14
GH13	PF02806.17	Ramazzottius_varieornatus.3467	5.7e-26
GH13	PF00128.23	Ramazzottius_varieornatus.4022	4.9e-13
GH13	PF00128.23	Ramazzottius_varieornatus.5631	7.6e-89
GH13	PF00128.23	Schistosoma_mansoni.10280	2.8e-21
GH13	PF00128.23	Schistosoma_mansoni.10849	8.3e-25
GH13	PF00128.23	Schistosoma_mansoni.1341	3.7e-25
GH13	PF02806.17	Schistosoma_mansoni.3743	6.5e-27
GH13	PF00128.23	Schistosoma_mansoni.562	6.5e-24
GH13	PF00128.23	Schistosoma_mansoni.8123	1.4e-24
GH13	PF00128.19	strigamia_maritima.10737	4.4e-06
GH13	PF00128.19	strigamia_maritima.11318	5.8e-13
GH13	PF02806.13	strigamia_maritima.1705	5.7e-23
GH13	PF00128.19	strigamia_maritima.204	2.6e-220
GH13	PF00128.19	strigamia_maritima.213	2.3e-255
GH13	PF00128.23	Strongylocentrotus_purpuratus.13884	1.2e-05
GH13	PF02806.17	Strongylocentrotus_purpuratus.1504	1.9e-16
GH13	PF02806.17	Strongylocentrotus_purpuratus.1524	2.2e-12
GH13	PF02806.17	Strongylocentrotus_purpuratus.16377	2.4e-13
GH13	PF02806.17	Strongylocentrotus_purpuratus.1747	1.6e-12
GH13	PF02806.17	Strongylocentrotus_purpuratus.1804	1.8e-13
GH13	PF02806.17	Strongylocentrotus_purpuratus.18722	3.1e-12
GH13	PF00128.23	Strongylocentrotus_purpuratus.21935	1.1e-62
GH13	PF00128.23	Strongylocentrotus_purpuratus.22631	1.7e-09
GH13	PF00128.23	Strongylocentrotus_purpuratus.24488	6e-84
GH13	PF02806.17	Strongylocentrotus_purpuratus.27835	2.3e-10
GH13	PF00128.23	Strongylocentrotus_purpuratus.6733	1.1e-05
GH13	PF00128.23	Strongylocentrotus_purpuratus.684	8.4e-16
GH13	PF00128.23	Strongylocentrotus_purpuratus.722	2.4e-13
GH13	PF02806.17	Strongylocentrotus_purpuratus.792	3.1e-16
GH13	PF02806.17	Strongylocentrotus_purpuratus.8089	1.2e-07
GH13	PF02806.17	Strongylocentrotus_purpuratus.8696	2e-13
GH13	PF02806.17	Strongylocentrotus_purpuratus.958	4.2e-15
GH13	PF02806.17	Strongylocentrotus_purpuratus.959	4.1e-16
GH13	PF00128.23	Strongylocentrotus_purpuratus.9970	1.2e-58
GH130	PF04041.12	Ramazzottius_varieornatus.8557	1.5e-49
GH14	PF01373.12	parhyale_hawaiensis.9479	2e-24
GH15	PF00723.20	Amphimedon_queenslandica.40943	1.1e-82
GH15	PF00723.20	Amphimedon_queenslandica.4385	3.1e-89
GH15	PF00723.20	Caenorhabditis_elegans.1235	6.8e-122
GH15	PF00723.20	Caenorhabditis_elegans.13979	2.1e-12
GH15	PF00723.20	Caenorhabditis_elegans.23773	2.7e-89
GH15	PF00723.20	Caenorhabditis_elegans.5086	2e-12
GH15	PF00723.20	Caenorhabditis_elegans.5577	2.1e-12
GH15	PF00723.20	Caenorhabditis_elegans.5665	2.1e-12
GH15	PF00723.20	Caenorhabditis_elegans.5700	2.1e-12
GH15	PF00723.20	Caenorhabditis_elegans.5707	2.7e-89
GH15	PF00723.20	Caenorhabditis_elegans.6680	2.6e-47
GH15	PF00723.20	Caenorhabditis_elegans.7622	2e-12
GH15	PF00723.20	Capsaspora_owczarzaki.147	3e-99
GH15	PF00723.20	Capsaspora_owczarzaki.5664	3.2e-138
GH15	PF00723.20	Ciona_intestinalis.13328	5.8e-158
GH15	PF00723.20	Ciona_intestinalis.15956	6e-158
GH15	PF00723.20	Ciona_intestinalis.3648	5.8e-158
GH15	PF00723.20	Ciona_intestinalis.8483	4.6e-95
GH15	PF00723.20	Crassostrea_gigas.24853	1.7e-61
GH15	PF00723.20	Crassostrea_gigas.2624	1.4e-162
GH15	PF00723.20	Homo_sapiens.33440	4.8e-22
GH15	PF00723.20	Homo_sapiens.37866	5.7e-48
GH15	PF00723.20	Homo_sapiens.4011	1.7e-110
GH15	PF00723.20	Homo_sapiens.43226	1.3e-21
GH15	PF00723.20	Homo_sapiens.43535	3.8e-51
GH15	PF00723.20	Homo_sapiens.54575	2.7e-195
GH15	PF00723.20	Homo_sapiens.63582	3.6e-195
GH15	PF00723.20	Homo_sapiens.6852	3.4e-195
GH15	PF00723.20	Homo_sapiens.7668	2.4e-196
GH15	PF00723.20	Hypsibius_dujardini.9464	1.4e-151
GH15	PF00723.20	Lottia_gigantea.12777	8.2e-117
GH15	PF00723.20	Lottia_gigantea.1671	1.2e-163
GH15	PF00723.20	Macrostomum_lignano.13407	3e-36
GH15	PF00723.20	Macrostomum_lignano.13529	5.8e-67
GH15	PF00723.20	Macrostomum_lignano.16862	7e-14
GH15	PF00723.20	Macrostomum_lignano.20026	6.5e-09
GH15	PF00723.20	Macrostomum_lignano.20143	8.7e-95
GH15	PF00723.20	Macrostomum_lignano.22650	1e-09
GH15	PF00723.20	Macrostomum_lignano.25074	1.8e-104
GH15	PF00723.20	Macrostomum_lignano.25676	1.3e-119
GH15	PF00723.20	Macrostomum_lignano.28681	3.1e-05
GH15	PF00723.20	Macrostomum_lignano.29438	4.8e-31
GH15	PF00723.20	Macrostomum_lignano.29751	1.3e-62
GH15	PF00723.20	Macrostomum_lignano.3007	4e-21
GH15	PF00723.20	Macrostomum_lignano.30875	1e-125
GH15	PF00723.20	Macrostomum_lignano.31546	4e-17
GH15	PF00723.20	Macrostomum_lignano.35666	3.5e-24
GH15	PF00723.20	Macrostomum_lignano.43496	2.2e-100
GH15	PF00723.20	Macrostomum_lignano.45879	3.6e-23
GH15	PF00723.20	Macrostomum_lignano.46978	5.1e-15
GH15	PF00723.20	Macrostomum_lignano.48191	5.2e-78
GH15	PF00723.20	Macrostomum_lignano.48715	1.5e-88
GH15	PF00723.20	Macrostomum_lignano.50909	5.4e-76
GH15	PF00723.20	Macrostomum_lignano.6654	5.4e-76
GH15	PF00723.20	Mus_musculus.21901	1.2e-155
GH15	PF00723.20	Mus_musculus.25140	7.8e-21
GH15	PF00723.20	Mus_musculus.27026	3.4e-193
GH15	PF00723.20	Mus_musculus.30421	1.4e-23
GH15	PF00723.20	Mus_musculus.30761	3.3e-193
GH15	PF00723.20	Mus_musculus.35277	4.2e-197
GH15	PF00723.20	Mus_musculus.3602	3.4e-193
GH15	PF00723.20	Mus_musculus.3603	4.8e-197
GH15	PF00723.20	Mus_musculus.39884	1.9e-34
GH15	PF00723.20	Mus_musculus.44878	2.5e-193
GH15	PF00723.20	Mus_musculus.47646	3.2e-193
GH15	PF00723.20	Mus_musculus.47989	4.7e-23
GH15	PF00723.20	Mus_musculus.48369	1.7e-37
GH15	PF00723.20	Mus_musculus.5912	7.1e-109
GH15	PF00723.20	Nematostella_vectensis.23104	1.6e-38
GH15	PF00723.20	Nematostella_vectensis.449	1.5e-150
GH15	PF00723.20	Ramazzottius_varieornatus.10705	6.6e-98
GH15	PF00723.20	Ramazzottius_varieornatus.6515	1.6e-151
GH15	PF00723.20	Schistosoma_mansoni.5301	4.1e-82
GH15	PF00723.20	Schistosoma_mansoni.6691	7.4e-129
GH15	PF00723.20	Strongylocentrotus_purpuratus.26956	2.8e-145
GH16	PF00722.16	aedes_aegypti.10931	1.3e-21
GH16	PF00722.16	aedes_aegypti.16117	1.5e-06
GH16	PF00722.16	aedes_aegypti.381	6e-17
GH16	PF00722.16	aedes_aegypti.5494	4.9e-21
GH16	PF00722.16	aedes_aegypti.6554	6.3e-15
GH16	PF00722.16	aedes_aegypti.8127	3.5e-10
GH16	PF00722.16	aedes_aegypti.8639	3.5e-21
GH16	PF00722.20	Amphimedon_queenslandica.12066	2.5e-15
GH16	PF00722.20	Amphimedon_queenslandica.27888	5.5e-15
GH16	PF00722.20	Amphimedon_queenslandica.3709	2.1e-15
GH16	PF00722.20	Amphimedon_queenslandica.7853	1.7e-17
GH16	PF00722.16	anopheles_gambiae.10455	1e-16
GH16	PF00722.16	anopheles_gambiae.12550	3.7e-21
GH16	PF00722.16	anopheles_gambiae.12591	7.7e-06
GH16	PF00722.16	anopheles_gambiae.448	1.2e-17
GH16	PF00722.16	anopheles_gambiae.5446	5.7e-21
GH16	PF00722.16	anopheles_gambiae.7741	4.9e-09
GH16	PF00722.16	anopheles_gambiae.8367	1.2e-21
GH16	PF00722.20	Ciona_intestinalis.15369	1.9e-20
GH16	PF00722.20	Ciona_intestinalis.3786	2.6e-26
GH16	PF00722.20	Ciona_intestinalis.6091	1.3e-19
GH16	PF00722.20	Crassostrea_gigas.18131	1.1e-17
GH16	PF00722.20	Crassostrea_gigas.19986	5.6e-19
GH16	PF00722.20	Crassostrea_gigas.6174	1.4e-15
GH16	PF00722.20	Crassostrea_gigas.7578	1.3e-16
GH16	PF00722.16	drosophila_melanogaster.223	4.9e-13
GH16	PF00722.16	drosophila_melanogaster.243	1.3e-08
GH16	PF00722.16	drosophila_melanogaster.277	1.5e-09
GH16	PF00722.20	Hypsibius_dujardini.12312	1.6e-33
GH16	PF00722.20	Hypsibius_dujardini.12586	3.9e-07
GH16	PF00722.20	Hypsibius_dujardini.13145	3.9e-23
GH16	PF00722.20	Hypsibius_dujardini.13181	3.2e-08
GH16	PF00722.20	Hypsibius_dujardini.13630	1.2e-16
GH16	PF00722.20	Hypsibius_dujardini.3821	9.3e-21
GH16	PF00722.20	Hypsibius_dujardini.4051	2.8e-18
GH16	PF00722.20	Hypsibius_dujardini.5503	1.2e-12
GH16	PF00722.20	Hypsibius_dujardini.6087	8.1e-06
GH16	PF00722.20	Hypsibius_dujardini.6981	2.1e-10
GH16	PF00722.20	Hypsibius_dujardini.767	1.4e-13
GH16	PF00722.20	Hypsibius_dujardini.7914	1.2e-11
GH16	PF00722.20	Hypsibius_dujardini.8158	3.2e-11
GH16	PF00722.20	Hypsibius_dujardini.8208	5e-29
GH16	PF00722.20	Hypsibius_dujardini.8373	3.3e-08
GH16	PF00722.20	Hypsibius_dujardini.8421	5.3e-10
GH16	PF00722.20	Lottia_gigantea.11187	8.1e-16
GH16	PF00722.20	Lottia_gigantea.11312	5.7e-12
GH16	PF00722.20	Lottia_gigantea.17183	1.1e-16
GH16	PF00722.20	Lottia_gigantea.20941	3.7e-06
GH16	PF00722.20	Lottia_gigantea.3193	1.1e-15
GH16	PF00722.20	Lottia_gigantea.5509	3.8e-18
GH16	PF00722.20	Lottia_gigantea.6414	2.1e-17
GH16	PF00722.20	Lottia_gigantea.7151	1.1e-17
GH16	PF00722.20	Lottia_gigantea.8494	8.9e-10
GH16	PF00722.20	Lottia_gigantea.8593	4.9e-16
GH16	PF00722.20	Macrostomum_lignano.13002	4.2e-17
GH16	PF00722.20	Macrostomum_lignano.14108	1.5e-18
GH16	PF00722.20	Macrostomum_lignano.23996	2.1e-20
GH16	PF00722.20	Macrostomum_lignano.25607	3.9e-17
GH16	PF00722.20	Macrostomum_lignano.47159	3.2e-17
GH16	PF00722.20	Macrostomum_lignano.47731	3.8e-17
GH16	PF00722.16	parhyale_hawaiensis.7430	9.4e-21
GH16	PF00722.20	Ramazzottius_varieornatus.1137	8.5e-09
GH16	PF00722.20	Ramazzottius_varieornatus.18315	3.1e-05
GH16	PF00722.20	Ramazzottius_varieornatus.18724	5.1e-06
GH16	PF00722.20	Ramazzottius_varieornatus.2284	5.9e-06
GH16	PF00722.20	Ramazzottius_varieornatus.252	1.6e-08
GH16	PF00722.20	Ramazzottius_varieornatus.4507	7.3e-25
GH16	PF00722.20	Ramazzottius_varieornatus.6290	5e-31
GH16	PF00722.20	Ramazzottius_varieornatus.7421	1.7e-07
GH16	PF00722.20	Ramazzottius_varieornatus.7555	2e-08
GH16	PF00722.16	strigamia_maritima.14121	7.8e-25
GH16	PF00722.16	strigamia_maritima.8146	9.6e-35
GH16	PF00722.16	strigamia_maritima.9242	2.8e-43
GH16	PF00722.20	Strongylocentrotus_purpuratus.19639	3.8e-09
GH16	PF00722.20	Strongylocentrotus_purpuratus.21045	2.1e-09
GH16	PF00722.20	Strongylocentrotus_purpuratus.26969	1.3e-09
GH16	PF00722.20	Strongylocentrotus_purpuratus.9080	4.4e-20
GH17	PF00332.13	parhyale_hawaiensis.16059	3.2e-25
GH17	PF00332.13	parhyale_hawaiensis.8503	2.2e-29
GH18	PF00704.23	aedes_aegypti.11036	0
GH18	PF00704.23	aedes_aegypti.11094	1.7e-81
GH18	PF00704.23	aedes_aegypti.11369	4.3e-100
GH18	PF00704.23	aedes_aegypti.11696	2.5e-23
GH18	PF00704.23	aedes_aegypti.11826	1.9e-87
GH18	PF00704.23	aedes_aegypti.12429	5.8e-44
GH18	PF00704.23	aedes_aegypti.13720	4.8e-111
GH18	PF00704.23	aedes_aegypti.13862	7.6e-97
GH18	PF00704.23	aedes_aegypti.14099	6.6e-13
GH18	PF00704.23	aedes_aegypti.15178	1.3e-57
GH18	PF00704.23	aedes_aegypti.15724	8.8e-82
GH18	PF00704.23	aedes_aegypti.1894	6.3e-71
GH18	PF00704.23	aedes_aegypti.2647	2.4e-79
GH18	PF00704.23	aedes_aegypti.2761	3.5e-14
GH18	PF00704.23	aedes_aegypti.3318	3.6e-77
GH18	PF00704.23	aedes_aegypti.3401	2.3e-107
GH18	PF00704.23	aedes_aegypti.3582	6.2e-79
GH18	PF00704.23	aedes_aegypti.3679	9e-217
GH18	PF00704.23	aedes_aegypti.4173	2.5e-44
GH18	PF00704.23	aedes_aegypti.4699	4.5e-64
GH18	PF00704.23	aedes_aegypti.6669	2.9e-105
GH18	PF00704.23	aedes_aegypti.6771	1.1e-92
GH18	PF00704.23	aedes_aegypti.6873	1.1e-09
GH18	PF00704.23	aedes_aegypti.7247	5e-81
GH18	PF00704.23	aedes_aegypti.7995	2.7e-10
GH18	PF00704.23	aedes_aegypti.8276	5.1e-81
GH18	PF00704.23	aedes_aegypti.8685	2.8e-79
GH18	PF00704.23	aedes_aegypti.8822	1.9e-212
GH18	PF00704.27	Amphimedon_queenslandica.19052	2.4e-61
GH18	PF00704.27	Amphimedon_queenslandica.21467	1.4e-05
GH18	PF00704.27	Amphimedon_queenslandica.26908	1.5e-26
GH18	PF00704.27	Amphimedon_queenslandica.30029	2.2e-16
GH18	PF00704.23	anopheles_gambiae.10342	6.6e-97
GH18	PF00704.23	anopheles_gambiae.10363	1.4e-218
GH18	PF00704.23	anopheles_gambiae.10777	9.7e-14
GH18	PF00704.23	anopheles_gambiae.11084	0
GH18	PF00704.23	anopheles_gambiae.11116	1.3e-72
GH18	PF00704.23	anopheles_gambiae.11718	9.3e-86
GH18	PF00704.23	anopheles_gambiae.11939	3.1e-33
GH18	PF00704.23	anopheles_gambiae.12425	4.9e-42
GH18	PF00704.23	anopheles_gambiae.12813	5.1e-96
GH18	PF00704.23	anopheles_gambiae.13023	6.9e-168
GH18	PF00704.23	anopheles_gambiae.1960	2.9e-28
GH18	PF00704.23	anopheles_gambiae.3156	1.2e-85
GH18	PF00704.23	anopheles_gambiae.320	9.8e-80
GH18	PF00704.23	anopheles_gambiae.324	3.2e-83
GH18	PF00704.23	anopheles_gambiae.3889	4.2e-85
GH18	PF00704.23	anopheles_gambiae.3972	2.6e-80
GH18	PF00704.23	anopheles_gambiae.4209	2.5e-102
GH18	PF00704.23	anopheles_gambiae.4488	2.8e-48
GH18	PF00704.23	anopheles_gambiae.4554	2.7e-77
GH18	PF00704.23	anopheles_gambiae.4747	8.2e-108
GH18	PF00704.23	anopheles_gambiae.5144	2.4e-06
GH18	PF00704.23	anopheles_gambiae.5784	3.1e-105
GH18	PF00704.23	anopheles_gambiae.6496	4.8e-13
GH18	PF00704.23	anopheles_gambiae.6536	1.7e-82
GH18	PF00704.23	anopheles_gambiae.6540	2.9e-39
GH18	PF00704.23	anopheles_gambiae.7310	4.7e-65
GH18	PF00704.23	anopheles_gambiae.7812	2e-09
GH18	PF00704.23	anopheles_gambiae.7951	2.2e-91
GH18	PF00704.23	anopheles_gambiae.8043	2.8e-82
GH18	PF00704.23	anopheles_gambiae.9025	9.2e-27
GH18	PF00704.23	anopheles_gambiae.9725	1.2e-42
GH18	PF00704.23	anopheles_gambiae.9920	2.5e-43
GH18	PF00704.27	Caenorhabditis_elegans.10022	1.3e-21
GH18	PF00704.27	Caenorhabditis_elegans.10368	1.6e-58
GH18	PF00704.27	Caenorhabditis_elegans.10483	1.2e-63
GH18	PF00704.27	Caenorhabditis_elegans.11347	6.1e-62
GH18	PF00704.27	Caenorhabditis_elegans.13295	2.7e-84
GH18	PF00704.27	Caenorhabditis_elegans.14013	1e-57
GH18	PF00704.27	Caenorhabditis_elegans.14415	4.3e-06
GH18	PF00704.27	Caenorhabditis_elegans.14470	9e-61
GH18	PF00704.27	Caenorhabditis_elegans.14505	1.8e-72
GH18	PF00704.27	Caenorhabditis_elegans.15446	5.2e-65
GH18	PF00704.27	Caenorhabditis_elegans.15510	6.1e-38
GH18	PF00704.27	Caenorhabditis_elegans.16060	3.5e-60
GH18	PF00704.27	Caenorhabditis_elegans.16333	1.4e-64
GH18	PF00704.27	Caenorhabditis_elegans.16804	3.4e-49
GH18	PF00704.27	Caenorhabditis_elegans.17448	4.1e-30
GH18	PF00704.27	Caenorhabditis_elegans.17644	4.2e-68
GH18	PF00704.27	Caenorhabditis_elegans.17728	2e-72
GH18	PF00704.27	Caenorhabditis_elegans.18108	9.6e-10
GH18	PF00704.27	Caenorhabditis_elegans.18502	4.4e-65
GH18	PF00704.27	Caenorhabditis_elegans.1887	6.9e-59
GH18	PF00704.27	Caenorhabditis_elegans.1907	1e-91
GH18	PF00704.27	Caenorhabditis_elegans.19308	1.1e-55
GH18	PF00704.27	Caenorhabditis_elegans.20037	1.7e-65
GH18	PF00704.27	Caenorhabditis_elegans.20256	2.2e-65
GH18	PF00704.27	Caenorhabditis_elegans.20371	3.9e-73
GH18	PF00704.27	Caenorhabditis_elegans.20403	7.1e-79
GH18	PF00704.27	Caenorhabditis_elegans.21036	9.8e-70
GH18	PF00704.27	Caenorhabditis_elegans.21111	2.5e-06
GH18	PF00704.27	Caenorhabditis_elegans.23706	5.3e-64
GH18	PF00704.27	Caenorhabditis_elegans.23996	3.6e-06
GH18	PF00704.27	Caenorhabditis_elegans.24192	2e-69
GH18	PF00704.27	Caenorhabditis_elegans.24654	3.5e-27
GH18	PF00704.27	Caenorhabditis_elegans.25547	3e-56
GH18	PF00704.27	Caenorhabditis_elegans.26035	1.9e-58
GH18	PF00704.27	Caenorhabditis_elegans.5279	2.7e-82
GH18	PF00704.27	Caenorhabditis_elegans.6217	6.5e-62
GH18	PF00704.27	Caenorhabditis_elegans.6614	2.3e-67
GH18	PF00704.27	Caenorhabditis_elegans.8033	2.7e-55
GH18	PF00704.27	Caenorhabditis_elegans.9615	3.9e-06
GH18	PF00704.27	Capsaspora_owczarzaki.2226	9.2e-96
GH18	PF00704.27	Capsaspora_owczarzaki.7276	1.7e-17
GH18	PF00704.27	Ciona_intestinalis.160	2.6e-79
GH18	PF00704.27	Ciona_intestinalis.1930	2.1e-22
GH18	PF00704.27	Ciona_intestinalis.2804	5.2e-17
GH18	PF00704.27	Crassostrea_gigas.10628	3.3e-80
GH18	PF00704.27	Crassostrea_gigas.10990	3.4e-186
GH18	PF00704.27	Crassostrea_gigas.11002	1.1e-64
GH18	PF00704.27	Crassostrea_gigas.1170	1.3e-88
GH18	PF00704.27	Crassostrea_gigas.1297	3.5e-34
GH18	PF00704.27	Crassostrea_gigas.14610	2.2e-94
GH18	PF00704.27	Crassostrea_gigas.14708	1e-68
GH18	PF00704.27	Crassostrea_gigas.17219	7.5e-35
GH18	PF00704.27	Crassostrea_gigas.18057	8.8e-86
GH18	PF00704.27	Crassostrea_gigas.18301	3.1e-208
GH18	PF00704.27	Crassostrea_gigas.19445	1.9e-10
GH18	PF00704.27	Crassostrea_gigas.2445	1.4e-05
GH18	PF00704.27	Crassostrea_gigas.25393	2.5e-94
GH18	PF00704.27	Crassostrea_gigas.4534	1.9e-96
GH18	PF00704.27	Crassostrea_gigas.5135	9.4e-87
GH18	PF00704.27	Crassostrea_gigas.5375	6.6e-51
GH18	PF00704.27	Crassostrea_gigas.7751	8.8e-97
GH18	PF00704.27	Crassostrea_gigas.978	1.7e-25
GH18	PF00704.27	Crassostrea_gigas.9932	1.1e-57
GH18	PF00704.23	drosophila_melanogaster.11710	1.9e-73
GH18	PF00704.23	drosophila_melanogaster.13029	1.4e-110
GH18	PF00704.23	drosophila_melanogaster.13122	1.5e-109
GH18	PF00704.23	drosophila_melanogaster.13154	1.4e-111
GH18	PF00704.23	drosophila_melanogaster.1326	1.4e-77
GH18	PF00704.23	drosophila_melanogaster.1330	5e-74
GH18	PF00704.23	drosophila_melanogaster.13344	1.3e-87
GH18	PF00704.23	drosophila_melanogaster.1335	5.7e-89
GH18	PF00704.23	drosophila_melanogaster.1341	8.4e-87
GH18	PF00704.23	drosophila_melanogaster.1349	5.4e-83
GH18	PF00704.23	drosophila_melanogaster.13609	1.1e-110
GH18	PF00704.23	drosophila_melanogaster.14142	3.1e-111
GH18	PF00704.23	drosophila_melanogaster.14452	5.3e-111
GH18	PF00704.23	drosophila_melanogaster.14599	1.4e-110
GH18	PF00704.23	drosophila_melanogaster.14782	2.7e-63
GH18	PF00704.23	drosophila_melanogaster.15160	6.5e-111
GH18	PF00704.23	drosophila_melanogaster.15544	2.8e-93
GH18	PF00704.23	drosophila_melanogaster.15900	5.7e-89
GH18	PF00704.23	drosophila_melanogaster.18094	3.3e-86
GH18	PF00704.23	drosophila_melanogaster.273	1.3e-87
GH18	PF00704.23	drosophila_melanogaster.3910	1.1e-223
GH18	PF00704.23	drosophila_melanogaster.435	0
GH18	PF00704.23	drosophila_melanogaster.4384	6.7e-25
GH18	PF00704.23	drosophila_melanogaster.441	4.6e-97
GH18	PF00704.23	drosophila_melanogaster.5379	4.6e-97
GH18	PF00704.23	drosophila_melanogaster.8487	0
GH18	PF00704.23	drosophila_melanogaster.9014	1e-105
GH18	PF00704.23	drosophila_melanogaster.9044	4.2e-74
GH18	PF00704.23	drosophila_melanogaster.9644	1.5e-92
GH18	PF00704.27	Homo_sapiens.10682	8.1e-86
GH18	PF00704.27	Homo_sapiens.10690	2.8e-103
GH18	PF00704.27	Homo_sapiens.10730	1.2e-19
GH18	PF00704.27	Homo_sapiens.10830	6.9e-95
GH18	PF00704.27	Homo_sapiens.20885	2.2e-26
GH18	PF00704.27	Homo_sapiens.27217	1.1e-07
GH18	PF00704.27	Homo_sapiens.28048	3.5e-06
GH18	PF00704.27	Homo_sapiens.34930	1.1e-38
GH18	PF00704.27	Homo_sapiens.38065	1.8e-32
GH18	PF00704.27	Homo_sapiens.40074	5.6e-48
GH18	PF00704.27	Homo_sapiens.41102	8.6e-95
GH18	PF00704.27	Homo_sapiens.46361	1.7e-07
GH18	PF00704.27	Homo_sapiens.48456	2.4e-49
GH18	PF00704.27	Homo_sapiens.5221	1.4e-75
GH18	PF00704.27	Homo_sapiens.52369	4.6e-28
GH18	PF00704.27	Homo_sapiens.52392	1.1e-15
GH18	PF00704.27	Homo_sapiens.53075	3.1e-31
GH18	PF00704.27	Homo_sapiens.56046	9.7e-29
GH18	PF00704.27	Homo_sapiens.60247	2.6e-80
GH18	PF00704.27	Homo_sapiens.60330	3e-40
GH18	PF00704.27	Homo_sapiens.66439	9.1e-32
GH18	PF00704.27	Homo_sapiens.9007	3.2e-93
GH18	PF00704.27	Homo_sapiens.9968	4.7e-34
GH18	PF00704.27	Hypsibius_dujardini.10522	3.8e-76
GH18	PF00704.27	Hypsibius_dujardini.11159	2.2e-64
GH18	PF00704.27	Hypsibius_dujardini.11169	2.6e-86
GH18	PF00704.27	Hypsibius_dujardini.11234	7.5e-80
GH18	PF00704.27	Hypsibius_dujardini.11280	5.5e-77
GH18	PF00704.27	Hypsibius_dujardini.12835	8.6e-42
GH18	PF00704.27	Hypsibius_dujardini.13159	4.6e-70
GH18	PF00704.27	Hypsibius_dujardini.13387	1.1e-79
GH18	PF00704.27	Hypsibius_dujardini.13427	7.6e-67
GH18	PF00704.27	Hypsibius_dujardini.13455	1.2e-70
GH18	PF00704.27	Hypsibius_dujardini.13584	3.4e-64
GH18	PF00704.27	Hypsibius_dujardini.13697	4.9e-22
GH18	PF00704.27	Hypsibius_dujardini.14649	9.3e-05
GH18	PF00704.27	Hypsibius_dujardini.2737	9.2e-62
GH18	PF00704.27	Hypsibius_dujardini.3315	2.6e-75
GH18	PF00704.27	Hypsibius_dujardini.3441	7.7e-38
GH18	PF00704.27	Hypsibius_dujardini.6614	7.8e-75
GH18	PF00704.27	Hypsibius_dujardini.687	2.6e-37
GH18	PF00704.27	Hypsibius_dujardini.7199	3.9e-74
GH18	PF00704.27	Hypsibius_dujardini.8073	1.5e-19
GH18	PF00704.27	Hypsibius_dujardini.8334	4.6e-48
GH18	PF00704.23	ixodes_scapularis.10226	1.4e-08
GH18	PF00704.23	ixodes_scapularis.10482	1.4e-102
GH18	PF00704.23	ixodes_scapularis.10623	4.9e-42
GH18	PF00704.23	ixodes_scapularis.1071	7.6e-19
GH18	PF00704.23	ixodes_scapularis.11125	4.3e-86
GH18	PF00704.23	ixodes_scapularis.11378	7.8e-10
GH18	PF00704.23	ixodes_scapularis.11737	2.9e-06
GH18	PF00704.23	ixodes_scapularis.11882	6.2e-89
GH18	PF00704.23	ixodes_scapularis.11886	1.7e-29
GH18	PF00704.23	ixodes_scapularis.1241	7.1e-71
GH18	PF00704.23	ixodes_scapularis.12565	6.9e-23
GH18	PF00704.23	ixodes_scapularis.1257	3.5e-86
GH18	PF00704.23	ixodes_scapularis.12657	9.9e-11
GH18	PF00704.23	ixodes_scapularis.13530	1.1e-14
GH18	PF00704.23	ixodes_scapularis.13769	8.2e-09
GH18	PF00704.23	ixodes_scapularis.13860	2.4e-05
GH18	PF00704.23	ixodes_scapularis.1463	3.4e-31
GH18	PF00704.23	ixodes_scapularis.1492	1.4e-38
GH18	PF00704.23	ixodes_scapularis.1508	1.5e-09
GH18	PF00704.23	ixodes_scapularis.15848	8.2e-187
GH18	PF00704.23	ixodes_scapularis.15874	4.2e-88
GH18	PF00704.23	ixodes_scapularis.15887	3.2e-14
GH18	PF00704.23	ixodes_scapularis.16150	1.5e-74
GH18	PF00704.23	ixodes_scapularis.16261	5.6e-18
GH18	PF00704.23	ixodes_scapularis.16391	4e-56
GH18	PF00704.23	ixodes_scapularis.16652	2.9e-20
GH18	PF00704.23	ixodes_scapularis.17090	7.1e-78
GH18	PF00704.23	ixodes_scapularis.17187	5.6e-37
GH18	PF00704.23	ixodes_scapularis.17390	2.2e-12
GH18	PF00704.23	ixodes_scapularis.17394	1.1e-83
GH18	PF00704.23	ixodes_scapularis.1772	3.3e-14
GH18	PF00704.23	ixodes_scapularis.18446	3.3e-06
GH18	PF00704.23	ixodes_scapularis.18922	8.7e-49
GH18	PF00704.23	ixodes_scapularis.19001	6.3e-53
GH18	PF00704.23	ixodes_scapularis.19275	9.7e-10
GH18	PF00704.23	ixodes_scapularis.19485	5.9e-12
GH18	PF00704.23	ixodes_scapularis.19764	1.1e-22
GH18	PF00704.23	ixodes_scapularis.20405	7.1e-05
GH18	PF00704.23	ixodes_scapularis.20469	2.7e-34
GH18	PF00704.23	ixodes_scapularis.2935	3.4e-11
GH18	PF00704.23	ixodes_scapularis.3032	8e-36
GH18	PF00704.23	ixodes_scapularis.3434	1.1e-19
GH18	PF00704.23	ixodes_scapularis.3513	6.7e-13
GH18	PF00704.23	ixodes_scapularis.3637	1.3e-25
GH18	PF00704.23	ixodes_scapularis.4260	4.6e-10
GH18	PF00704.23	ixodes_scapularis.4489	8.4e-10
GH18	PF00704.23	ixodes_scapularis.6572	6.5e-81
GH18	PF00704.23	ixodes_scapularis.6611	4.3e-23
GH18	PF00704.23	ixodes_scapularis.6638	7.1e-20
GH18	PF00704.23	ixodes_scapularis.6650	1.4e-35
GH18	PF00704.23	ixodes_scapularis.6950	7.7e-07
GH18	PF00704.23	ixodes_scapularis.6966	2.7e-10
GH18	PF00704.23	ixodes_scapularis.7337	3.5e-45
GH18	PF00704.23	ixodes_scapularis.7392	1.5e-31
GH18	PF00704.23	ixodes_scapularis.7394	1.7e-12
GH18	PF00704.23	ixodes_scapularis.7864	2.2e-47
GH18	PF00704.23	ixodes_scapularis.7939	1.3e-104
GH18	PF00704.23	ixodes_scapularis.9118	6.4e-28
GH18	PF00704.23	ixodes_scapularis.9541	9.3e-24
GH18	PF00704.23	ixodes_scapularis.964	4.9e-51
GH18	PF00704.27	Lottia_gigantea.10906	4.8e-83
GH18	PF00704.27	Lottia_gigantea.11379	2.5e-146
GH18	PF00704.27	Lottia_gigantea.11452	7.8e-80
GH18	PF00704.27	Lottia_gigantea.11855	4.4e-80
GH18	PF00704.27	Lottia_gigantea.12177	1.1e-99
GH18	PF00704.27	Lottia_gigantea.12293	4.6e-50
GH18	PF00704.27	Lottia_gigantea.14093	6.2e-91
GH18	PF00704.27	Lottia_gigantea.14315	1.5e-91
GH18	PF00704.27	Lottia_gigantea.15221	3.9e-83
GH18	PF00704.27	Lottia_gigantea.17475	8e-64
GH18	PF00704.27	Lottia_gigantea.18760	5.9e-75
GH18	PF00704.27	Lottia_gigantea.18987	1.8e-74
GH18	PF00704.27	Lottia_gigantea.19357	2.1e-88
GH18	PF00704.27	Lottia_gigantea.19398	2.5e-85
GH18	PF00704.27	Lottia_gigantea.2081	4.3e-72
GH18	PF00704.27	Lottia_gigantea.20918	1.2e-59
GH18	PF00704.27	Lottia_gigantea.21273	8.4e-28
GH18	PF00704.27	Lottia_gigantea.21503	1.1e-77
GH18	PF00704.27	Lottia_gigantea.22664	1.2e-161
GH18	PF00704.27	Lottia_gigantea.262	1.9e-77
GH18	PF00704.27	Lottia_gigantea.4757	1e-89
GH18	PF00704.27	Lottia_gigantea.4943	3.6e-15
GH18	PF00704.27	Lottia_gigantea.791	3.5e-71
GH18	PF00704.27	Lottia_gigantea.9700	1e-81
GH18	PF00704.27	Lottia_gigantea.9713	5.1e-53
GH18	PF00704.27	Macrostomum_lignano.21633	1.7e-18
GH18	PF00704.27	Macrostomum_lignano.2689	1.7e-18
GH18	PF00704.23	mesobuthus_martensii.11428	1.4e-14
GH18	PF00704.23	mesobuthus_martensii.12974	3e-25
GH18	PF00704.23	mesobuthus_martensii.13361	3.8e-68
GH18	PF00704.23	mesobuthus_martensii.16788	2.4e-22
GH18	PF00704.23	mesobuthus_martensii.18470	3.1e-169
GH18	PF00704.23	mesobuthus_martensii.19940	7.7e-95
GH18	PF00704.23	mesobuthus_martensii.20151	6.5e-28
GH18	PF00704.23	mesobuthus_martensii.21640	6.5e-104
GH18	PF00704.23	mesobuthus_martensii.22397	9.6e-110
GH18	PF00704.23	mesobuthus_martensii.23227	2.3e-98
GH18	PF00704.23	mesobuthus_martensii.23915	4e-88
GH18	PF00704.23	mesobuthus_martensii.24632	7.6e-75
GH18	PF00704.23	mesobuthus_martensii.30173	1.8e-102
GH18	PF00704.23	mesobuthus_martensii.30333	3.4e-117
GH18	PF00704.23	mesobuthus_martensii.30356	6.4e-30
GH18	PF00704.23	mesobuthus_martensii.30594	5e-216
GH18	PF00704.23	mesobuthus_martensii.31259	1.3e-116
GH18	PF00704.23	mesobuthus_martensii.3827	5.3e-223
GH18	PF00704.23	mesobuthus_martensii.5053	4.4e-102
GH18	PF00704.23	mesobuthus_martensii.6840	1.9e-06
GH18	PF00704.27	Mus_musculus.18477	2.5e-82
GH18	PF00704.27	Mus_musculus.25561	2e-42
GH18	PF00704.27	Mus_musculus.25804	2.3e-36
GH18	PF00704.27	Mus_musculus.31551	5.2e-85
GH18	PF00704.27	Mus_musculus.34860	5.2e-05
GH18	PF00704.27	Mus_musculus.35997	4.1e-14
GH18	PF00704.27	Mus_musculus.40022	2.9e-63
GH18	PF00704.27	Mus_musculus.41231	1e-24
GH18	PF00704.27	Mus_musculus.4361	5.9e-80
GH18	PF00704.27	Mus_musculus.43891	2.3e-25
GH18	PF00704.27	Mus_musculus.48060	1.8e-05
GH18	PF00704.27	Mus_musculus.50040	1.7e-19
GH18	PF00704.27	Mus_musculus.7633	7.1e-95
GH18	PF00704.27	Mus_musculus.8388	2.2e-35
GH18	PF00704.27	Mus_musculus.9023	1.5e-90
GH18	PF00704.27	Mus_musculus.9064	6.9e-98
GH18	PF00704.27	Mus_musculus.9065	2.5e-82
GH18	PF00704.27	Mus_musculus.9094	1.6e-81
GH18	PF00704.27	Mus_musculus.9283	1.6e-19
GH18	PF00704.27	Nematostella_vectensis.12203	2e-87
GH18	PF00704.27	Nematostella_vectensis.13337	2.4e-79
GH18	PF00704.27	Nematostella_vectensis.14369	1.6e-87
GH18	PF00704.27	Nematostella_vectensis.19147	1.2e-12
GH18	PF00704.27	Nematostella_vectensis.20446	1.6e-85
GH18	PF00704.27	Nematostella_vectensis.21673	1.4e-13
GH18	PF00704.27	Nematostella_vectensis.5492	2.3e-90
GH18	PF00704.27	Nematostella_vectensis.5549	1.3e-24
GH18	PF00704.27	Nematostella_vectensis.6822	3.5e-22
GH18	PF00704.27	Nematostella_vectensis.9877	4.2e-09
GH18	PF00704.23	parhyale_hawaiensis.10417	1.1e-100
GH18	PF00704.23	parhyale_hawaiensis.1179	1.6e-42
GH18	PF00704.23	parhyale_hawaiensis.11966	1.7e-35
GH18	PF00704.23	parhyale_hawaiensis.12871	2.9e-71
GH18	PF00704.23	parhyale_hawaiensis.12936	5.3e-14
GH18	PF00704.23	parhyale_hawaiensis.14085	4.4e-100
GH18	PF00704.23	parhyale_hawaiensis.14237	6.6e-54
GH18	PF00704.23	parhyale_hawaiensis.14291	5.9e-87
GH18	PF00704.23	parhyale_hawaiensis.16319	7.8e-27
GH18	PF00704.23	parhyale_hawaiensis.166	9.2e-100
GH18	PF00704.23	parhyale_hawaiensis.167	7.7e-54
GH18	PF00704.23	parhyale_hawaiensis.17458	4.9e-90
GH18	PF00704.23	parhyale_hawaiensis.19436	3.7e-164
GH18	PF00704.23	parhyale_hawaiensis.19691	4.8e-27
GH18	PF00704.23	parhyale_hawaiensis.20989	2.5e-98
GH18	PF00704.23	parhyale_hawaiensis.23968	3.4e-54
GH18	PF00704.23	parhyale_hawaiensis.26254	7.2e-21
GH18	PF00704.23	parhyale_hawaiensis.26866	1.7e-83
GH18	PF00704.23	parhyale_hawaiensis.27083	6.8e-62
GH18	PF00704.23	parhyale_hawaiensis.2914	1.1e-102
GH18	PF00704.23	parhyale_hawaiensis.3755	7.8e-256
GH18	PF00704.23	parhyale_hawaiensis.3948	1.2e-51
GH18	PF00704.23	parhyale_hawaiensis.426	1.8e-56
GH18	PF00704.23	parhyale_hawaiensis.6040	9.6e-100
GH18	PF00704.23	parhyale_hawaiensis.6884	5.3e-46
GH18	PF00704.23	parhyale_hawaiensis.6924	1.9e-39
GH18	PF00704.23	parhyale_hawaiensis.7588	3.9e-32
GH18	PF00704.23	parhyale_hawaiensis.7977	2.6e-66
GH18	PF00704.23	parhyale_hawaiensis.8	4.2e-216
GH18	PF00704.27	Ramazzottius_varieornatus.14036	7.5e-80
GH18	PF00704.27	Ramazzottius_varieornatus.14302	7.4e-31
GH18	PF00704.27	Ramazzottius_varieornatus.14572	5.6e-63
GH18	PF00704.27	Ramazzottius_varieornatus.14714	3.2e-81
GH18	PF00704.27	Ramazzottius_varieornatus.15613	3e-82
GH18	PF00704.27	Ramazzottius_varieornatus.1563	1.5e-86
GH18	PF00704.27	Ramazzottius_varieornatus.17805	2.7e-61
GH18	PF00704.27	Ramazzottius_varieornatus.17879	5.2e-69
GH18	PF00704.27	Ramazzottius_varieornatus.18012	1.4e-09
GH18	PF00704.27	Ramazzottius_varieornatus.18019	1.9e-64
GH18	PF00704.27	Ramazzottius_varieornatus.18689	5e-23
GH18	PF00704.27	Ramazzottius_varieornatus.19264	3.3e-71
GH18	PF00704.27	Ramazzottius_varieornatus.21823	5.7e-60
GH18	PF00704.27	Ramazzottius_varieornatus.22827	1.7e-44
GH18	PF00704.27	Ramazzottius_varieornatus.4259	9.5e-78
GH18	PF00704.27	Ramazzottius_varieornatus.4927	6.6e-78
GH18	PF00704.27	Ramazzottius_varieornatus.9014	1.3e-09
GH18	PF00704.27	Ramazzottius_varieornatus.9233	2.3e-13
GH18	PF00704.27	Schistosoma_mansoni.2357	1.1e-19
GH18	PF00704.23	strigamia_maritima.11596	2.7e-105
GH18	PF00704.23	strigamia_maritima.11627	3.4e-70
GH18	PF00704.23	strigamia_maritima.12060	1.7e-35
GH18	PF00704.23	strigamia_maritima.12499	2.2e-105
GH18	PF00704.23	strigamia_maritima.13126	1.5e-87
GH18	PF00704.23	strigamia_maritima.2312	3.6e-72
GH18	PF00704.23	strigamia_maritima.3389	1.5e-207
GH18	PF00704.23	strigamia_maritima.4996	4.8e-69
GH18	PF00704.23	strigamia_maritima.5438	5.9e-105
GH18	PF00704.23	strigamia_maritima.5802	1.4e-112
GH18	PF00704.23	strigamia_maritima.7102	1.8e-20
GH18	PF00704.23	strigamia_maritima.7384	5.9e-86
GH18	PF00704.23	strigamia_maritima.9096	4.8e-15
GH18	PF00704.23	strigamia_maritima.9351	8.6e-103
GH18	PF00704.23	strigamia_maritima.9932	3.2e-101
GH18	PF00704.27	Strongylocentrotus_purpuratus.12509	4.5e-22
GH18	PF00704.27	Strongylocentrotus_purpuratus.12994	2.7e-19
GH18	PF00704.27	Strongylocentrotus_purpuratus.18090	5.1e-22
GH18	PF00704.27	Strongylocentrotus_purpuratus.1899	1.9e-11
GH18	PF00704.27	Strongylocentrotus_purpuratus.22935	1.1e-21
GH18	PF00704.27	Strongylocentrotus_purpuratus.24034	2e-19
GH18	PF00704.27	Strongylocentrotus_purpuratus.3803	1.4e-13
GH19	PF00182.18	Caenorhabditis_elegans.20658	6.1e-34
GH19	PF00182.18	Caenorhabditis_elegans.23735	6.2e-32
GH19	PF00182.18	Caenorhabditis_elegans.4194	3.4e-31
GH19	PF00182.18	Caenorhabditis_elegans.6587	5.2e-32
GH19	PF00182.18	Caenorhabditis_elegans.6965	3.4e-31
GH19	PF00182.18	Hypsibius_dujardini.13422	9.3e-17
GH19	PF00182.18	Hypsibius_dujardini.13656	6.1e-17
GH19	PF00182.18	Hypsibius_dujardini.13673	1.4e-17
GH19	PF00182.18	Hypsibius_dujardini.3763	5.2e-17
GH19	PF00182.18	Hypsibius_dujardini.6995	1.9e-13
GH19	PF00182.18	Hypsibius_dujardini.960	3.9e-20
GH19	PF00182.18	Ramazzottius_varieornatus.13889	3.3e-05
GH19	PF00182.18	Ramazzottius_varieornatus.14450	7.4e-10
GH19	PF00182.18	Ramazzottius_varieornatus.15002	5.5e-10
GH19	PF00182.18	Ramazzottius_varieornatus.17788	1.1e-16
GH19	PF00182.18	Ramazzottius_varieornatus.9178	2.1e-15
GH2	PF00703.20	Caenorhabditis_elegans.1054	5.3e-09
GH2	PF00703.20	Nematostella_vectensis.15604	5.8e-06
GH2	PF00703.20	Schistosoma_mansoni.10113	7.9e-06
GH2_C	PF02836.16	Amphimedon_queenslandica.14592	2.1e-20
GH2_C	PF02836.16	Amphimedon_queenslandica.24493	5.7e-22
GH2_C	PF02836.16	Amphimedon_queenslandica.37895	6.1e-18
GH2_C	PF02836.16	Amphimedon_queenslandica.39548	6.4e-75
GH2_C	PF02836.16	Amphimedon_queenslandica.41990	5.2e-85
GH2_C	PF02836.16	Amphimedon_queenslandica.7237	4.2e-06
GH2_C	PF02836.16	Amphimedon_queenslandica.7864	2.4e-83
GH2_C	PF02836.16	Amphimedon_queenslandica.851	8.7e-06
GH2_C	PF02836.12	anopheles_gambiae.7178	2.8e-05
GH2_C	PF02836.12	anopheles_gambiae.8030	1.2e-76
GH2_C	PF02836.16	Caenorhabditis_elegans.10370	3.4e-61
GH2_C	PF02836.16	Ciona_intestinalis.13161	1.4e-80
GH2_C	PF02836.16	Ciona_intestinalis.15261	1.4e-80
GH2_C	PF02836.16	Ciona_intestinalis.9313	1.4e-80
GH2_C	PF02836.16	Crassostrea_gigas.2435	4.5e-83
GH2_C	PF02836.16	Crassostrea_gigas.3394	3.3e-06
GH2_C	PF02836.12	drosophila_melanogaster.11998	1.6e-74
GH2_C	PF02836.12	drosophila_melanogaster.15339	1.5e-74
GH2_C	PF02836.12	drosophila_melanogaster.21893	1.2e-74
GH2_C	PF02836.12	drosophila_melanogaster.5576	1.5e-74
GH2_C	PF02836.12	drosophila_melanogaster.7512	7.9e-65
GH2_C	PF02836.12	drosophila_melanogaster.8095	1.6e-74
GH2_C	PF02836.16	Homo_sapiens.273	6.3e-115
GH2_C	PF02836.16	Homo_sapiens.43831	1.3e-07
GH2_C	PF02836.16	Homo_sapiens.6774	1.7e-07
GH2_C	PF02836.16	Hypsibius_dujardini.1863	5.5e-06
GH2_C	PF02836.16	Hypsibius_dujardini.7049	2.6e-82
GH2_C	PF02836.12	ixodes_scapularis.17752	3.1e-06
GH2_C	PF02836.12	ixodes_scapularis.19951	6.2e-48
GH2_C	PF02836.12	ixodes_scapularis.3401	2.6e-29
GH2_C	PF02836.16	Lottia_gigantea.10594	1.7e-07
GH2_C	PF02836.16	Lottia_gigantea.10745	4.5e-05
GH2_C	PF02836.16	Lottia_gigantea.12142	1.9e-71
GH2_C	PF02836.16	Lottia_gigantea.2329	5.7e-08
GH2_C	PF02836.16	Lottia_gigantea.8174	7.4e-80
GH2_C	PF02836.12	mesobuthus_martensii.24890	3.7e-55
GH2_C	PF02836.16	Mus_musculus.31646	2.6e-09
GH2_C	PF02836.16	Mus_musculus.5010	2.7e-09
GH2_C	PF02836.16	Mus_musculus.8018	1.5e-114
GH2_C	PF02836.16	Nematostella_vectensis.11188	3.5e-20
GH2_C	PF02836.16	Nematostella_vectensis.13609	5.9e-90
GH2_C	PF02836.16	Nematostella_vectensis.23173	7.3e-67
GH2_C	PF02836.12	parhyale_hawaiensis.20920	7e-18
GH2_C	PF02836.12	parhyale_hawaiensis.21982	3.1e-64
GH2_C	PF02836.12	parhyale_hawaiensis.21983	7e-71
GH2_C	PF02836.16	Ramazzottius_varieornatus.6641	7.7e-50
GH2_C	PF02836.12	strigamia_maritima.3905	8.4e-79
GH2_C	PF02836.16	Strongylocentrotus_purpuratus.14347	1.2e-92
GH2_C	PF02836.16	Strongylocentrotus_purpuratus.15597	3.1e-07
GH2_C	PF02836.16	Strongylocentrotus_purpuratus.3870	6.5e-29
GH2_N	PF02837.17	Amphimedon_queenslandica.12527	1e-10
GH2_N	PF02837.17	Amphimedon_queenslandica.28163	1.2e-12
GH2_N	PF02837.17	Ciona_intestinalis.2370	9.8e-07
GH2_N	PF02837.17	Crassostrea_gigas.5572	1.2e-08
GH2_N	PF02837.17	Crassostrea_gigas.5803	2.1e-08
GH2_N	PF02837.17	Homo_sapiens.274	1.1e-07
GH2_N	PF02837.13	ixodes_scapularis.4506	2e-40
GH2_N	PF02837.17	Lottia_gigantea.11435	7.1e-06
GH2_N	PF02837.17	Lottia_gigantea.12423	5.4e-10
GH2_N	PF02837.13	mesobuthus_martensii.13715	1e-14
GH2_N	PF02837.13	mesobuthus_martensii.25167	7.8e-17
GH2_N	PF02837.17	Mus_musculus.18837	4.3e-05
GH2_N	PF02837.17	Mus_musculus.21673	4.7e-21
GH2_N	PF02837.17	Mus_musculus.23746	1e-07
GH2_N	PF02837.13	parhyale_hawaiensis.4004	1.7e-32
GH2_N	PF02837.13	parhyale_hawaiensis.7235	1.3e-08
GH2_N	PF02837.17	Ramazzottius_varieornatus.14694	3.2e-08
GH2_N	PF02837.13	strigamia_maritima.10922	3.5e-06
GH20	PF00728.17	aedes_aegypti.10674	2.4e-86
GH20	PF00728.17	aedes_aegypti.11532	2.8e-15
GH20	PF00728.17	aedes_aegypti.12357	3.2e-74
GH20	PF00728.17	aedes_aegypti.2979	1.1e-92
GH20	PF00728.17	aedes_aegypti.3593	3.4e-84
GH20	PF00728.17	aedes_aegypti.5044	3.3e-84
GH20	PF00728.21	Amphimedon_queenslandica.15579	5.9e-75
GH20	PF00728.21	Amphimedon_queenslandica.15713	5.4e-74
GH20	PF00728.21	Amphimedon_queenslandica.40955	1.9e-85
GH20	PF00728.21	Amphimedon_queenslandica.8129	3.6e-37
GH20	PF00728.21	Amphimedon_queenslandica.9277	5.1e-87
GH20	PF00728.17	anopheles_gambiae.12297	1.4e-85
GH20	PF00728.17	anopheles_gambiae.2277	2.1e-14
GH20	PF00728.17	anopheles_gambiae.7216	1.4e-89
GH20	PF00728.17	anopheles_gambiae.760	1.8e-89
GH20	PF00728.21	Caenorhabditis_elegans.24169	1.4e-10
GH20	PF00728.21	Caenorhabditis_elegans.2587	6.3e-84
GH20	PF00728.21	Caenorhabditis_elegans.4082	5e-08
GH20	PF00728.21	Caenorhabditis_elegans.4153	3.6e-11
GH20	PF00728.21	Caenorhabditis_elegans.4216	1.6e-11
GH20	PF00728.21	Capsaspora_owczarzaki.5946	2e-77
GH20	PF00728.21	Ciona_intestinalis.10664	2.7e-89
GH20	PF00728.21	Ciona_intestinalis.17070	1.2e-47
GH20	PF00728.21	Ciona_intestinalis.852	4.4e-84
GH20	PF00728.21	Ciona_intestinalis.9525	3.9e-25
GH20	PF00728.21	Crassostrea_gigas.10298	2.8e-41
GH20	PF00728.21	Crassostrea_gigas.10687	2.1e-61
GH20	PF00728.21	Crassostrea_gigas.11193	3.7e-67
GH20	PF00728.21	Crassostrea_gigas.12054	4e-22
GH20	PF00728.21	Crassostrea_gigas.12091	3e-87
GH20	PF00728.21	Crassostrea_gigas.13266	9.2e-83
GH20	PF00728.21	Crassostrea_gigas.15707	1.4e-81
GH20	PF00728.21	Crassostrea_gigas.16523	1.7e-141
GH20	PF00728.21	Crassostrea_gigas.17067	5.7e-17
GH20	PF00728.21	Crassostrea_gigas.19529	2.5e-09
GH20	PF00728.21	Crassostrea_gigas.22333	1.6e-65
GH20	PF00728.21	Crassostrea_gigas.22625	3.2e-12
GH20	PF00728.21	Crassostrea_gigas.245	5.6e-64
GH20	PF00728.21	Crassostrea_gigas.24839	1.8e-83
GH20	PF00728.21	Crassostrea_gigas.25142	3.6e-104
GH20	PF00728.21	Crassostrea_gigas.312	2.4e-76
GH20	PF00728.21	Crassostrea_gigas.4631	1.1e-28
GH20	PF00728.21	Crassostrea_gigas.4898	8.3e-66
GH20	PF00728.21	Crassostrea_gigas.8807	3.1e-06
GH20	PF00728.21	Crassostrea_gigas.9888	1.6e-101
GH20	PF00728.17	drosophila_melanogaster.14728	5.1e-92
GH20	PF00728.17	drosophila_melanogaster.16639	1.4e-92
GH20	PF00728.17	drosophila_melanogaster.21468	4.9e-92
GH20	PF00728.17	drosophila_melanogaster.3527	1.1e-11
GH20	PF00728.17	drosophila_melanogaster.7793	7.4e-89
GH20	PF00728.17	drosophila_melanogaster.8207	1.3e-92
GH20	PF00728.17	drosophila_melanogaster.967	4.9e-92
GH20	PF00728.21	Homo_sapiens.13061	1.1e-91
GH20	PF00728.21	Homo_sapiens.14011	6.7e-85
GH20	PF00728.21	Homo_sapiens.15479	7.3e-09
GH20	PF00728.21	Homo_sapiens.28475	1.9e-12
GH20	PF00728.21	Homo_sapiens.31764	9.1e-60
GH20	PF00728.21	Homo_sapiens.35278	1.1e-23
GH20	PF00728.21	Homo_sapiens.35732	1.2e-78
GH20	PF00728.21	Homo_sapiens.39380	3.5e-31
GH20	PF00728.21	Homo_sapiens.40695	3.9e-59
GH20	PF00728.21	Homo_sapiens.44523	9.5e-09
GH20	PF00728.21	Homo_sapiens.45302	5.9e-85
GH20	PF00728.21	Homo_sapiens.45853	7.1e-85
GH20	PF00728.21	Homo_sapiens.68150	2.7e-06
GH20	PF00728.21	Hypsibius_dujardini.4225	1.6e-75
GH20	PF00728.21	Hypsibius_dujardini.5018	8.2e-14
GH20	PF00728.21	Hypsibius_dujardini.8140	2.8e-75
GH20	PF00728.17	ixodes_scapularis.19317	7.2e-79
GH20	PF00728.17	ixodes_scapularis.2146	1.1e-27
GH20	PF00728.17	ixodes_scapularis.3086	5.6e-19
GH20	PF00728.17	ixodes_scapularis.4980	3.7e-19
GH20	PF00728.17	ixodes_scapularis.5529	1.1e-69
GH20	PF00728.17	ixodes_scapularis.6516	7.9e-05
GH20	PF00728.17	ixodes_scapularis.9966	7.3e-43
GH20	PF00728.21	Lottia_gigantea.10362	1.3e-84
GH20	PF00728.21	Lottia_gigantea.12103	1.5e-09
GH20	PF00728.21	Lottia_gigantea.12828	4.7e-14
GH20	PF00728.21	Lottia_gigantea.16356	1.5e-91
GH20	PF00728.21	Lottia_gigantea.21071	7.1e-91
GH20	PF00728.21	Lottia_gigantea.2612	2.4e-101
GH20	PF00728.21	Lottia_gigantea.2635	1.4e-98
GH20	PF00728.21	Lottia_gigantea.480	5.5e-82
GH20	PF00728.21	Lottia_gigantea.4837	4e-89
GH20	PF00728.21	Lottia_gigantea.8487	1.7e-96
GH20	PF00728.21	Lottia_gigantea.8607	5.2e-100
GH20	PF00728.21	Macrostomum_lignano.11084	1.7e-76
GH20	PF00728.21	Macrostomum_lignano.13308	6.9e-10
GH20	PF00728.21	Macrostomum_lignano.14512	3.7e-73
GH20	PF00728.21	Macrostomum_lignano.15152	2.1e-73
GH20	PF00728.21	Macrostomum_lignano.19016	4.9e-41
GH20	PF00728.21	Macrostomum_lignano.20694	5.6e-10
GH20	PF00728.21	Macrostomum_lignano.27665	1.9e-33
GH20	PF00728.21	Macrostomum_lignano.27710	8.3e-76
GH20	PF00728.21	Macrostomum_lignano.28292	7e-64
GH20	PF00728.21	Macrostomum_lignano.30058	1.9e-77
GH20	PF00728.21	Macrostomum_lignano.31539	4.7e-76
GH20	PF00728.21	Macrostomum_lignano.32676	9.9e-10
GH20	PF00728.21	Macrostomum_lignano.3295	6.7e-66
GH20	PF00728.21	Macrostomum_lignano.36877	9.5e-73
GH20	PF00728.21	Macrostomum_lignano.37996	8.5e-76
GH20	PF00728.21	Macrostomum_lignano.41581	8.2e-76
GH20	PF00728.21	Macrostomum_lignano.48679	3.5e-10
GH20	PF00728.21	Macrostomum_lignano.49510	4.9e-41
GH20	PF00728.21	Macrostomum_lignano.49670	1.2e-49
GH20	PF00728.21	Macrostomum_lignano.49794	8.4e-76
GH20	PF00728.17	mesobuthus_martensii.13144	3.3e-11
GH20	PF00728.17	mesobuthus_martensii.18568	2.2e-36
GH20	PF00728.17	mesobuthus_martensii.20088	1e-18
GH20	PF00728.17	mesobuthus_martensii.2057	6.6e-25
GH20	PF00728.17	mesobuthus_martensii.26511	1.4e-19
GH20	PF00728.17	mesobuthus_martensii.4363	1.7e-92
GH20	PF00728.17	mesobuthus_martensii.7546	1.4e-19
GH20	PF00728.21	Mus_musculus.11216	4.4e-92
GH20	PF00728.21	Mus_musculus.11798	6.1e-10
GH20	PF00728.21	Mus_musculus.13149	5.3e-86
GH20	PF00728.21	Mus_musculus.24277	8e-10
GH20	PF00728.21	Mus_musculus.27951	3.8e-10
GH20	PF00728.21	Mus_musculus.37421	2.1e-07
GH20	PF00728.21	Nematostella_vectensis.10210	1.3e-07
GH20	PF00728.21	Nematostella_vectensis.10904	3e-96
GH20	PF00728.21	Nematostella_vectensis.13748	2.5e-101
GH20	PF00728.21	Nematostella_vectensis.15318	2.9e-82
GH20	PF00728.21	Nematostella_vectensis.16945	2e-15
GH20	PF00728.21	Nematostella_vectensis.5169	7.3e-10
GH20	PF00728.21	Nematostella_vectensis.6181	7.8e-39
GH20	PF00728.21	Nematostella_vectensis.7258	1.5e-104
GH20	PF00728.21	Nematostella_vectensis.9084	1.5e-90
GH20	PF00728.17	parhyale_hawaiensis.12773	2.1e-89
GH20	PF00728.17	parhyale_hawaiensis.15372	3.9e-90
GH20	PF00728.17	parhyale_hawaiensis.1560	1.9e-23
GH20	PF00728.17	parhyale_hawaiensis.1656	2.5e-88
GH20	PF00728.17	parhyale_hawaiensis.17385	4.7e-12
GH20	PF00728.17	parhyale_hawaiensis.22143	8.3e-06
GH20	PF00728.17	parhyale_hawaiensis.23020	1.1e-17
GH20	PF00728.17	parhyale_hawaiensis.27949	5.9e-42
GH20	PF00728.17	parhyale_hawaiensis.28197	4.8e-57
GH20	PF00728.17	parhyale_hawaiensis.28393	8.5e-43
GH20	PF00728.17	parhyale_hawaiensis.4256	1.4e-84
GH20	PF00728.17	parhyale_hawaiensis.6745	2.1e-89
GH20	PF00728.21	Ramazzottius_varieornatus.147	1.3e-15
GH20	PF00728.21	Ramazzottius_varieornatus.15037	4.5e-86
GH20	PF00728.21	Schistosoma_mansoni.9980	5.9e-79
GH20	PF00728.21	Schistosoma_mansoni.9999	1.4e-83
GH20	PF00728.17	strigamia_maritima.10177	1.5e-14
GH20	PF00728.17	strigamia_maritima.11541	6e-83
GH20	PF00728.17	strigamia_maritima.4223	2.4e-88
GH20	PF00728.17	strigamia_maritima.571	3e-14
GH20	PF00728.17	strigamia_maritima.5778	5.5e-18
GH20	PF00728.17	strigamia_maritima.6917	4.4e-21
GH20	PF00728.17	strigamia_maritima.7391	6.7e-200
GH20	PF00728.17	strigamia_maritima.9527	2.1e-19
GH20	PF00728.21	Strongylocentrotus_purpuratus.10800	2.1e-13
GH20	PF00728.21	Strongylocentrotus_purpuratus.27654	2.1e-88
GH20b	PF02838.14	Ciona_intestinalis.6456	9.7e-09
GH20b	PF02838.14	Macrostomum_lignano.13978	3.5e-06
GH20b	PF02838.14	Macrostomum_lignano.1945	1.1e-05
GH20b	PF02838.14	Macrostomum_lignano.34280	3.6e-05
GH20b	PF02838.14	Nematostella_vectensis.15978	5.6e-07
GH20b	PF02838.10	strigamia_maritima.11831	1.7e-09
GH20b	PF02838.14	Strongylocentrotus_purpuratus.604	9.2e-12
GH25	PF01183.19	Amphimedon_queenslandica.12727	1.9e-13
GH25	PF01183.19	Caenorhabditis_elegans.16269	5e-09
GH25	PF01183.19	Caenorhabditis_elegans.21492	3e-11
GH25	PF01183.19	Caenorhabditis_elegans.732	2.6e-11
GH25	PF01183.19	Capsaspora_owczarzaki.9219	3.6e-16
GH26	PF02156.14	Lottia_gigantea.11240	2.8e-45
GH26	PF02156.14	Lottia_gigantea.13436	2.1e-48
GH26	PF02156.14	Lottia_gigantea.14877	9.5e-34
GH26	PF02156.14	Lottia_gigantea.17464	1.1e-43
GH28	PF00295.16	Capsaspora_owczarzaki.5549	3.1e-39
GH28	PF00295.12	parhyale_hawaiensis.13700	1.1e-22
GH28	PF00295.12	parhyale_hawaiensis.16627	7.7e-46
GH28	PF00295.12	parhyale_hawaiensis.20701	5e-114
GH28	PF00295.12	parhyale_hawaiensis.3509	2.4e-09
GH28	PF00295.12	parhyale_hawaiensis.9640	1.5e-52
GH28	PF00295.12	parhyale_hawaiensis.9803	4.1e-48
GH3	PF00933.20	Amphimedon_queenslandica.17161	4.9e-12
GH3	PF00933.20	Amphimedon_queenslandica.40859	2.5e-45
GH3	PF00933.20	Amphimedon_queenslandica.747	4e-44
GH3	PF00933.20	Crassostrea_gigas.17617	2e-46
GH3	PF00933.20	Hypsibius_dujardini.12681	1.4e-74
GH3	PF00933.20	Hypsibius_dujardini.13848	2.2e-81
GH3	PF00933.20	Hypsibius_dujardini.1668	1.2e-73
GH3	PF00933.20	Lottia_gigantea.1021	9.5e-40
GH3	PF00933.20	Lottia_gigantea.13565	3.8e-41
GH3	PF00933.20	Lottia_gigantea.14008	1.6e-47
GH3	PF00933.20	Lottia_gigantea.14144	1.1e-47
GH3	PF00933.20	Lottia_gigantea.15767	1e-41
GH3	PF00933.20	Lottia_gigantea.16507	7.7e-48
GH3	PF00933.20	Lottia_gigantea.23403	2.5e-38
GH3	PF00933.20	Lottia_gigantea.3573	6.6e-38
GH3	PF00933.20	Lottia_gigantea.7826	1.3e-49
GH3	PF00933.20	Lottia_gigantea.8002	3.2e-07
GH3	PF00933.20	Macrostomum_lignano.51092	1.3e-43
GH3	PF00933.16	parhyale_hawaiensis.12602	2.7e-55
GH3	PF00933.20	Ramazzottius_varieornatus.11041	2.2e-80
GH3	PF00933.20	Ramazzottius_varieornatus.12908	6.9e-77
GH3	PF00933.20	Ramazzottius_varieornatus.14642	1.7e-77
GH3	PF00933.20	Ramazzottius_varieornatus.21928	2.2e-76
GH3	PF00933.20	Ramazzottius_varieornatus.22181	1.3e-81
GH3	PF00933.20	Ramazzottius_varieornatus.22388	7.7e-69
GH3	PF00933.20	Ramazzottius_varieornatus.4594	5.8e-81
GH3	PF00933.20	Ramazzottius_varieornatus.7309	3e-69
GH3	PF00933.20	Strongylocentrotus_purpuratus.24499	6.4e-45
GH3_C	PF01915.21	Amphimedon_queenslandica.17362	1.4e-48
GH3_C	PF01915.21	Amphimedon_queenslandica.30387	2.1e-05
GH3_C	PF01915.21	Amphimedon_queenslandica.31259	9.4e-47
GH3_C	PF01915.21	Amphimedon_queenslandica.33779	2.3e-53
GH3_C	PF01915.21	Amphimedon_queenslandica.35082	3.8e-49
GH3_C	PF01915.21	Amphimedon_queenslandica.39003	1.9e-09
GH3_C	PF01915.21	Amphimedon_queenslandica.5414	6.1e-50
GH3_C	PF01915.21	Amphimedon_queenslandica.6070	2.7e-57
GH3_C	PF01915.21	Amphimedon_queenslandica.741	3.8e-43
GH3_C	PF01915.21	Amphimedon_queenslandica.879	5.4e-53
GH3_C	PF01915.21	Capsaspora_owczarzaki.4718	9.4e-54
GH3_C	PF01915.21	Ciona_intestinalis.6658	1.7e-46
GH3_C	PF01915.21	Crassostrea_gigas.17704	3.2e-48
GH3_C	PF01915.21	Lottia_gigantea.13164	1.2e-45
GH3_C	PF01915.21	Lottia_gigantea.17868	1.3e-13
GH3_C	PF01915.21	Lottia_gigantea.19643	5e-47
GH3_C	PF01915.21	Lottia_gigantea.19817	6.5e-44
GH3_C	PF01915.21	Lottia_gigantea.20287	1.3e-32
GH3_C	PF01915.21	Lottia_gigantea.3436	1.3e-45
GH3_C	PF01915.21	Lottia_gigantea.5273	1.2e-44
GH3_C	PF01915.21	Lottia_gigantea.7143	3.5e-43
GH3_C	PF01915.21	Lottia_gigantea.7451	3.1e-47
GH3_C	PF01915.21	Lottia_gigantea.7458	4.5e-46
GH3_C	PF01915.21	Lottia_gigantea.9299	1.3e-48
GH3_C	PF01915.21	Ramazzottius_varieornatus.15417	1e-23
GH3_C	PF01915.21	Ramazzottius_varieornatus.6131	3.6e-21
GH3_C	PF01915.21	Schistosoma_mansoni.2836	9.6e-23
GH30	PF02055.11	aedes_aegypti.13010	5.8e-106
GH30	PF02055.11	aedes_aegypti.9323	8.7e-106
GH30	PF02055.15	Amphimedon_queenslandica.1010	5.3e-84
GH30	PF02055.11	anopheles_gambiae.5100	8.1e-107
GH30	PF02055.15	Caenorhabditis_elegans.2171	9.2e-209
GH30	PF02055.15	Caenorhabditis_elegans.2172	4.7e-131
GH30	PF02055.15	Caenorhabditis_elegans.2425	1.9e-206
GH30	PF02055.15	Caenorhabditis_elegans.2426	4.8e-136
GH30	PF02055.15	Capsaspora_owczarzaki.2898	5.5e-98
GH30	PF02055.15	Capsaspora_owczarzaki.6289	7.5e-102
GH30	PF02055.15	Ciona_intestinalis.17234	7.7e-149
GH30	PF02055.15	Ciona_intestinalis.2041	8.9e-147
GH30	PF02055.15	Ciona_intestinalis.5936	1.9e-147
GH30	PF02055.15	Crassostrea_gigas.16868	6.3e-53
GH30	PF02055.15	Crassostrea_gigas.17600	7e-56
GH30	PF02055.15	Crassostrea_gigas.18454	3.3e-143
GH30	PF02055.15	Crassostrea_gigas.4478	1.9e-87
GH30	PF02055.11	drosophila_melanogaster.4591	8.3e-95
GH30	PF02055.11	drosophila_melanogaster.7795	6.1e-98
GH30	PF02055.15	Homo_sapiens.14300	6.8e-197
GH30	PF02055.15	Homo_sapiens.34708	4.1e-197
GH30	PF02055.15	Homo_sapiens.35670	6.8e-197
GH30	PF02055.15	Homo_sapiens.41494	2.3e-179
GH30	PF02055.15	Hypsibius_dujardini.8408	3.1e-143
GH30	PF02055.11	ixodes_scapularis.1477	1.7e-172
GH30	PF02055.11	ixodes_scapularis.17462	1.9e-37
GH30	PF02055.11	ixodes_scapularis.17941	1.6e-26
GH30	PF02055.11	ixodes_scapularis.18128	1.8e-173
GH30	PF02055.11	ixodes_scapularis.2639	2.1e-11
GH30	PF02055.15	Lottia_gigantea.7002	4.6e-153
GH30	PF02055.15	Lottia_gigantea.9024	4.1e-39
GH30	PF02055.11	mesobuthus_martensii.3334	1.3e-180
GH30	PF02055.11	mesobuthus_martensii.4842	3.8e-139
GH30	PF02055.15	Mus_musculus.12394	2.2e-187
GH30	PF02055.15	Mus_musculus.33631	2.2e-149
GH30	PF02055.15	Nematostella_vectensis.14244	9e-137
GH30	PF02055.15	Nematostella_vectensis.22467	4.8e-24
GH30	PF02055.11	parhyale_hawaiensis.12794	8.5e-57
GH30	PF02055.11	parhyale_hawaiensis.14880	1.9e-146
GH30	PF02055.11	parhyale_hawaiensis.16231	3.6e-26
GH30	PF02055.11	parhyale_hawaiensis.2226	5.6e-143
GH30	PF02055.11	parhyale_hawaiensis.424	2.4e-136
GH30	PF02055.11	parhyale_hawaiensis.4590	1.9e-142
GH30	PF02055.11	parhyale_hawaiensis.4670	6.3e-133
GH30	PF02055.11	parhyale_hawaiensis.4919	2.9e-101
GH30	PF02055.11	parhyale_hawaiensis.6032	7.6e-37
GH30	PF02055.11	parhyale_hawaiensis.910	4.3e-126
GH30	PF02055.15	Ramazzottius_varieornatus.9767	8.2e-146
GH30	PF02055.11	strigamia_maritima.2532	1.4e-178
GH30	PF02055.15	Strongylocentrotus_purpuratus.14125	1.9e-143
GH30	PF02055.15	Strongylocentrotus_purpuratus.16076	2.6e-128
GH30	PF02055.15	Strongylocentrotus_purpuratus.17452	2.1e-21
GH30	PF02055.15	Strongylocentrotus_purpuratus.17999	7.3e-119
GH30	PF02055.15	Strongylocentrotus_purpuratus.18893	1.9e-137
GH30	PF02055.15	Strongylocentrotus_purpuratus.21021	5.4e-129
GH30	PF02055.15	Strongylocentrotus_purpuratus.21748	2.6e-142
GH31	PF01055.21	aedes_aegypti.10354	7.1e-44
GH31	PF01055.21	aedes_aegypti.13685	2.3e-48
GH31	PF01055.21	aedes_aegypti.14986	3.9e-161
GH31	PF01055.21	aedes_aegypti.15665	3.6e-38
GH31	PF01055.21	aedes_aegypti.3611	0
GH31	PF01055.21	aedes_aegypti.4194	1.3e-57
GH31	PF01055.21	aedes_aegypti.6256	4e-63
GH31	PF01055.21	aedes_aegypti.6293	4.6e-63
GH31	PF01055.21	aedes_aegypti.8129	7.3e-18
GH31	PF01055.25	Amphimedon_queenslandica.11065	1.1e-55
GH31	PF01055.25	Amphimedon_queenslandica.17952	1.5e-12
GH31	PF01055.25	Amphimedon_queenslandica.21390	1.2e-58
GH31	PF01055.25	Amphimedon_queenslandica.24901	9.4e-62
GH31	PF01055.25	Amphimedon_queenslandica.2599	1.3e-52
GH31	PF01055.25	Amphimedon_queenslandica.31899	3.4e-15
GH31	PF01055.25	Amphimedon_queenslandica.33350	6.1e-159
GH31	PF01055.25	Amphimedon_queenslandica.41723	2.2e-67
GH31	PF01055.25	Amphimedon_queenslandica.6497	2.9e-34
GH31	PF01055.25	Amphimedon_queenslandica.823	2.1e-149
GH31	PF01055.25	Amphimedon_queenslandica.9213	2.3e-67
GH31	PF01055.25	Amphimedon_queenslandica.9280	6.7e-37
GH31	PF01055.25	Amphimedon_queenslandica.9961	4.6e-152
GH31	PF01055.21	anopheles_gambiae.11046	2.2e-60
GH31	PF01055.21	anopheles_gambiae.11898	4.6e-45
GH31	PF01055.21	anopheles_gambiae.12199	4.7e-159
GH31	PF01055.21	anopheles_gambiae.12910	9.3e-49
GH31	PF01055.21	anopheles_gambiae.2611	7.3e-49
GH31	PF01055.21	anopheles_gambiae.4565	1.8e-48
GH31	PF01055.21	anopheles_gambiae.8167	1.3e-54
GH31	PF01055.25	Caenorhabditis_elegans.10959	1.9e-130
GH31	PF01055.25	Caenorhabditis_elegans.16484	6.1e-149
GH31	PF01055.25	Caenorhabditis_elegans.24540	1.1e-140
GH31	PF01055.25	Caenorhabditis_elegans.5768	5e-141
GH31	PF01055.25	Caenorhabditis_elegans.7636	1.1e-140
GH31	PF01055.25	Caenorhabditis_elegans.8907	4.4e-126
GH31	PF01055.25	Capsaspora_owczarzaki.120	1.8e-49
GH31	PF01055.25	Capsaspora_owczarzaki.2442	5.5e-146
GH31	PF01055.25	Capsaspora_owczarzaki.4720	5e-149
GH31	PF01055.25	Capsaspora_owczarzaki.7739	8.6e-161
GH31	PF01055.25	Ciona_intestinalis.11339	1.9e-141
GH31	PF01055.25	Ciona_intestinalis.1206	5.5e-42
GH31	PF01055.25	Ciona_intestinalis.12524	4.6e-12
GH31	PF01055.25	Ciona_intestinalis.12908	1.5e-40
GH31	PF01055.25	Ciona_intestinalis.14280	1.5e-47
GH31	PF01055.25	Ciona_intestinalis.15016	4.2e-150
GH31	PF01055.25	Ciona_intestinalis.15529	6.6e-38
GH31	PF01055.25	Ciona_intestinalis.2496	5.5e-298
GH31	PF01055.25	Ciona_intestinalis.2654	9.1e-58
GH31	PF01055.25	Ciona_intestinalis.4732	1.3e-154
GH31	PF01055.25	Crassostrea_gigas.10150	1.4e-18
GH31	PF01055.25	Crassostrea_gigas.12353	3e-52
GH31	PF01055.25	Crassostrea_gigas.12763	1.4e-63
GH31	PF01055.25	Crassostrea_gigas.16540	0
GH31	PF01055.25	Crassostrea_gigas.17563	3.5e-148
GH31	PF01055.25	Crassostrea_gigas.19826	4.2e-148
GH31	PF01055.25	Crassostrea_gigas.20781	4.8e-32
GH31	PF01055.25	Crassostrea_gigas.23969	1.4e-35
GH31	PF01055.25	Crassostrea_gigas.3336	7.8e-140
GH31	PF01055.25	Crassostrea_gigas.6584	1.3e-112
GH31	PF01055.25	Crassostrea_gigas.7458	1.7e-110
GH31	PF01055.25	Crassostrea_gigas.8207	9.3e-54
GH31	PF01055.21	drosophila_melanogaster.11415	1.5e-44
GH31	PF01055.21	drosophila_melanogaster.12607	3.2e-44
GH31	PF01055.21	drosophila_melanogaster.21171	2.4e-44
GH31	PF01055.21	drosophila_melanogaster.8368	9.5e-143
GH31	PF01055.21	drosophila_melanogaster.9643	1.2e-72
GH31	PF01055.25	Homo_sapiens.12738	2.4e-152
GH31	PF01055.25	Homo_sapiens.14257	9.9e-150
GH31	PF01055.25	Homo_sapiens.16846	7e-297
GH31	PF01055.25	Homo_sapiens.22092	7.6e-150
GH31	PF01055.25	Homo_sapiens.24683	0
GH31	PF01055.25	Homo_sapiens.3550	3.1e-54
GH31	PF01055.25	Homo_sapiens.3847	2.9e-160
GH31	PF01055.25	Homo_sapiens.42823	3.3e-20
GH31	PF01055.25	Homo_sapiens.45408	7.6e-150
GH31	PF01055.25	Homo_sapiens.50220	2.1e-167
GH31	PF01055.25	Homo_sapiens.53262	0
GH31	PF01055.25	Homo_sapiens.5888	0
GH31	PF01055.25	Homo_sapiens.5989	5.6e-290
GH31	PF01055.25	Hypsibius_dujardini.11033	6.4e-145
GH31	PF01055.25	Hypsibius_dujardini.11220	6.5e-145
GH31	PF01055.25	Hypsibius_dujardini.12284	2.2e-43
GH31	PF01055.25	Hypsibius_dujardini.3404	3.6e-150
GH31	PF01055.25	Hypsibius_dujardini.4706	0
GH31	PF01055.25	Hypsibius_dujardini.6169	2.1e-38
GH31	PF01055.25	Hypsibius_dujardini.8627	2.2e-155
GH31	PF01055.21	ixodes_scapularis.12234	1.5e-88
GH31	PF01055.21	ixodes_scapularis.1312	1.2e-33
GH31	PF01055.21	ixodes_scapularis.13952	1.7e-156
GH31	PF01055.21	ixodes_scapularis.17345	1.3e-82
GH31	PF01055.21	ixodes_scapularis.19611	2.2e-15
GH31	PF01055.21	ixodes_scapularis.20163	8.4e-106
GH31	PF01055.21	ixodes_scapularis.3432	3e-18
GH31	PF01055.21	ixodes_scapularis.5149	4.3e-19
GH31	PF01055.21	ixodes_scapularis.7359	5.4e-139
GH31	PF01055.21	ixodes_scapularis.7415	2e-19
GH31	PF01055.21	ixodes_scapularis.7534	5.1e-07
GH31	PF01055.21	ixodes_scapularis.7999	2.6e-29
GH31	PF01055.25	Lottia_gigantea.11734	3.3e-27
GH31	PF01055.25	Lottia_gigantea.12136	4.4e-45
GH31	PF01055.25	Lottia_gigantea.12702	1.7e-52
GH31	PF01055.25	Lottia_gigantea.14592	5.9e-14
GH31	PF01055.25	Lottia_gigantea.16358	4.1e-62
GH31	PF01055.25	Lottia_gigantea.18618	2e-40
GH31	PF01055.25	Lottia_gigantea.19565	2.1e-75
GH31	PF01055.25	Lottia_gigantea.1960	7.2e-140
GH31	PF01055.25	Lottia_gigantea.20584	7.6e-49
GH31	PF01055.25	Lottia_gigantea.227	7.5e-155
GH31	PF01055.25	Lottia_gigantea.22789	3.4e-23
GH31	PF01055.25	Lottia_gigantea.23085	2.2e-140
GH31	PF01055.25	Lottia_gigantea.250	2.7e-154
GH31	PF01055.25	Lottia_gigantea.409	5.2e-148
GH31	PF01055.25	Lottia_gigantea.4321	2.6e-35
GH31	PF01055.25	Lottia_gigantea.5696	6.2e-157
GH31	PF01055.25	Lottia_gigantea.5727	8e-55
GH31	PF01055.25	Lottia_gigantea.6877	4.9e-136
GH31	PF01055.25	Lottia_gigantea.9840	3.8e-141
GH31	PF01055.25	Macrostomum_lignano.16711	2.6e-141
GH31	PF01055.25	Macrostomum_lignano.17283	6.8e-144
GH31	PF01055.25	Macrostomum_lignano.21066	8.5e-140
GH31	PF01055.25	Macrostomum_lignano.25187	4.6e-142
GH31	PF01055.25	Macrostomum_lignano.25371	1e-12
GH31	PF01055.25	Macrostomum_lignano.27615	1.8e-49
GH31	PF01055.25	Macrostomum_lignano.28893	2.3e-143
GH31	PF01055.25	Macrostomum_lignano.29053	1.6e-07
GH31	PF01055.25	Macrostomum_lignano.29929	3.2e-10
GH31	PF01055.25	Macrostomum_lignano.30209	2.3e-143
GH31	PF01055.25	Macrostomum_lignano.3038	4.8e-49
GH31	PF01055.25	Macrostomum_lignano.31653	2.3e-143
GH31	PF01055.25	Macrostomum_lignano.32486	4.9e-145
GH31	PF01055.25	Macrostomum_lignano.32562	1.9e-143
GH31	PF01055.25	Macrostomum_lignano.32756	4.8e-49
GH31	PF01055.25	Macrostomum_lignano.35954	4.6e-213
GH31	PF01055.25	Macrostomum_lignano.37613	5.7e-140
GH31	PF01055.25	Macrostomum_lignano.38178	9.7e-139
GH31	PF01055.25	Macrostomum_lignano.40812	2e-10
GH31	PF01055.25	Macrostomum_lignano.42676	7.5e-196
GH31	PF01055.25	Macrostomum_lignano.48275	8.6e-76
GH31	PF01055.25	Macrostomum_lignano.48848	1.8e-18
GH31	PF01055.25	Macrostomum_lignano.49894	1.3e-49
GH31	PF01055.25	Macrostomum_lignano.50167	2.7e-141
GH31	PF01055.25	Macrostomum_lignano.51370	2e-143
GH31	PF01055.25	Macrostomum_lignano.52423	1.8e-33
GH31	PF01055.21	mesobuthus_martensii.11446	2e-39
GH31	PF01055.21	mesobuthus_martensii.12131	1.2e-11
GH31	PF01055.21	mesobuthus_martensii.15018	1.2e-160
GH31	PF01055.21	mesobuthus_martensii.19858	3.1e-62
GH31	PF01055.21	mesobuthus_martensii.20565	2.9e-38
GH31	PF01055.21	mesobuthus_martensii.22867	6.7e-90
GH31	PF01055.21	mesobuthus_martensii.24637	4.8e-87
GH31	PF01055.21	mesobuthus_martensii.25410	3.2e-122
GH31	PF01055.21	mesobuthus_martensii.28196	2.1e-117
GH31	PF01055.21	mesobuthus_martensii.4905	2e-58
GH31	PF01055.21	mesobuthus_martensii.7343	7.3e-18
GH31	PF01055.25	Mus_musculus.10770	2.7e-147
GH31	PF01055.25	Mus_musculus.12309	6.4e-150
GH31	PF01055.25	Mus_musculus.17549	2e-299
GH31	PF01055.25	Mus_musculus.20275	8e-07
GH31	PF01055.25	Mus_musculus.21298	0
GH31	PF01055.25	Mus_musculus.30244	6.8e-70
GH31	PF01055.25	Mus_musculus.32741	8.6e-156
GH31	PF01055.25	Mus_musculus.42883	2.6e-212
GH31	PF01055.25	Mus_musculus.43380	1.7e-27
GH31	PF01055.25	Mus_musculus.43572	1.4e-66
GH31	PF01055.25	Mus_musculus.4698	3.9e-55
GH31	PF01055.25	Mus_musculus.46987	6.7e-150
GH31	PF01055.25	Mus_musculus.5802	3.6e-164
GH31	PF01055.25	Nematostella_vectensis.11042	2.4e-152
GH31	PF01055.25	Nematostella_vectensis.13853	1.5e-136
GH31	PF01055.25	Nematostella_vectensis.22928	1.5e-45
GH31	PF01055.21	parhyale_hawaiensis.10583	3.2e-155
GH31	PF01055.21	parhyale_hawaiensis.11218	1.3e-31
GH31	PF01055.21	parhyale_hawaiensis.11441	2.1e-153
GH31	PF01055.21	parhyale_hawaiensis.11551	2e-27
GH31	PF01055.21	parhyale_hawaiensis.118	6.1e-57
GH31	PF01055.21	parhyale_hawaiensis.12219	4.5e-63
GH31	PF01055.21	parhyale_hawaiensis.13300	2.1e-33
GH31	PF01055.21	parhyale_hawaiensis.14247	1.2e-41
GH31	PF01055.21	parhyale_hawaiensis.15318	2.9e-64
GH31	PF01055.21	parhyale_hawaiensis.16345	5.1e-31
GH31	PF01055.21	parhyale_hawaiensis.16346	9.6e-54
GH31	PF01055.21	parhyale_hawaiensis.16661	2.3e-21
GH31	PF01055.21	parhyale_hawaiensis.2373	3.5e-29
GH31	PF01055.21	parhyale_hawaiensis.23788	3.8e-153
GH31	PF01055.21	parhyale_hawaiensis.24985	5.3e-42
GH31	PF01055.21	parhyale_hawaiensis.25072	1e-19
GH31	PF01055.21	parhyale_hawaiensis.26860	1.1e-49
GH31	PF01055.21	parhyale_hawaiensis.26861	7.6e-32
GH31	PF01055.21	parhyale_hawaiensis.26869	2.2e-43
GH31	PF01055.21	parhyale_hawaiensis.27374	1e-110
GH31	PF01055.21	parhyale_hawaiensis.27376	5.5e-26
GH31	PF01055.21	parhyale_hawaiensis.27680	7.1e-73
GH31	PF01055.21	parhyale_hawaiensis.6448	1.6e-84
GH31	PF01055.21	parhyale_hawaiensis.7913	1.4e-38
GH31	PF01055.21	parhyale_hawaiensis.8064	8.4e-53
GH31	PF01055.21	parhyale_hawaiensis.9042	2.8e-28
GH31	PF01055.25	Ramazzottius_varieornatus.12589	0
GH31	PF01055.25	Ramazzottius_varieornatus.13793	4.3e-25
GH31	PF01055.25	Ramazzottius_varieornatus.15305	5.9e-144
GH31	PF01055.25	Ramazzottius_varieornatus.15321	1.4e-147
GH31	PF01055.25	Ramazzottius_varieornatus.17386	2.3e-73
GH31	PF01055.25	Ramazzottius_varieornatus.18244	8e-148
GH31	PF01055.25	Ramazzottius_varieornatus.1995	4.2e-40
GH31	PF01055.25	Ramazzottius_varieornatus.20313	2.4e-42
GH31	PF01055.25	Ramazzottius_varieornatus.5233	1.4e-26
GH31	PF01055.25	Ramazzottius_varieornatus.6015	3.6e-40
GH31	PF01055.25	Ramazzottius_varieornatus.6514	2.5e-19
GH31	PF01055.25	Ramazzottius_varieornatus.6709	3.6e-39
GH31	PF01055.25	Ramazzottius_varieornatus.8354	2.8e-42
GH31	PF01055.25	Ramazzottius_varieornatus.9518	1.8e-156
GH31	PF01055.25	Schistosoma_mansoni.1919	2.1e-145
GH31	PF01055.25	Schistosoma_mansoni.6273	5.2e-147
GH31	PF01055.25	Schistosoma_mansoni.8942	2.6e-141
GH31	PF01055.21	strigamia_maritima.12390	2.1e-162
GH31	PF01055.21	strigamia_maritima.13894	5e-103
GH31	PF01055.21	strigamia_maritima.1551	1.2e-152
GH31	PF01055.21	strigamia_maritima.1622	8.4e-88
GH31	PF01055.21	strigamia_maritima.306	6e-53
GH31	PF01055.21	strigamia_maritima.3185	6.9e-64
GH31	PF01055.21	strigamia_maritima.5209	9.4e-43
GH31	PF01055.21	strigamia_maritima.7441	3.8e-88
GH31	PF01055.21	strigamia_maritima.9538	3.3e-160
GH31	PF01055.25	Strongylocentrotus_purpuratus.10515	3.1e-151
GH31	PF01055.25	Strongylocentrotus_purpuratus.10727	2.3e-21
GH31	PF01055.25	Strongylocentrotus_purpuratus.11042	8.8e-37
GH31	PF01055.25	Strongylocentrotus_purpuratus.12748	3.8e-19
GH31	PF01055.25	Strongylocentrotus_purpuratus.14557	9e-33
GH31	PF01055.25	Strongylocentrotus_purpuratus.15971	1.4e-73
GH31	PF01055.25	Strongylocentrotus_purpuratus.16529	2.7e-44
GH31	PF01055.25	Strongylocentrotus_purpuratus.18736	3.8e-149
GH31	PF01055.25	Strongylocentrotus_purpuratus.1955	8.2e-62
GH31	PF01055.25	Strongylocentrotus_purpuratus.20276	1.1e-55
GH31	PF01055.25	Strongylocentrotus_purpuratus.20333	3.2e-32
GH31	PF01055.25	Strongylocentrotus_purpuratus.21022	4.8e-83
GH31	PF01055.25	Strongylocentrotus_purpuratus.23176	8.1e-68
GH31	PF01055.25	Strongylocentrotus_purpuratus.23340	2.6e-37
GH31	PF01055.25	Strongylocentrotus_purpuratus.25233	1.4e-29
GH31	PF01055.25	Strongylocentrotus_purpuratus.26401	1.6e-81
GH31	PF01055.25	Strongylocentrotus_purpuratus.4591	2.1e-80
GH31	PF01055.25	Strongylocentrotus_purpuratus.5131	3.5e-39
GH31	PF01055.25	Strongylocentrotus_purpuratus.6307	1.9e-130
GH31	PF01055.25	Strongylocentrotus_purpuratus.6909	1e-20
GH31	PF01055.25	Strongylocentrotus_purpuratus.8035	3.8e-48
GH31	PF01055.25	Strongylocentrotus_purpuratus.8985	3.3e-93
GH32C	PF08244.11	Ramazzottius_varieornatus.21433	4.1e-17
GH32N	PF00251.19	Capsaspora_owczarzaki.3906	9.1e-78
GH32N	PF00251.19	Capsaspora_owczarzaki.4250	8.8e-78
GH32N	PF00251.19	Capsaspora_owczarzaki.5050	1.6e-74
GH32N	PF00251.19	Ramazzottius_varieornatus.5239	1.4e-96
GH35	PF01301.14	aedes_aegypti.2903	9.9e-94
GH35	PF01301.14	aedes_aegypti.4681	2.4e-113
GH35	PF01301.18	Amphimedon_queenslandica.22965	1e-115
GH35	PF01301.18	Amphimedon_queenslandica.27204	2.4e-107
GH35	PF01301.14	anopheles_gambiae.3796	1.3e-110
GH35	PF01301.14	anopheles_gambiae.8847	3.3e-115
GH35	PF01301.14	anopheles_gambiae.9123	1.4e-112
GH35	PF01301.18	Caenorhabditis_elegans.10524	8e-116
GH35	PF01301.18	Caenorhabditis_elegans.15440	2.1e-105
GH35	PF01301.18	Capsaspora_owczarzaki.2162	5e-100
GH35	PF01301.18	Capsaspora_owczarzaki.4506	7e-98
GH35	PF01301.18	Ciona_intestinalis.10096	8.5e-110
GH35	PF01301.18	Crassostrea_gigas.11143	1.2e-05
GH35	PF01301.18	Crassostrea_gigas.12943	1.7e-118
GH35	PF01301.18	Crassostrea_gigas.14168	9.6e-73
GH35	PF01301.18	Crassostrea_gigas.1633	3.7e-52
GH35	PF01301.18	Crassostrea_gigas.6023	9.8e-40
GH35	PF01301.14	drosophila_melanogaster.17239	5.2e-120
GH35	PF01301.14	drosophila_melanogaster.5197	2.3e-117
GH35	PF01301.14	drosophila_melanogaster.5772	5.3e-120
GH35	PF01301.18	Homo_sapiens.11606	2.2e-123
GH35	PF01301.18	Homo_sapiens.14196	1.2e-118
GH35	PF01301.18	Homo_sapiens.14197	7.9e-113
GH35	PF01301.18	Homo_sapiens.14516	2.8e-112
GH35	PF01301.18	Homo_sapiens.28042	1.2e-32
GH35	PF01301.18	Homo_sapiens.29272	4e-21
GH35	PF01301.18	Homo_sapiens.31215	1.1e-28
GH35	PF01301.18	Homo_sapiens.31346	2.1e-24
GH35	PF01301.18	Homo_sapiens.31486	1.2e-62
GH35	PF01301.18	Homo_sapiens.32153	5.9e-14
GH35	PF01301.18	Homo_sapiens.34523	2.6e-45
GH35	PF01301.18	Homo_sapiens.47724	4.8e-43
GH35	PF01301.18	Homo_sapiens.48896	1.2e-49
GH35	PF01301.18	Hypsibius_dujardini.10751	7.6e-105
GH35	PF01301.18	Hypsibius_dujardini.8660	4.4e-109
GH35	PF01301.18	Hypsibius_dujardini.9849	6.7e-102
GH35	PF01301.14	ixodes_scapularis.11797	8.2e-114
GH35	PF01301.14	ixodes_scapularis.15934	5.1e-116
GH35	PF01301.14	ixodes_scapularis.18967	5.2e-163
GH35	PF01301.14	ixodes_scapularis.19304	1.2e-37
GH35	PF01301.14	ixodes_scapularis.4307	3.1e-44
GH35	PF01301.14	ixodes_scapularis.6354	5.6e-26
GH35	PF01301.14	ixodes_scapularis.9964	3.7e-13
GH35	PF01301.18	Lottia_gigantea.18127	3.1e-110
GH35	PF01301.18	Lottia_gigantea.9408	8.4e-113
GH35	PF01301.18	Macrostomum_lignano.11642	3e-07
GH35	PF01301.18	Macrostomum_lignano.25459	4.5e-05
GH35	PF01301.18	Macrostomum_lignano.36366	4.8e-10
GH35	PF01301.18	Macrostomum_lignano.36655	1.1e-91
GH35	PF01301.18	Macrostomum_lignano.37950	1.2e-67
GH35	PF01301.18	Macrostomum_lignano.4436	4.2e-94
GH35	PF01301.18	Macrostomum_lignano.48823	5.9e-109
GH35	PF01301.18	Macrostomum_lignano.52087	1.4e-111
GH35	PF01301.14	mesobuthus_martensii.16850	6.4e-48
GH35	PF01301.14	mesobuthus_martensii.21195	2.2e-109
GH35	PF01301.14	mesobuthus_martensii.5486	3.8e-105
GH35	PF01301.18	Mus_musculus.10636	2e-114
GH35	PF01301.18	Mus_musculus.10877	1.6e-110
GH35	PF01301.18	Mus_musculus.12392	5.8e-121
GH35	PF01301.18	Mus_musculus.17749	2.3e-114
GH35	PF01301.18	Mus_musculus.23747	2.2e-114
GH35	PF01301.18	Mus_musculus.26314	1.8e-114
GH35	PF01301.18	Mus_musculus.27235	2.7e-71
GH35	PF01301.18	Mus_musculus.31376	1.6e-110
GH35	PF01301.18	Mus_musculus.35861	6e-58
GH35	PF01301.18	Mus_musculus.38329	9.4e-91
GH35	PF01301.18	Mus_musculus.41184	2.7e-106
GH35	PF01301.18	Mus_musculus.44412	7.2e-108
GH35	PF01301.18	Mus_musculus.48527	2.1e-88
GH35	PF01301.18	Mus_musculus.51322	5.7e-62
GH35	PF01301.18	Mus_musculus.8092	3.5e-127
GH35	PF01301.18	Nematostella_vectensis.10932	1.2e-115
GH35	PF01301.18	Nematostella_vectensis.10969	3.6e-119
GH35	PF01301.18	Nematostella_vectensis.13829	1.1e-117
GH35	PF01301.18	Nematostella_vectensis.18177	4.8e-99
GH35	PF01301.18	Nematostella_vectensis.3455	7.8e-103
GH35	PF01301.18	Nematostella_vectensis.4830	2.7e-16
GH35	PF01301.18	Nematostella_vectensis.6570	1.9e-114
GH35	PF01301.14	parhyale_hawaiensis.10729	2e-112
GH35	PF01301.14	parhyale_hawaiensis.11282	1.9e-114
GH35	PF01301.14	parhyale_hawaiensis.11383	2.2e-48
GH35	PF01301.14	parhyale_hawaiensis.13148	2.9e-11
GH35	PF01301.14	parhyale_hawaiensis.13817	5.4e-18
GH35	PF01301.14	parhyale_hawaiensis.17919	3.6e-110
GH35	PF01301.14	parhyale_hawaiensis.27665	9.2e-44
GH35	PF01301.14	parhyale_hawaiensis.5733	1.1e-22
GH35	PF01301.14	parhyale_hawaiensis.9313	7.5e-102
GH35	PF01301.18	Ramazzottius_varieornatus.22855	4.1e-111
GH35	PF01301.18	Ramazzottius_varieornatus.4319	3.5e-108
GH35	PF01301.18	Ramazzottius_varieornatus.6576	7.6e-107
GH35	PF01301.18	Schistosoma_mansoni.4896	6.1e-111
GH35	PF01301.14	strigamia_maritima.3065	2.8e-115
GH35	PF01301.14	strigamia_maritima.998	7.4e-115
GH35	PF01301.18	Strongylocentrotus_purpuratus.11877	4.4e-114
GH35	PF01301.18	Strongylocentrotus_purpuratus.5256	2.2e-118
GH36C	PF16874.4	Caenorhabditis_elegans.4294	1.6e-09
GH36C	PF16874.4	Caenorhabditis_elegans.4672	2.6e-09
GH36C	PF16874.4	Mus_musculus.22859	5.2e-05
GH36C	PF16874.4	Mus_musculus.7562	6.2e-05
GH36C	PF16874.4	Strongylocentrotus_purpuratus.11459	3.8e-06
GH36C	PF16874.4	Strongylocentrotus_purpuratus.18428	8.7e-06
GH36C	PF16874.4	Strongylocentrotus_purpuratus.19503	2.5e-29
GH36C	PF16874.4	Strongylocentrotus_purpuratus.20671	7.8e-08
GH36C	PF16874.4	Strongylocentrotus_purpuratus.24617	2.1e-50
GH36C	PF16874.4	Strongylocentrotus_purpuratus.27504	1.2e-07
GH36C	PF16874.4	Strongylocentrotus_purpuratus.3773	3.5e-11
GH36C	PF16874.4	Strongylocentrotus_purpuratus.6132	6.1e-08
GH38	PF01074.17	aedes_aegypti.16576	4e-90
GH38	PF01074.17	aedes_aegypti.6180	4e-93
GH38	PF01074.21	Amphimedon_queenslandica.12382	3.4e-89
GH38	PF01074.21	Amphimedon_queenslandica.16876	1.8e-10
GH38	PF01074.21	Amphimedon_queenslandica.197	3.4e-90
GH38	PF01074.21	Amphimedon_queenslandica.245	3.4e-90
GH38	PF01074.21	Amphimedon_queenslandica.38038	1.5e-75
GH38	PF01074.21	Amphimedon_queenslandica.755	1.6e-91
GH38	PF01074.21	Amphimedon_queenslandica.8490	2.2e-86
GH38	PF01074.17	anopheles_gambiae.11586	9.8e-43
GH38	PF01074.17	anopheles_gambiae.4863	2.2e-88
GH38	PF01074.17	anopheles_gambiae.8702	9.6e-94
GH38	PF01074.21	Caenorhabditis_elegans.16739	1.8e-87
GH38	PF01074.21	Caenorhabditis_elegans.23288	4.8e-88
GH38	PF01074.21	Capsaspora_owczarzaki.4771	2e-81
GH38	PF01074.21	Capsaspora_owczarzaki.845	3e-91
GH38	PF01074.21	Capsaspora_owczarzaki.8466	1.7e-98
GH38	PF01074.21	Ciona_intestinalis.10637	2.2e-98
GH38	PF01074.21	Ciona_intestinalis.2868	4.3e-75
GH38	PF01074.21	Ciona_intestinalis.6140	1.1e-93
GH38	PF01074.21	Crassostrea_gigas.12038	1.4e-80
GH38	PF01074.21	Crassostrea_gigas.16717	2.7e-89
GH38	PF01074.21	Crassostrea_gigas.22631	1.2e-95
GH38	PF01074.21	Crassostrea_gigas.4451	7.7e-93
GH38	PF01074.21	Crassostrea_gigas.4940	6.7e-78
GH38	PF01074.21	Crassostrea_gigas.7969	1.9e-85
GH38	PF01074.17	drosophila_melanogaster.1599	1.3e-93
GH38	PF01074.17	drosophila_melanogaster.17502	1.3e-93
GH38	PF01074.21	Homo_sapiens.22338	5e-09
GH38	PF01074.21	Homo_sapiens.30482	4.9e-51
GH38	PF01074.21	Homo_sapiens.40077	1.8e-93
GH38	PF01074.21	Homo_sapiens.50437	2.5e-35
GH38	PF01074.21	Homo_sapiens.52812	2.1e-48
GH38	PF01074.21	Homo_sapiens.5833	1.9e-108
GH38	PF01074.21	Homo_sapiens.5834	6.2e-107
GH38	PF01074.21	Homo_sapiens.59666	3.2e-107
GH38	PF01074.21	Homo_sapiens.6523	1.9e-83
GH38	PF01074.21	Homo_sapiens.6566	2.1e-93
GH38	PF01074.21	Homo_sapiens.71448	4.5e-107
GH38	PF01074.21	Hypsibius_dujardini.10219	2.4e-92
GH38	PF01074.21	Hypsibius_dujardini.11130	2.5e-92
GH38	PF01074.21	Hypsibius_dujardini.11148	8.5e-93
GH38	PF01074.21	Hypsibius_dujardini.14039	3.2e-78
GH38	PF01074.21	Hypsibius_dujardini.2006	9.7e-77
GH38	PF01074.21	Hypsibius_dujardini.554	7e-87
GH38	PF01074.17	ixodes_scapularis.11310	6.9e-90
GH38	PF01074.17	ixodes_scapularis.11769	1.3e-10
GH38	PF01074.17	ixodes_scapularis.12812	3.6e-78
GH38	PF01074.17	ixodes_scapularis.14831	2e-21
GH38	PF01074.17	ixodes_scapularis.17731	7.1e-34
GH38	PF01074.17	ixodes_scapularis.5672	1.1e-29
GH38	PF01074.17	ixodes_scapularis.5857	1.9e-16
GH38	PF01074.17	ixodes_scapularis.8944	1.7e-30
GH38	PF01074.21	Lottia_gigantea.20650	1.3e-90
GH38	PF01074.21	Lottia_gigantea.22351	7.8e-95
GH38	PF01074.21	Lottia_gigantea.9986	1.8e-102
GH38	PF01074.21	Macrostomum_lignano.10387	1.2e-75
GH38	PF01074.21	Macrostomum_lignano.11589	2.3e-81
GH38	PF01074.21	Macrostomum_lignano.14276	8.4e-70
GH38	PF01074.21	Macrostomum_lignano.16119	6.9e-98
GH38	PF01074.21	Macrostomum_lignano.16787	9.7e-76
GH38	PF01074.21	Macrostomum_lignano.17583	9.5e-77
GH38	PF01074.21	Macrostomum_lignano.18268	7.7e-46
GH38	PF01074.21	Macrostomum_lignano.24088	1.1e-74
GH38	PF01074.21	Macrostomum_lignano.27554	1.5e-74
GH38	PF01074.21	Macrostomum_lignano.30836	1e-80
GH38	PF01074.21	Macrostomum_lignano.37273	8.1e-24
GH38	PF01074.21	Macrostomum_lignano.38175	7.2e-76
GH38	PF01074.21	Macrostomum_lignano.38677	6.9e-98
GH38	PF01074.21	Macrostomum_lignano.39680	8e-70
GH38	PF01074.21	Macrostomum_lignano.4071	3.4e-82
GH38	PF01074.21	Macrostomum_lignano.41689	1e-70
GH38	PF01074.21	Macrostomum_lignano.421	4.1e-76
GH38	PF01074.21	Macrostomum_lignano.47255	1.7e-71
GH38	PF01074.21	Macrostomum_lignano.49755	1.1e-79
GH38	PF01074.17	mesobuthus_martensii.10807	8e-06
GH38	PF01074.17	mesobuthus_martensii.13280	2.5e-46
GH38	PF01074.17	mesobuthus_martensii.13504	9.8e-16
GH38	PF01074.17	mesobuthus_martensii.14325	1.7e-05
GH38	PF01074.17	mesobuthus_martensii.17252	1.5e-18
GH38	PF01074.17	mesobuthus_martensii.28457	6.6e-62
GH38	PF01074.17	mesobuthus_martensii.4601	4.5e-46
GH38	PF01074.17	mesobuthus_martensii.6957	9.6e-81
GH38	PF01074.21	Mus_musculus.40699	2.7e-77
GH38	PF01074.21	Mus_musculus.49040	8.8e-84
GH38	PF01074.21	Mus_musculus.50463	1.5e-107
GH38	PF01074.21	Mus_musculus.5636	9.2e-98
GH38	PF01074.21	Mus_musculus.5681	6.9e-109
GH38	PF01074.21	Mus_musculus.5682	6.3e-107
GH38	PF01074.21	Mus_musculus.5814	8.9e-84
GH38	PF01074.21	Nematostella_vectensis.16336	7.5e-81
GH38	PF01074.21	Nematostella_vectensis.810	6.7e-83
GH38	PF01074.17	parhyale_hawaiensis.10690	1.7e-39
GH38	PF01074.17	parhyale_hawaiensis.14194	1.3e-79
GH38	PF01074.17	parhyale_hawaiensis.15808	6.3e-20
GH38	PF01074.17	parhyale_hawaiensis.20386	4.7e-82
GH38	PF01074.17	parhyale_hawaiensis.22795	5.9e-93
GH38	PF01074.17	parhyale_hawaiensis.2484	3.6e-18
GH38	PF01074.17	parhyale_hawaiensis.24993	2.3e-10
GH38	PF01074.17	parhyale_hawaiensis.27429	3.4e-07
GH38	PF01074.17	parhyale_hawaiensis.3382	1.2e-35
GH38	PF01074.17	parhyale_hawaiensis.7709	1.8e-79
GH38	PF01074.21	Ramazzottius_varieornatus.10348	5.8e-82
GH38	PF01074.21	Ramazzottius_varieornatus.11342	4.6e-95
GH38	PF01074.21	Ramazzottius_varieornatus.14044	7.5e-82
GH38	PF01074.21	Ramazzottius_varieornatus.8515	3.4e-84
GH38	PF01074.21	Ramazzottius_varieornatus.9992	4.8e-93
GH38	PF01074.21	Schistosoma_mansoni.4232	1.1e-85
GH38	PF01074.21	Schistosoma_mansoni.6222	5.1e-79
GH38	PF01074.21	Schistosoma_mansoni.820	3.6e-82
GH38	PF01074.17	strigamia_maritima.10764	6.8e-69
GH38	PF01074.17	strigamia_maritima.11120	8.3e-80
GH38	PF01074.17	strigamia_maritima.14705	1.7e-85
GH38	PF01074.17	strigamia_maritima.4338	1.8e-85
GH38	PF01074.17	strigamia_maritima.9433	3.3e-65
GH38	PF01074.21	Strongylocentrotus_purpuratus.11546	1.9e-68
GH38	PF01074.21	Strongylocentrotus_purpuratus.15815	8.2e-20
GH38	PF01074.21	Strongylocentrotus_purpuratus.16878	1.5e-84
GH38	PF01074.21	Strongylocentrotus_purpuratus.20145	1.8e-99
GH38	PF01074.21	Strongylocentrotus_purpuratus.3817	3.2e-124
GH38	PF01074.21	Strongylocentrotus_purpuratus.7570	4.3e-66
GH38C	PF07748.8	aedes_aegypti.12981	1.7e-100
GH38C	PF07748.8	aedes_aegypti.16268	1.1e-109
GH38C	PF07748.8	aedes_aegypti.8739	7.8e-110
GH38C	PF07748.12	Amphimedon_queenslandica.21060	6.3e-56
GH38C	PF07748.12	Amphimedon_queenslandica.30007	5.6e-80
GH38C	PF07748.12	Amphimedon_queenslandica.38237	3.1e-14
GH38C	PF07748.12	Amphimedon_queenslandica.41366	1.4e-93
GH38C	PF07748.12	Amphimedon_queenslandica.42366	1e-93
GH38C	PF07748.8	anopheles_gambiae.7526	2.6e-109
GH38C	PF07748.12	Caenorhabditis_elegans.17158	3e-94
GH38C	PF07748.12	Ciona_intestinalis.15773	2.7e-20
GH38C	PF07748.12	Crassostrea_gigas.13144	5.9e-20
GH38C	PF07748.12	Crassostrea_gigas.15179	1.2e-92
GH38C	PF07748.12	Crassostrea_gigas.2487	1.5e-19
GH38C	PF07748.12	Crassostrea_gigas.25274	3e-21
GH38C	PF07748.8	drosophila_melanogaster.13441	2.2e-95
GH38C	PF07748.8	drosophila_melanogaster.13580	1.4e-147
GH38C	PF07748.8	drosophila_melanogaster.14961	1.2e-115
GH38C	PF07748.8	drosophila_melanogaster.4533	5.1e-95
GH38C	PF07748.8	drosophila_melanogaster.4741	2.3e-114
GH38C	PF07748.8	drosophila_melanogaster.6400	2.6e-109
GH38C	PF07748.8	drosophila_melanogaster.6899	5.6e-110
GH38C	PF07748.8	drosophila_melanogaster.9709	1.4e-147
GH38C	PF07748.12	Homo_sapiens.21930	1.2e-06
GH38C	PF07748.12	Homo_sapiens.30976	2.9e-90
GH38C	PF07748.12	Homo_sapiens.33606	1.5e-75
GH38C	PF07748.12	Homo_sapiens.35163	7.3e-09
GH38C	PF07748.12	Homo_sapiens.40303	1.9e-05
GH38C	PF07748.12	Homo_sapiens.43858	1.2e-21
GH38C	PF07748.12	Homo_sapiens.47560	5.6e-09
GH38C	PF07748.12	Homo_sapiens.52308	3.1e-85
GH38C	PF07748.12	Homo_sapiens.53854	3.1e-24
GH38C	PF07748.12	Homo_sapiens.55407	1.2e-48
GH38C	PF07748.12	Homo_sapiens.55666	1e-58
GH38C	PF07748.12	Homo_sapiens.6723	4.4e-114
GH38C	PF07748.8	ixodes_scapularis.10354	4.8e-06
GH38C	PF07748.8	ixodes_scapularis.10391	1.2e-09
GH38C	PF07748.8	ixodes_scapularis.10875	8.8e-27
GH38C	PF07748.8	ixodes_scapularis.16405	4.1e-13
GH38C	PF07748.8	ixodes_scapularis.17605	6.7e-10
GH38C	PF07748.8	ixodes_scapularis.3654	8.2e-55
GH38C	PF07748.8	ixodes_scapularis.6577	5e-22
GH38C	PF07748.8	ixodes_scapularis.9558	3.5e-14
GH38C	PF07748.8	ixodes_scapularis.9788	1.9e-19
GH38C	PF07748.12	Lottia_gigantea.1558	6e-66
GH38C	PF07748.12	Lottia_gigantea.20423	1.6e-86
GH38C	PF07748.12	Lottia_gigantea.3495	5e-73
GH38C	PF07748.12	Macrostomum_lignano.11524	6e-16
GH38C	PF07748.12	Macrostomum_lignano.40037	2.4e-08
GH38C	PF07748.12	Macrostomum_lignano.52225	1.8e-32
GH38C	PF07748.8	mesobuthus_martensii.15514	1.7e-27
GH38C	PF07748.8	mesobuthus_martensii.19368	3.6e-88
GH38C	PF07748.8	mesobuthus_martensii.27516	8.4e-32
GH38C	PF07748.8	mesobuthus_martensii.2850	4.5e-09
GH38C	PF07748.8	mesobuthus_martensii.30737	9.6e-65
GH38C	PF07748.8	mesobuthus_martensii.4606	1.1e-13
GH38C	PF07748.12	Mus_musculus.25116	6.7e-48
GH38C	PF07748.12	Mus_musculus.25650	4e-82
GH38C	PF07748.12	Mus_musculus.40562	1.8e-05
GH38C	PF07748.12	Mus_musculus.48806	1.1e-77
GH38C	PF07748.12	Mus_musculus.5000	2.8e-103
GH38C	PF07748.12	Nematostella_vectensis.22950	1e-95
GH38C	PF07748.8	parhyale_hawaiensis.17610	3.3e-65
GH38C	PF07748.8	parhyale_hawaiensis.26000	5.5e-41
GH38C	PF07748.8	parhyale_hawaiensis.9535	1.8e-08
GH38C	PF07748.12	Ramazzottius_varieornatus.2244	1.9e-85
GH38C	PF07748.12	Strongylocentrotus_purpuratus.2663	1.3e-07
GH38C	PF07748.12	Strongylocentrotus_purpuratus.28291	5.2e-42
GH38C	PF07748.12	Strongylocentrotus_purpuratus.5642	5.3e-20
GH39	PF01229.12	aedes_aegypti.10447	3.9e-50
GH39	PF01229.16	Amphimedon_queenslandica.1510	7.6e-06
GH39	PF01229.12	anopheles_gambiae.5295	1.4e-51
GH39	PF01229.16	Capsaspora_owczarzaki.1866	3e-09
GH39	PF01229.16	Ciona_intestinalis.12179	1.8e-94
GH39	PF01229.16	Crassostrea_gigas.16091	1.7e-105
GH39	PF01229.12	drosophila_melanogaster.9630	1e-47
GH39	PF01229.16	Homo_sapiens.15309	5.6e-196
GH39	PF01229.16	Homo_sapiens.26127	5.5e-87
GH39	PF01229.16	Homo_sapiens.26437	2.2e-52
GH39	PF01229.16	Homo_sapiens.54582	1.2e-79
GH39	PF01229.16	Homo_sapiens.59280	3.9e-154
GH39	PF01229.16	Homo_sapiens.67084	4.4e-64
GH39	PF01229.12	ixodes_scapularis.4396	2.5e-27
GH39	PF01229.16	Lottia_gigantea.10157	4.2e-87
GH39	PF01229.12	mesobuthus_martensii.1452	1.1e-22
GH39	PF01229.16	Mus_musculus.13875	3.8e-220
GH39	PF01229.16	Mus_musculus.18945	7e-193
GH39	PF01229.16	Mus_musculus.20047	4e-220
GH39	PF01229.16	Mus_musculus.22914	3.6e-49
GH39	PF01229.16	Mus_musculus.44252	7.9e-80
GH39	PF01229.16	Nematostella_vectensis.21004	6.3e-95
GH39	PF01229.16	Nematostella_vectensis.23098	3.5e-75
GH39	PF01229.12	strigamia_maritima.8036	4.1e-96
GH39	PF01229.16	Strongylocentrotus_purpuratus.5285	4.1e-104
GH4	PF02056.15	Ciona_intestinalis.6430	9.4e-05
GH4	PF02056.11	ixodes_scapularis.268	4.2e-05
GH42	PF02449.14	Amphimedon_queenslandica.28899	6.8e-14
GH43	PF04616.13	Ramazzottius_varieornatus.12971	1.7e-26
GH43	PF04616.13	Ramazzottius_varieornatus.17823	1.6e-50
GH43	PF04616.13	Ramazzottius_varieornatus.20640	9.6e-15
GH43	PF04616.13	Ramazzottius_varieornatus.25	6.3e-97
GH43	PF04616.13	Ramazzottius_varieornatus.5450	9.8e-34
GH45	PF02015.15	Hypsibius_dujardini.1460	1e-68
GH45	PF02015.15	Hypsibius_dujardini.6945	2.7e-58
GH47	PF01532.15	aedes_aegypti.12354	1.6e-06
GH47	PF01532.15	aedes_aegypti.2090	2e-151
GH47	PF01532.15	aedes_aegypti.3106	4.6e-145
GH47	PF01532.15	aedes_aegypti.3154	2.8e-159
GH47	PF01532.15	aedes_aegypti.3748	7.9e-141
GH47	PF01532.15	aedes_aegypti.4476	2.4e-151
GH47	PF01532.19	Amphimedon_queenslandica.12568	6.3e-115
GH47	PF01532.19	Amphimedon_queenslandica.16917	9.6e-94
GH47	PF01532.19	Amphimedon_queenslandica.17034	7.5e-137
GH47	PF01532.19	Amphimedon_queenslandica.17241	9e-41
GH47	PF01532.19	Amphimedon_queenslandica.17647	1.8e-145
GH47	PF01532.19	Amphimedon_queenslandica.33289	5.4e-111
GH47	PF01532.19	Amphimedon_queenslandica.39776	3.1e-99
GH47	PF01532.19	Amphimedon_queenslandica.6021	5.4e-85
GH47	PF01532.15	anopheles_gambiae.11131	3.2e-152
GH47	PF01532.15	anopheles_gambiae.1247	1.7e-156
GH47	PF01532.15	anopheles_gambiae.3453	2.2e-152
GH47	PF01532.15	anopheles_gambiae.8353	3.6e-156
GH47	PF01532.15	anopheles_gambiae.9205	5.1e-143
GH47	PF01532.19	Caenorhabditis_elegans.11398	9.6e-116
GH47	PF01532.19	Caenorhabditis_elegans.1243	7.6e-144
GH47	PF01532.19	Caenorhabditis_elegans.13774	1.1e-114
GH47	PF01532.19	Caenorhabditis_elegans.18246	1.1e-156
GH47	PF01532.19	Caenorhabditis_elegans.20214	3.7e-151
GH47	PF01532.19	Caenorhabditis_elegans.24233	7.2e-145
GH47	PF01532.19	Caenorhabditis_elegans.6801	9.8e-157
GH47	PF01532.19	Caenorhabditis_elegans.7996	1.4e-111
GH47	PF01532.19	Caenorhabditis_elegans.9221	7.7e-120
GH47	PF01532.19	Capsaspora_owczarzaki.1773	6.7e-165
GH47	PF01532.19	Capsaspora_owczarzaki.4057	1.3e-154
GH47	PF01532.19	Capsaspora_owczarzaki.5376	3e-118
GH47	PF01532.19	Capsaspora_owczarzaki.5707	2e-154
GH47	PF01532.19	Capsaspora_owczarzaki.7429	1.9e-118
GH47	PF01532.19	Capsaspora_owczarzaki.820	3.4e-118
GH47	PF01532.19	Ciona_intestinalis.14785	2.6e-151
GH47	PF01532.19	Ciona_intestinalis.16265	2.6e-123
GH47	PF01532.19	Ciona_intestinalis.16692	2.4e-119
GH47	PF01532.19	Ciona_intestinalis.4470	2.8e-118
GH47	PF01532.19	Ciona_intestinalis.6877	1.3e-110
GH47	PF01532.19	Crassostrea_gigas.11791	3.8e-109
GH47	PF01532.19	Crassostrea_gigas.21913	4.1e-116
GH47	PF01532.19	Crassostrea_gigas.22081	1.8e-115
GH47	PF01532.19	Crassostrea_gigas.25200	2.3e-150
GH47	PF01532.15	drosophila_melanogaster.15853	4.4e-136
GH47	PF01532.15	drosophila_melanogaster.1586	6.8e-149
GH47	PF01532.15	drosophila_melanogaster.16683	2.1e-143
GH47	PF01532.15	drosophila_melanogaster.3564	2.2e-143
GH47	PF01532.15	drosophila_melanogaster.5735	8.1e-110
GH47	PF01532.15	drosophila_melanogaster.6524	2.7e-154
GH47	PF01532.15	drosophila_melanogaster.8178	4.1e-136
GH47	PF01532.15	drosophila_melanogaster.9029	6.2e-149
GH47	PF01532.19	Homo_sapiens.13627	7.6e-114
GH47	PF01532.19	Homo_sapiens.15553	2.9e-115
GH47	PF01532.19	Homo_sapiens.15775	9.7e-122
GH47	PF01532.19	Homo_sapiens.22819	7.2e-11
GH47	PF01532.19	Homo_sapiens.23363	8.8e-134
GH47	PF01532.19	Homo_sapiens.23970	1.4e-65
GH47	PF01532.19	Homo_sapiens.28953	3.7e-103
GH47	PF01532.19	Homo_sapiens.36990	3.8e-95
GH47	PF01532.19	Homo_sapiens.43122	1.9e-144
GH47	PF01532.19	Homo_sapiens.47551	5.8e-27
GH47	PF01532.19	Homo_sapiens.53614	5.9e-42
GH47	PF01532.19	Homo_sapiens.5832	3e-147
GH47	PF01532.19	Homo_sapiens.63258	1.7e-91
GH47	PF01532.19	Homo_sapiens.6522	5.8e-144
GH47	PF01532.19	Homo_sapiens.66575	6.8e-125
GH47	PF01532.19	Homo_sapiens.66737	4.9e-30
GH47	PF01532.19	Homo_sapiens.6721	1.7e-154
GH47	PF01532.19	Homo_sapiens.6722	2e-163
GH47	PF01532.19	Hypsibius_dujardini.10993	4.9e-115
GH47	PF01532.19	Hypsibius_dujardini.11123	3.7e-91
GH47	PF01532.19	Hypsibius_dujardini.14787	5.4e-115
GH47	PF01532.19	Hypsibius_dujardini.3414	4.8e-152
GH47	PF01532.19	Hypsibius_dujardini.452	7.3e-19
GH47	PF01532.19	Hypsibius_dujardini.5147	3.6e-112
GH47	PF01532.19	Hypsibius_dujardini.530	4e-154
GH47	PF01532.19	Hypsibius_dujardini.6329	2.5e-42
GH47	PF01532.15	ixodes_scapularis.11154	9.6e-143
GH47	PF01532.15	ixodes_scapularis.12442	4.3e-92
GH47	PF01532.15	ixodes_scapularis.15336	2e-150
GH47	PF01532.15	ixodes_scapularis.18706	2.1e-31
GH47	PF01532.15	ixodes_scapularis.5403	2.7e-134
GH47	PF01532.15	ixodes_scapularis.5810	6.3e-105
GH47	PF01532.15	ixodes_scapularis.83	1.2e-19
GH47	PF01532.19	Lottia_gigantea.17905	6.7e-65
GH47	PF01532.19	Lottia_gigantea.18253	5.9e-116
GH47	PF01532.19	Lottia_gigantea.18460	1e-154
GH47	PF01532.19	Lottia_gigantea.3874	6e-38
GH47	PF01532.19	Lottia_gigantea.5800	1.2e-164
GH47	PF01532.19	Lottia_gigantea.5854	1.1e-121
GH47	PF01532.19	Macrostomum_lignano.11189	4.6e-28
GH47	PF01532.19	Macrostomum_lignano.12682	2.8e-48
GH47	PF01532.19	Macrostomum_lignano.13411	3.2e-23
GH47	PF01532.19	Macrostomum_lignano.14600	3.4e-10
GH47	PF01532.19	Macrostomum_lignano.19438	3.1e-156
GH47	PF01532.19	Macrostomum_lignano.24252	5.3e-32
GH47	PF01532.19	Macrostomum_lignano.27143	2e-78
GH47	PF01532.19	Macrostomum_lignano.2723	4e-123
GH47	PF01532.19	Macrostomum_lignano.27969	4.7e-22
GH47	PF01532.19	Macrostomum_lignano.28588	7.8e-122
GH47	PF01532.19	Macrostomum_lignano.2908	1.4e-21
GH47	PF01532.19	Macrostomum_lignano.32412	1.6e-63
GH47	PF01532.19	Macrostomum_lignano.35298	9.2e-108
GH47	PF01532.19	Macrostomum_lignano.36469	9.2e-108
GH47	PF01532.19	Macrostomum_lignano.37137	4.8e-10
GH47	PF01532.19	Macrostomum_lignano.38021	5.3e-78
GH47	PF01532.19	Macrostomum_lignano.38737	9.2e-116
GH47	PF01532.19	Macrostomum_lignano.394	9e-69
GH47	PF01532.19	Macrostomum_lignano.40410	5.5e-101
GH47	PF01532.19	Macrostomum_lignano.44369	1.4e-17
GH47	PF01532.19	Macrostomum_lignano.44885	2e-42
GH47	PF01532.19	Macrostomum_lignano.46293	2.3e-152
GH47	PF01532.19	Macrostomum_lignano.46859	5.3e-221
GH47	PF01532.19	Macrostomum_lignano.47129	1e-90
GH47	PF01532.19	Macrostomum_lignano.47133	7.7e-108
GH47	PF01532.19	Macrostomum_lignano.47464	2.2e-68
GH47	PF01532.19	Macrostomum_lignano.49465	1.3e-121
GH47	PF01532.19	Macrostomum_lignano.50943	1.3e-95
GH47	PF01532.19	Macrostomum_lignano.6335	1.3e-149
GH47	PF01532.15	mesobuthus_martensii.10156	5.1e-41
GH47	PF01532.15	mesobuthus_martensii.12139	1.5e-24
GH47	PF01532.15	mesobuthus_martensii.978	3.7e-114
GH47	PF01532.19	Mus_musculus.13524	2.5e-121
GH47	PF01532.19	Mus_musculus.13562	4.4e-115
GH47	PF01532.19	Mus_musculus.17602	4.2e-115
GH47	PF01532.19	Mus_musculus.20460	8.9e-145
GH47	PF01532.19	Mus_musculus.27217	4.2e-115
GH47	PF01532.19	Mus_musculus.29135	4.5e-115
GH47	PF01532.19	Mus_musculus.30867	1.1e-34
GH47	PF01532.19	Mus_musculus.37885	2.7e-40
GH47	PF01532.19	Mus_musculus.45594	3.9e-97
GH47	PF01532.19	Mus_musculus.46047	3.3e-150
GH47	PF01532.19	Mus_musculus.52286	2.8e-115
GH47	PF01532.19	Mus_musculus.5836	2.3e-150
GH47	PF01532.19	Mus_musculus.5837	1e-153
GH47	PF01532.19	Mus_musculus.5838	4.7e-164
GH47	PF01532.19	Nematostella_vectensis.1021	1.1e-104
GH47	PF01532.19	Nematostella_vectensis.14890	4.7e-161
GH47	PF01532.19	Nematostella_vectensis.21720	1.6e-114
GH47	PF01532.19	Nematostella_vectensis.3639	3.8e-38
GH47	PF01532.19	Nematostella_vectensis.6641	4.1e-111
GH47	PF01532.15	parhyale_hawaiensis.15203	1.8e-138
GH47	PF01532.15	parhyale_hawaiensis.18132	1.2e-129
GH47	PF01532.15	parhyale_hawaiensis.21775	2.3e-145
GH47	PF01532.15	parhyale_hawaiensis.21800	1e-161
GH47	PF01532.15	parhyale_hawaiensis.4388	1.3e-144
GH47	PF01532.19	Ramazzottius_varieornatus.11146	9e-48
GH47	PF01532.19	Ramazzottius_varieornatus.11229	8.5e-135
GH47	PF01532.19	Ramazzottius_varieornatus.13844	1e-152
GH47	PF01532.19	Ramazzottius_varieornatus.16183	1.4e-112
GH47	PF01532.19	Ramazzottius_varieornatus.5345	2.9e-115
GH47	PF01532.19	Ramazzottius_varieornatus.6280	1.2e-43
GH47	PF01532.19	Ramazzottius_varieornatus.7383	2.3e-152
GH47	PF01532.19	Ramazzottius_varieornatus.740	4.4e-67
GH47	PF01532.19	Ramazzottius_varieornatus.7903	1.5e-112
GH47	PF01532.19	Schistosoma_mansoni.1584	1.9e-110
GH47	PF01532.19	Schistosoma_mansoni.4413	2.7e-149
GH47	PF01532.19	Schistosoma_mansoni.6177	7.9e-113
GH47	PF01532.19	Schistosoma_mansoni.8090	5.5e-119
GH47	PF01532.15	strigamia_maritima.1077	5.9e-159
GH47	PF01532.15	strigamia_maritima.1166	3e-114
GH47	PF01532.15	strigamia_maritima.1451	3.1e-07
GH47	PF01532.15	strigamia_maritima.5424	4.6e-141
GH47	PF01532.15	strigamia_maritima.7188	2.5e-131
[truncated: 374 more rows]
