# Supplementary material for: Mixed evolutionary origins of endogenous biomass-depolymerizing enzymes in animals
Source: BMC Genomics. 2018 Jun 20;19:483. doi: 10.1186/s12864-018-4861-0 (PMC6011409; doi:10.1186/s12864-018-4861-0)
Supplement: Supplementary file 10 — Table S3. Summary of glycoside hydrolase annotations in crustacean transcriptomes. (XLSX 468 kb) [file 12864_2018_4861_MOESM10_ESM.xlsx]

## Sheet: glyco.hydro.crustacean.table.so
Gene	Pfam accession	Species ID	E-value
GH1	PF00232.13	calanus_finmarchicus_2.39422	6.6e-27
GH1	PF00232.13	calanus_finmarchicus_2.83243	4.2e-54
GH1	PF00232.13	calanus_finmarchicus_2.83244	5.7e-30
GH1	PF00232.13	calanus_finmarchicus_2.83245	1.2e-105
GH1	PF00232.13	calanus_finmarchicus_2.88779	1.4e-41
GH1	PF00232.13	calanus_finmarchicus_2.88781	2.9e-92
GH1	PF00232.13	calanus_finmarchicus_2.88782	1.5e-62
GH1	PF00232.13	calanus_finmarchicus_2.88783	1.4e-84
GH1	PF00232.13	calanus_finmarchicus_2.88784	9.5e-51
GH1	PF00232.13	calanus_finmarchicus_2.88785	2.2e-53
GH1	PF00232.13	calanus_finmarchicus_2.90963	3.2e-22
GH1	PF00232.13	calanus_finmarchicus_2.90964	1.2e-119
GH1	PF00232.13	calanus_glacialis_1.2628	9e-165
GH1	PF00232.13	daphnia_galeata.12367	6.5e-129
GH1	PF00232.13	daphnia_galeata.12800	8.7e-163
GH1	PF00232.13	daphnia_galeata.24523	8.1e-50
GH1	PF00232.13	daphnia_galeata.25252	2e-153
GH1	PF00232.13	daphnia_galeata.6453	9.2e-33
GH1	PF00232.13	daphnia_magna.21562	1.8e-155
GH1	PF00232.13	daphnia_magna.23665	2.5e-158
GH1	PF00232.13	daphnia_magna.37360	7.9e-118
GH1	PF00232.13	daphnia_magna.37418	1.4e-110
GH1	PF00232.13	daphnia_magna.38267	5.1e-75
GH1	PF00232.13	daphnia_magna.38268	2.5e-45
GH1	PF00232.13	daphnia_magna.38269	1.8e-21
GH1	PF00232.13	daphnia_magna.41225	2.6e-111
GH1	PF00232.13	daphnia_magna.41273	7.2e-24
GH1	PF00232.13	daphnia_magna.49917	5e-139
GH1	PF00232.13	daphnia_magna.49918	3.6e-135
GH1	PF00232.13	daphnia_magna.51876	2.9e-158
GH1	PF00232.13	daphnia_magna.53470	3e-153
GH1	PF00232.13	daphnia_magna.57306	1.4e-127
GH1	PF00232.13	daphnia_magna.58959	1.1e-114
GH1	PF00232.13	daphnia_magna.65867	2.7e-108
GH1	PF00232.13	daphnia_magna.67166	1.7e-133
GH1	PF00232.13	daphnia_magna.71104	9.5e-147
GH1	PF00232.13	daphnia_magna.71911	4.6e-16
GH1	PF00232.13	daphnia_magna.77645	2.6e-114
GH1	PF00232.13	daphnia_magna.79698	1.9e-136
GH1	PF00232.13	daphnia_magna.79699	4.1e-151
GH1	PF00232.13	daphnia_magna.81353	3.7e-114
GH1	PF00232.13	daphnia_magna.81354	2.3e-114
GH1	PF00232.13	daphnia_magna.82149	4.5e-107
GH1	PF00232.13	daphnia_magna.82860	7.6e-109
GH1	PF00232.13	daphnia_magna.85908	1.2e-143
GH1	PF00232.13	daphnia_magna.86804	2e-138
GH1	PF00232.13	daphnia_magna.8771	1.7e-160
GH1	PF00232.13	daphnia_magna.88546	2.2e-68
GH1	PF00232.13	daphnia_magna.88644	8.4e-161
GH1	PF00232.13	daphnia_magna.89601	4.4e-101
GH1	PF00232.13	daphnia_magna.89602	5.2e-75
GH1	PF00232.13	daphnia_magna.92294	2.2e-69
GH1	PF00232.13	daphnia_magna.92295	2.9e-58
GH1	PF00232.13	daphnia_magna.96248	9.9e-108
GH1	PF00232.13	daphnia_magna.96249	5.7e-39
GH1	PF00232.13	daphnia_magna.97910	1e-81
GH1	PF00232.13	eriocheir_sinensis_1.16913	3.3e-41
GH1	PF00232.13	eucyclops_serrulatus.11635	3.9e-129
GH1	PF00232.13	eulimnogammarus_verrucosus.4452	9.6e-53
GH1	PF00232.13	euphausia_superba.33846	7.1e-71
GH1	PF00232.13	euphausia_superba.6205	7.2e-168
GH1	PF00232.13	eurytemora_affinis.30981	1e-35
GH1	PF00232.13	eurytemora_affinis.88391	1.1e-88
GH1	PF00232.13	pallasea_cancellus.50829	4.9e-54
GH1	PF00232.13	pallasea_cancellus.50830	1.6e-38
GH1	PF00232.13	pallasea_cancellus.50831	1.8e-31
GH1	PF00232.13	pallasea_cancellus.51853	1.1e-111
GH1	PF00232.13	paracyclopina_nana.30386	2.4e-167
GH1	PF00232.13	paracyclopina_nana.30388	2.7e-167
GH1	PF00232.13	paracyclopina_nana.46612	2.4e-131
GH1	PF00232.13	paracyclopina_nana.46614	4.8e-167
GH1	PF00232.13	paracyclopina_nana.46617	4.9e-167
GH1	PF00232.13	paracyclopina_nana.46619	4.9e-167
GH1	PF00232.13	paracyclopina_nana.46620	4.9e-167
GH1	PF00232.13	paracyclopina_nana.46623	2.4e-131
GH1	PF00232.13	paracyclopina_nana.46626	4.9e-167
GH1	PF00232.13	paracyclopina_nana.46628	4.9e-167
GH1	PF00232.13	paracyclopina_nana.46629	2.4e-131
GH1	PF00232.13	paracyclopina_nana.46631	2.4e-131
GH1	PF00232.13	paracyclopina_nana.46635	4.9e-167
GH1	PF00232.13	paracyclopina_nana.46637	2.4e-131
GH1	PF00232.13	paracyclopina_nana.46641	2.4e-131
GH1	PF00232.13	paracyclopina_nana.46645	4.9e-167
GH1	PF00232.13	paracyclopina_nana.46647	4.9e-167
GH1	PF00232.13	paracyclopina_nana.46649	2.4e-131
GH1	PF00232.13	paracyclopina_nana.46651	2.3e-131
GH1	PF00232.13	paracyclopina_nana.46653	4.9e-167
GH1	PF00232.13	paracyclopina_nana.46657	2.4e-131
GH1	PF00232.13	paracyclopina_nana.46659	2.4e-131
GH1	PF00232.13	paracyclopina_nana.46661	4.9e-167
GH1	PF00232.13	paracyclopina_nana.46665	2.4e-131
GH1	PF00232.13	paracyclopina_nana.46667	2.4e-131
GH1	PF00232.13	paracyclopina_nana.46668	2.4e-131
GH1	PF00232.13	paracyclopina_nana.46670	4.9e-167
GH1	PF00232.13	paracyclopina_nana.46674	4.9e-167
GH1	PF00232.13	paracyclopina_nana.46675	4.9e-167
GH1	PF00232.13	proasellus_beticus.23765	5e-66
GH1	PF00232.13	tigriopus_californicus_1.5095	1e-111
GH1	PF00232.13	tigriopus_californicus_1.6476	3e-115
GH1	PF00232.13	tigriopus_californicus_1.9984	9.7e-29
GH1	PF00232.13	tigriopus_japonicus.13464	1.6e-172
GH1	PF00232.13	tigriopus_japonicus.13465	1.1e-160
GH1	PF00232.13	tigriopus_japonicus.14385	8.1e-165
GH1	PF00232.13	tigriopus_japonicus.18837	2.1e-168
GH1	PF00232.13	tigriopus_japonicus.18840	9e-98
GH1	PF00232.13	tigriopus_japonicus.22190	7.8e-98
GH1	PF00232.13	tigriopus_japonicus.22192	2e-39
GH1	PF00232.13	tigriopus_japonicus.22193	3.1e-123
GH1	PF00232.13	tigriopus_japonicus.22194	7.9e-79
GH1	PF00232.13	tigriopus_japonicus.22195	2e-168
GH1	PF00232.13	tigriopus_japonicus.6764	1.7e-172
GH1	PF00232.13	tigriopus_japonicus.6765	1.2e-160
GH1	PF00232.13	tigriopus_japonicus.9464	1.4e-164
GH1	PF00232.13	tigriopus_kingsejongensis.22186	3.4e-46
GH1	PF00232.13	tigriopus_kingsejongensis.22187	8.9e-167
GH1	PF00232.13	tigriopus_kingsejongensis.22188	9.7e-167
GH1	PF00232.13	tigriopus_kingsejongensis.22189	9e-50
GH1	PF00232.13	tigriopus_kingsejongensis.22190	1.6e-155
GH1	PF00232.13	tigriopus_kingsejongensis.29122	1e-164
GH1	PF00232.13	tigriopus_kingsejongensis.34142	1.8e-49
GH1	PF00232.13	triops_newberryi.11445	1.4e-164
GH1	PF00232.13	triops_newberryi.7402	1.7e-165
GH1	PF00232.13	triops_newberryi.7408	1.5e-165
GH10	PF00331.15	calanus_finmarchicus_2.12260	3.5e-22
GH10	PF00331.15	calanus_glacialis_1.6578	9.9e-19
GH10	PF00331.15	eucyclops_serrulatus.37435	7e-22
GH10	PF00331.15	tigriopus_californicus_1.4496	3.8e-37
GH10	PF00331.15	tigriopus_californicus_1.5107	1.6e-43
GH10	PF00331.15	tigriopus_japonicus.37441	7.1e-40
GH10	PF00331.15	tigriopus_japonicus.37442	8e-44
GH10	PF00331.15	tigriopus_japonicus.37443	6.2e-40
GH10	PF00331.15	tigriopus_japonicus.37444	3.8e-39
GH10	PF00331.15	tigriopus_japonicus.37445	3.2e-40
GH10	PF00331.15	tigriopus_japonicus.37446	1.4e-43
GH10	PF00331.15	tigriopus_japonicus.37447	2.1e-39
GH10	PF00331.15	tigriopus_kingsejongensis.36578	2.8e-40
GH10	PF00331.15	tigriopus_kingsejongensis.9828	4.8e-06
GH13	PF00128.19	acanthogammarus_godlewskii.15979	6e-58
GH13	PF00128.19	acanthogammarus_godlewskii.30625	2.2e-18
GH13	PF00128.19	acanthogammarus_godlewskii.36449	3.9e-06
GH13	PF00128.19	acanthogammarus_godlewskii.36450	3.9e-06
GH13	PF00128.19	acanthogammarus_godlewskii.48781	1.4e-14
GH13	PF00128.19	acanthogammarus_godlewskii.50925	6.1e-14
GH13	PF00128.19	asellus_aquaticus.12387	2.3e-07
GH13	PF00128.19	asellus_aquaticus.21646	4.8e-48
GH13	PF00128.19	asellus_aquaticus.7349	1.4e-16
GH13	PF02806.13	asellus_aquaticus.9099	4.3e-14
GH13	PF00128.19	asprogammarus_rhodophthalmus.18727	4.2e-06
GH13	PF00128.19	asprogammarus_rhodophthalmus.23083	2.1e-12
GH13	PF02806.13	asprogammarus_rhodophthalmus.23084	1.9e-06
GH13	PF00128.19	asprogammarus_rhodophthalmus.31312	5.2e-14
GH13	PF00128.19	asprogammarus_rhodophthalmus.52994	3.6e-74
GH13	PF00128.19	asprogammarus_rhodophthalmus.52995	2e-87
GH13	PF00128.19	asprogammarus_rhodophthalmus.52996	2e-87
GH13	PF00128.19	asprogammarus_rhodophthalmus.53641	4.7e-09
GH13	PF00128.19	asprogammarus_rhodophthalmus.53642	4.2e-10
GH13	PF02806.13	asprogammarus_rhodophthalmus.63621	4.2e-17
GH13	PF00128.19	asprogammarus_rhodophthalmus.68069	4.7e-05
GH13	PF00128.19	asprogammarus_rhodophthalmus.68070	4.4e-05
GH13	PF00128.19	asprogammarus_rhodophthalmus.68072	4.7e-05
GH13	PF00128.19	asprogammarus_rhodophthalmus.68075	4.7e-05
GH13	PF02806.13	asprogammarus_rhodophthalmus.78080	3.1e-14
GH13	PF00128.19	asprogammarus_rhodophthalmus.78318	1.6e-30
GH13	PF00128.19	astacus_astacus.10295	2.7e-94
GH13	PF00128.19	astacus_astacus.20971	1.1e-17
GH13	PF00128.19	astacus_astacus.20972	1.1e-18
GH13	PF00128.19	astacus_astacus.2725	6.7e-16
GH13	PF00128.19	astacus_astacus.2726	6.7e-16
GH13	PF00128.19	astacus_astacus.9526	5.1e-70
GH13	PF02806.13	astacus_leptodactylus_1.10239	1.7e-15
GH13	PF02806.13	astacus_leptodactylus_1.221	9.4e-23
GH13	PF00128.19	astacus_leptodactylus_3.17559	1.6e-05
GH13	PF00128.19	astacus_leptodactylus_3.2	5.8e-16
GH13	PF00128.19	astacus_leptodactylus_3.200	5.2e-19
GH13	PF00128.19	astacus_leptodactylus_3.4367	4.1e-94
GH13	PF02806.13	astacus_leptodactylus_3.4488	1.3e-22
GH13	PF00128.19	astacus_leptodactylus_3.5	2.2e-15
GH13	PF00128.19	astacus_leptodactylus_3.63351	1e-18
GH13	PF00128.19	astacus_leptodactylus_3.85	2e-17
GH13	PF00128.19	boeckaxelia_potanini.16403	4.1e-05
GH13	PF00128.19	boeckaxelia_potanini.24100	9.3e-19
GH13	PF00128.19	brachyuropus_grewingkii.26250	5.6e-87
GH13	PF00128.19	brachyuropus_grewingkii.26251	1.7e-85
GH13	PF00128.19	brachyuropus_grewingkii.26252	1e-73
GH13	PF00128.19	brachyuropus_grewingkii.28467	7.5e-11
GH13	PF00128.19	brachyuropus_grewingkii.28468	7.5e-11
GH13	PF00128.19	brachyuropus_grewingkii.34410	1.3e-18
GH13	PF00128.19	bragasellus_molinai.20216	4.9e-07
GH13	PF00128.19	bragasellus_molinai.34859	9.8e-16
GH13	PF00128.19	bragasellus_molinai.34860	5e-16
GH13	PF00128.19	bragasellus_molinai.55765	1.6e-67
GH13	PF02806.13	bragasellus_molinai.60631	1.2e-12
GH13	PF00128.19	bragasellus_molinai.65610	3.7e-14
GH13	PF02806.13	bragasellus_molinai.65611	1.9e-22
GH13	PF00128.19	bragasellus_molinai.65613	8.4e-13
GH13	PF02806.13	bragasellus_molinai.65614	1.5e-22
GH13	PF00128.19	bragasellus_molinai.95265	1e-19
GH13	PF00128.19	bragasellus_peltatus.15456	9e-08
GH13	PF00128.19	bragasellus_peltatus.27778	4.5e-21
GH13	PF00128.19	bragasellus_peltatus.33887	4.6e-17
GH13	PF00128.19	bragasellus_peltatus.34326	9.7e-21
GH13	PF00128.19	bragasellus_peltatus.34327	1.1e-20
GH13	PF00128.19	bragasellus_peltatus.34608	2e-89
GH13	PF00128.19	bragasellus_peltatus.42963	8.5e-07
GH13	PF00128.19	bragasellus_peltatus.42965	7.8e-07
GH13	PF00128.19	bragasellus_peltatus.52902	1.1e-17
GH13	PF00128.19	bragasellus_peltatus.52904	1.1e-17
GH13	PF00128.19	bragasellus_peltatus.52906	1.1e-17
GH13	PF00128.19	bragasellus_peltatus.52911	1.1e-17
GH13	PF00128.19	bragasellus_peltatus.52912	1.1e-17
GH13	PF00128.19	bragasellus_peltatus.52913	1.1e-17
GH13	PF02806.13	bragasellus_peltatus.63002	1.3e-21
GH13	PF00128.19	bragasellus_peltatus.9503	3.1e-17
GH13	PF00128.19	brandtia_latissima.13157	6.7e-23
GH13	PF00128.19	brandtia_latissima.14518	8.6e-88
GH13	PF00128.19	brandtia_latissima.14837	8.8e-06
GH13	PF00128.19	brandtia_latissima.22681	1.4e-17
GH13	PF00128.19	brandtia_latissima.25111	5.7e-30
GH13	PF00128.19	brandtia_latissima.27207	1.1e-14
GH13	PF02806.13	brandtia_latissima.27208	6.1e-18
GH13	PF00128.19	brandtia_latissima.35902	6.4e-05
GH13	PF02806.13	calanus_finmarchicus_1.55497	5.4e-21
GH13	PF02806.13	calanus_finmarchicus_1.55498	7.6e-21
GH13	PF02806.13	calanus_finmarchicus_1.55499	6e-17
GH13	PF02806.13	calanus_finmarchicus_1.55500	8.7e-17
GH13	PF02806.13	calanus_finmarchicus_1.55501	7.6e-21
GH13	PF02806.13	calanus_finmarchicus_1.55502	8.5e-17
GH13	PF00128.19	calanus_finmarchicus_2.22289	1.3e-14
GH13	PF00128.19	calanus_finmarchicus_2.46983	1.2e-52
GH13	PF00128.19	calanus_finmarchicus_2.83113	1.9e-10
GH13	PF00128.19	calanus_finmarchicus_2.83114	1.3e-10
GH13	PF00128.19	calanus_finmarchicus_2.83115	1.1e-10
GH13	PF00128.19	calanus_finmarchicus_2.83116	1.3e-10
GH13	PF00128.19	calanus_finmarchicus_2.83117	7.3e-11
GH13	PF00128.19	calanus_finmarchicus_2.83118	1e-10
GH13	PF00128.19	calanus_finmarchicus_2.83119	1.3e-64
GH13	PF00128.19	calanus_finmarchicus_2.83120	4.4e-11
GH13	PF00128.19	calanus_finmarchicus_2.83121	1.1e-10
GH13	PF00128.19	calanus_finmarchicus_2.83122	2.4e-64
GH13	PF00128.19	calanus_glacialis_1.1048	7.4e-48
GH13	PF00128.19	calanus_glacialis_1.17388	2e-15
GH13	PF00128.19	calanus_glacialis_1.29297	1.3e-06
GH13	PF02806.13	calanus_glacialis_1.4066	2.2e-16
GH13	PF00128.19	calanus_glacialis_1.6560	1.3e-10
GH13	PF00128.19	calanus_glacialis_1.719	5.8e-06
GH13	PF00128.19	calanus_glacialis_1.9931	8.7e-19
GH13	PF00128.19	caligus_rogercresseyi.15134	3.7e-24
GH13	PF00128.19	caligus_rogercresseyi.19528	1.3e-71
GH13	PF00128.19	caligus_rogercresseyi.19529	6.6e-70
GH13	PF00128.19	caligus_rogercresseyi.19530	6.6e-70
GH13	PF00128.19	caligus_rogercresseyi.19531	1.3e-71
GH13	PF00128.19	caligus_rogercresseyi.20416	3.8e-52
GH13	PF00128.19	caligus_rogercresseyi.27323	5.4e-85
GH13	PF00128.19	caligus_rogercresseyi.27324	5.4e-85
GH13	PF00128.19	caligus_rogercresseyi.33265	2.1e-06
GH13	PF02806.13	caligus_rogercresseyi.37574	1.9e-20
GH13	PF00128.19	callinectes_sapidus.99649	2.3e-05
GH13	PF00128.19	callinectes_sapidus.99650	6.4e-05
GH13	PF00128.19	callinectes_sapidus.99651	6.5e-05
GH13	PF00128.19	callinectes_sapidus.99652	2.1e-05
GH13	PF00128.19	callinectes_sapidus.99653	2.1e-05
GH13	PF00128.19	callinectes_sapidus.99655	2.5e-05
GH13	PF00128.19	callinectes_sapidus.99656	5e-05
GH13	PF00128.19	callinectes_sapidus.99657	6.7e-05
GH13	PF00128.19	callinectes_sapidus.99658	5.1e-05
GH13	PF00128.19	callinectes_sapidus.99659	6.8e-05
GH13	PF00128.19	callinectes_sapidus.99660	5e-05
GH13	PF00128.19	callinectes_sapidus.99662	6.5e-05
GH13	PF00128.19	callinectes_sapidus.99663	6.5e-05
GH13	PF00128.19	callinectes_sapidus.99664	6.5e-05
GH13	PF00128.19	callinectes_sapidus.99667	6.4e-05
GH13	PF00128.19	callinectes_sapidus.99669	2.3e-05
GH13	PF00128.19	callinectes_sapidus.99670	6.4e-05
GH13	PF00128.19	callinectes_sapidus.99672	5e-05
GH13	PF00128.19	callinectes_sapidus.99673	5.7e-05
GH13	PF00128.19	callinectes_sapidus.99674	6.4e-05
GH13	PF00128.19	callinectes_sapidus.99675	6.7e-05
GH13	PF00128.19	callinectes_sapidus.99676	5e-05
GH13	PF00128.19	callinectes_sapidus.99677	2.1e-05
GH13	PF00128.19	callinectes_sapidus.99679	5.3e-05
GH13	PF00128.19	callinectes_sapidus.99680	6.1e-05
GH13	PF00128.19	callinectes_sapidus.99681	6.8e-05
GH13	PF00128.19	callinectes_sapidus.99684	6.8e-05
GH13	PF00128.19	callinectes_sapidus.99685	6.7e-05
GH13	PF00128.19	callinectes_sapidus.99686	5.1e-05
GH13	PF00128.19	callinectes_sapidus.99687	6e-05
GH13	PF00128.19	callinectes_sapidus.99688	6.8e-05
GH13	PF00128.19	callinectes_sapidus.99689	6.4e-05
GH13	PF00128.19	callinectes_sapidus.99693	5.3e-05
GH13	PF00128.19	callinectes_sapidus.99694	6.7e-05
GH13	PF00128.19	callinectes_sapidus.99696	6.4e-05
GH13	PF00128.19	callinectes_sapidus.99697	5.2e-05
GH13	PF00128.19	callinectes_sapidus.99699	5.1e-05
GH13	PF00128.19	callinectes_sapidus.99700	2.4e-05
GH13	PF00128.19	callinectes_sapidus.99701	6.8e-05
GH13	PF00128.19	callinectes_sapidus.99702	6.5e-05
GH13	PF00128.19	callinectes_sapidus.99703	6.5e-05
GH13	PF00128.19	callinectes_sapidus.99704	2.4e-05
GH13	PF00128.19	callinectes_sapidus.99707	6.7e-05
GH13	PF00128.19	callinectes_sapidus.99711	6.4e-05
GH13	PF00128.19	callinectes_sapidus.99712	2.3e-05
GH13	PF00128.19	callinectes_sapidus.99713	5.7e-05
GH13	PF00128.19	callinectes_sapidus.99715	5.8e-05
GH13	PF00128.19	callinectes_sapidus.99719	2.2e-05
GH13	PF00128.19	callinectes_sapidus.99722	6.5e-05
GH13	PF00128.19	callinectes_sapidus.99723	2.3e-05
GH13	PF00128.19	callinectes_sapidus.99725	5.1e-05
GH13	PF00128.19	callinectes_sapidus.99726	6.4e-05
GH13	PF00128.19	callinectes_sapidus.99727	5.8e-05
GH13	PF00128.19	callinectes_sapidus.99728	6.5e-05
GH13	PF00128.19	callinectes_sapidus.99729	6.4e-05
GH13	PF00128.19	callinectes_sapidus.99731	2.3e-05
GH13	PF00128.19	callinectes_sapidus.99732	6.5e-05
GH13	PF00128.19	callinectes_sapidus.99734	6.4e-05
GH13	PF00128.19	callinectes_sapidus.99735	5.4e-05
GH13	PF00128.19	callinectes_sapidus.99738	6.5e-05
GH13	PF00128.19	cancer_borealis.17014	1e-71
GH13	PF00128.19	cancer_borealis.34971	1.8e-22
GH13	PF00128.19	cancer_borealis.38436	1.1e-44
GH13	PF02806.13	cancer_borealis.4311	3.2e-20
GH13	PF00128.19	cancer_borealis.469	4.4e-05
GH13	PF00128.19	cancer_borealis.8419	1e-16
GH13	PF00128.19	cancer_borealis.9691	1.2e-19
GH13	PF00128.19	carcinus_maenas.35079	1.6e-07
GH13	PF00128.19	carcinus_maenas.59163	2.5e-05
GH13	PF00128.19	carcinus_maenas.64193	7.3e-18
GH13	PF02806.13	carcinus_maenas.64194	5.2e-25
GH13	PF02806.13	carcinus_maenas.67620	3.2e-20
GH13	PF00128.19	carcinus_maenas.93285	7.6e-18
GH13	PF00128.19	carcinus_maenas.93286	6.5e-18
GH13	PF00128.19	carcinus_maenas.93443	2.4e-18
GH13	PF00128.19	carinurus_bicarinatus.15796	3.1e-18
GH13	PF00128.19	carinurus_bicarinatus.15872	3.2e-18
GH13	PF00128.19	carinurus_bicarinatus.15873	3.2e-18
GH13	PF00128.19	carinurus_bicarinatus.38053	2e-37
GH13	PF00128.19	carinurus_bicarinatus.44621	6.9e-06
GH13	PF02806.13	carinurus_bicarinatus.45011	5.9e-18
GH13	PF00128.19	carinurus_bicarinatus.7989	2.6e-17
GH13	PF00128.19	cherax_quadricarinatus_2.10998	5.7e-95
GH13	PF00128.19	cherax_quadricarinatus_2.10999	5.1e-96
GH13	PF02806.13	cherax_quadricarinatus_2.38874	4.8e-23
GH13	PF02806.13	cherax_quadricarinatus_2.38875	5e-23
GH13	PF00128.19	cherax_quadricarinatus_2.40003	3.5e-14
GH13	PF00128.19	cherax_quadricarinatus_2.51051	5.9e-05
GH13	PF00128.19	cherax_quadricarinatus_2.51058	7e-14
GH13	PF00128.19	cherax_quadricarinatus_2.51060	6.5e-14
GH13	PF00128.19	cherax_quadricarinatus_2.81674	3.4e-16
GH13	PF00128.19	cherax_quadricarinatus_2.84703	9.5e-16
GH13	PF00128.19	cornugammarus_maximus.23046	2.9e-13
GH13	PF02806.13	cornugammarus_maximus.23047	1.2e-12
GH13	PF00128.19	cornugammarus_maximus.3237	9.3e-84
GH13	PF00128.19	cornugammarus_maximus.34974	1.4e-05
GH13	PF00128.19	cornugammarus_maximus.34975	3.5e-06
GH13	PF00128.19	cornugammarus_maximus.34976	1.4e-05
GH13	PF00128.19	cornugammarus_maximus.37171	2.7e-15
GH13	PF00128.19	cornugammarus_maximus.58082	1.3e-18
GH13	PF00128.19	cornugammarus_maximus.9337	2.4e-13
GH13	PF00128.19	crypturopus_inflatus.28527	3.7e-05
GH13	PF00128.19	crypturopus_inflatus.29247	3.2e-27
GH13	PF00128.19	crypturopus_inflatus.34198	3.3e-18
GH13	PF00128.19	crypturopus_inflatus.35120	6.3e-05
GH13	PF02806.13	crypturopus_inflatus.36795	2.1e-18
GH13	PF00128.19	crypturopus_inflatus.40867	7.1e-17
GH13	PF00128.19	daphnia_galeata.11532	2.7e-05
GH13	PF00128.19	daphnia_galeata.1193	1.4e-19
GH13	PF02806.13	daphnia_galeata.27427	1.1e-23
GH13	PF02806.13	daphnia_galeata.27428	7.6e-24
GH13	PF00128.19	daphnia_galeata.28262	6e-61
GH13	PF00128.19	daphnia_galeata.28891	2e-13
GH13	PF00128.19	daphnia_galeata.3615	5.3e-18
GH13	PF00128.19	daphnia_galeata.4911	4.1e-09
GH13	PF02806.13	daphnia_galeata.5260	3.3e-23
GH13	PF00128.19	daphnia_galeata.6113	2.3e-57
GH13	PF02806.13	daphnia_galeata.6720	1.3e-23
GH13	PF00128.19	daphnia_galeata.7951	3.4e-20
GH13	PF00128.19	daphnia_galeata.7970	1.2e-06
GH13	PF00128.19	daphnia_galeata.7971	4.3e-07
GH13	PF00128.19	daphnia_galeata.8109	3.7e-12
GH13	PF00128.19	daphnia_galeata.8528	5.4e-20
GH13	PF00128.19	daphnia_galeata.8831	2.3e-83
GH13	PF00128.19	daphnia_magna.10618	6.8e-13
GH13	PF00128.19	daphnia_magna.10625	2e-61
GH13	PF00128.19	daphnia_magna.1179	8.7e-13
GH13	PF02806.13	daphnia_magna.14653	4.5e-24
GH13	PF00128.19	daphnia_magna.22870	1.6e-16
GH13	PF00128.19	daphnia_magna.24313	8.2e-82
GH13	PF00128.19	daphnia_magna.24406	3.8e-12
GH13	PF00128.19	daphnia_magna.24415	7.2e-56
GH13	PF00128.19	daphnia_magna.26303	8.3e-30
GH13	PF02806.13	daphnia_magna.26801	1.8e-22
GH13	PF00128.19	daphnia_magna.28708	5.5e-14
GH13	PF00128.19	daphnia_magna.28973	8.6e-10
GH13	PF02806.13	daphnia_magna.29562	6.4e-24
GH13	PF00128.19	daphnia_magna.29666	5.6e-20
GH13	PF00128.19	daphnia_magna.30560	2.8e-08
GH13	PF00128.19	daphnia_magna.31218	1.6e-12
GH13	PF00128.19	daphnia_magna.31228	1.4e-19
GH13	PF00128.19	daphnia_magna.31821	9e-12
GH13	PF00128.19	daphnia_magna.32773	9e-12
GH13	PF00128.19	daphnia_magna.33520	3.2e-09
GH13	PF00128.19	daphnia_magna.33521	3.2e-09
GH13	PF00128.19	daphnia_magna.34953	7.5e-15
GH13	PF00128.19	daphnia_magna.35267	5.6e-08
GH13	PF00128.19	daphnia_magna.37045	1.3e-16
GH13	PF00128.19	daphnia_magna.37046	8.8e-17
GH13	PF02806.13	daphnia_magna.37295	1.9e-22
GH13	PF00128.19	daphnia_magna.37559	3.9e-14
GH13	PF00128.19	daphnia_magna.37599	1.8e-18
GH13	PF00128.19	daphnia_magna.38812	6.9e-56
GH13	PF00128.19	daphnia_magna.38813	5.2e-56
GH13	PF00128.19	daphnia_magna.38814	7e-56
GH13	PF00128.19	daphnia_magna.38815	3.4e-24
GH13	PF00128.19	daphnia_magna.40865	7.3e-07
GH13	PF00128.19	daphnia_magna.41103	7.6e-62
GH13	PF00128.19	daphnia_magna.41720	6.8e-56
GH13	PF00128.19	daphnia_magna.41721	7.6e-56
GH13	PF00128.19	daphnia_magna.41722	6.9e-56
GH13	PF00128.19	daphnia_magna.41723	6.4e-56
GH13	PF00128.19	daphnia_magna.41724	2.7e-24
GH13	PF00128.19	daphnia_magna.41725	2.4e-24
GH13	PF00128.19	daphnia_magna.41726	1.9e-24
GH13	PF00128.19	daphnia_magna.43361	1.6e-07
GH13	PF00128.19	daphnia_magna.43362	4e-08
GH13	PF00128.19	daphnia_magna.43363	4.5e-21
GH13	PF00128.19	daphnia_magna.43364	1.8e-08
GH13	PF00128.19	daphnia_magna.43414	4.4e-21
GH13	PF00128.19	daphnia_magna.43666	1.4e-14
GH13	PF00128.19	daphnia_magna.46014	1.4e-14
GH13	PF00128.19	daphnia_magna.46023	7e-23
GH13	PF00128.19	daphnia_magna.46164	7.4e-56
GH13	PF00128.19	daphnia_magna.46165	6.4e-56
GH13	PF00128.19	daphnia_magna.46166	6.2e-56
GH13	PF00128.19	daphnia_magna.47302	6.9e-13
GH13	PF00128.19	daphnia_magna.47303	7.2e-13
GH13	PF00128.19	daphnia_magna.48860	4.4e-21
GH13	PF00128.19	daphnia_magna.48861	4.4e-21
GH13	PF00128.19	daphnia_magna.48862	3.1e-21
GH13	PF00128.19	daphnia_magna.48863	5.6e-18
GH13	PF00128.19	daphnia_magna.4924	2.3e-18
GH13	PF00128.19	daphnia_magna.4925	3.8e-21
GH13	PF00128.19	daphnia_magna.50256	5.4e-21
GH13	PF00128.19	daphnia_magna.50728	6.9e-56
GH13	PF00128.19	daphnia_magna.56260	7.6e-56
GH13	PF00128.19	daphnia_magna.57957	2.6e-11
GH13	PF00128.19	daphnia_magna.58248	3.2e-14
GH13	PF00128.19	daphnia_magna.58249	3e-14
GH13	PF00128.19	daphnia_magna.58250	2.5e-14
GH13	PF00128.19	daphnia_magna.60608	9.9e-11
GH13	PF00128.19	daphnia_magna.62241	2.7e-18
GH13	PF00128.19	daphnia_magna.62647	2.2e-08
GH13	PF00128.19	daphnia_magna.62648	2.4e-15
GH13	PF00128.19	daphnia_magna.62649	2.1e-08
GH13	PF00128.19	daphnia_magna.62650	4.1e-13
GH13	PF00128.19	daphnia_magna.62958	6.3e-56
GH13	PF00128.19	daphnia_magna.62959	1e-32
GH13	PF00128.19	daphnia_magna.63998	7.3e-13
GH13	PF00128.19	daphnia_magna.64158	4.4e-21
GH13	PF00128.19	daphnia_magna.64159	2.1e-08
GH13	PF00128.19	daphnia_magna.64417	2.3e-23
GH13	PF00128.19	daphnia_magna.64418	6.9e-11
GH13	PF00128.19	daphnia_magna.65402	6.2e-13
GH13	PF00128.19	daphnia_magna.65403	5.9e-13
GH13	PF00128.19	daphnia_magna.65604	2.7e-09
GH13	PF00128.19	daphnia_magna.65605	6.4e-14
GH13	PF00128.19	daphnia_magna.65606	3.4e-09
GH13	PF00128.19	daphnia_magna.67306	6.7e-56
GH13	PF00128.19	daphnia_magna.68563	6.9e-15
GH13	PF00128.19	daphnia_magna.68564	4.4e-15
GH13	PF00128.19	daphnia_magna.68565	6.9e-12
GH13	PF00128.19	daphnia_magna.68566	7.6e-15
GH13	PF00128.19	daphnia_magna.70103	4.2e-13
GH13	PF00128.19	daphnia_magna.70104	4.2e-13
GH13	PF00128.19	daphnia_magna.7013	1e-14
GH13	PF02806.13	daphnia_magna.70148	1e-24
GH13	PF00128.19	daphnia_magna.70213	6.6e-15
GH13	PF00128.19	daphnia_magna.70296	8.1e-62
GH13	PF00128.19	daphnia_magna.70407	8.3e-56
GH13	PF00128.19	daphnia_magna.71754	1e-14
GH13	PF00128.19	daphnia_magna.71755	1.1e-14
GH13	PF02806.13	daphnia_magna.74744	2.1e-05
GH13	PF00128.19	daphnia_magna.74751	2.4e-07
GH13	PF00128.19	daphnia_magna.75101	3.4e-30
GH13	PF00128.19	daphnia_magna.77237	1.7e-08
GH13	PF00128.19	daphnia_magna.77238	1.7e-12
GH13	PF00128.19	daphnia_magna.77389	7.2e-10
GH13	PF00128.19	daphnia_magna.77639	8.3e-56
GH13	PF00128.19	daphnia_magna.77857	7.6e-20
GH13	PF02806.13	daphnia_magna.77858	1.3e-13
GH13	PF00128.19	daphnia_magna.79286	6.7e-57
GH13	PF00128.19	daphnia_magna.79287	7.1e-57
GH13	PF00128.19	daphnia_magna.79288	1.6e-08
GH13	PF00128.19	daphnia_magna.79289	1.7e-08
GH13	PF00128.19	daphnia_magna.79593	2.7e-46
GH13	PF00128.19	daphnia_magna.81089	6.8e-64
GH13	PF02806.13	daphnia_magna.81200	1.9e-10
GH13	PF00128.19	daphnia_magna.81224	4.8e-12
GH13	PF00128.19	daphnia_magna.81293	1.5e-14
GH13	PF00128.19	daphnia_magna.81346	8.3e-56
GH13	PF00128.19	daphnia_magna.81447	3e-23
GH13	PF00128.19	daphnia_magna.81448	6.3e-21
GH13	PF00128.19	daphnia_magna.82640	2.2e-12
GH13	PF00128.19	daphnia_magna.82736	3.3e-18
GH13	PF02806.13	daphnia_magna.82737	4.3e-06
GH13	PF00128.19	daphnia_magna.82848	7.5e-56
GH13	PF02806.13	daphnia_magna.84191	2.9e-06
GH13	PF00128.19	daphnia_magna.84192	1.3e-11
GH13	PF00128.19	daphnia_magna.84193	3.2e-11
GH13	PF02806.13	daphnia_magna.84201	6.7e-14
GH13	PF00128.19	daphnia_magna.84451	5.1e-23
GH13	PF00128.19	daphnia_magna.84452	5.1e-23
GH13	PF02806.13	daphnia_magna.85760	4.6e-14
GH13	PF00128.19	daphnia_magna.85761	2.3e-14
GH13	PF00128.19	daphnia_magna.85948	4.7e-56
GH13	PF02806.13	daphnia_magna.87457	6.9e-14
GH13	PF00128.19	daphnia_magna.87898	5.6e-13
GH13	PF02806.13	daphnia_magna.88631	8.4e-24
GH13	PF00128.19	daphnia_magna.89439	1.7e-16
GH13	PF00128.19	daphnia_magna.89440	9.7e-09
GH13	PF00128.19	daphnia_magna.89441	5.2e-17
GH13	PF00128.19	daphnia_magna.89442	1.1e-16
GH13	PF00128.19	daphnia_magna.89443	9.8e-17
GH13	PF00128.19	daphnia_magna.89688	2.8e-12
GH13	PF02806.13	daphnia_magna.92092	4.3e-14
GH13	PF02806.13	daphnia_magna.92532	1.6e-24
GH13	PF02806.13	daphnia_magna.92533	1.6e-24
GH13	PF00128.19	daphnia_magna.93291	8e-56
GH13	PF00128.19	daphnia_magna.95380	7.5e-55
GH13	PF00128.19	daphnia_magna.95381	6.5e-55
GH13	PF00128.19	daphnia_magna.96016	3e-08
GH13	PF00128.19	daphnia_magna.97080	3.2e-56
GH13	PF00128.19	daphnia_magna.97570	6.3e-15
GH13	PF02806.13	daphnia_magna.97640	3.7e-14
GH13	PF00128.19	daphnia_magna.97906	7.2e-23
GH13	PF00128.19	daphnia_magna.97907	7.2e-23
GH13	PF00128.19	daphnia_magna.98196	3.6e-10
GH13	PF00128.19	daphnia_magna.98593	7.1e-56
GH13	PF00128.19	daphnia_magna.98594	5.9e-56
GH13	PF00128.19	daphnia_magna.99080	6.7e-15
GH13	PF02806.13	daphnia_magna.99081	2.9e-15
GH13	PF00128.19	daphnia_magna.99351	1.4e-14
GH13	PF00128.19	daphnia_magna.99352	1.1e-14
GH13	PF00128.19	daphnia_magna.99542	6.4e-13
GH13	PF00128.19	daphnia_magna.99948	7.7e-56
GH13	PF00128.19	dorogostaiskia_parasitica.28513	1.7e-17
GH13	PF00128.19	dorogostaiskia_parasitica.29355	2.1e-18
GH13	PF00128.19	dorogostaiskia_parasitica.34600	4.2e-87
GH13	PF00128.19	dorogostaiskia_parasitica.42863	5.6e-05
GH13	PF00128.19	dorogostaiskia_parasitica.42864	5.6e-05
GH13	PF02806.13	echinogammarus_veneris.22019	3.5e-14
GH13	PF00128.19	echinogammarus_veneris.22020	1.3e-13
GH13	PF02806.13	eriocheir_sinensis_1.12370	5.8e-23
GH13	PF02806.13	eriocheir_sinensis_2.11022	1.7e-20
GH13	PF00128.19	eriocheir_sinensis_2.19788	4e-19
GH13	PF00128.19	eriocheir_sinensis_2.20773	2.5e-05
GH13	PF00128.19	eriocheir_sinensis_2.20774	2.4e-05
GH13	PF02806.13	eriocheir_sinensis_2.20775	9.1e-15
GH13	PF00128.19	eriocheir_sinensis_2.22634	1.6e-14
GH13	PF00128.19	eriocheir_sinensis_2.47146	9.3e-25
GH13	PF00128.19	eriocheir_sinensis_2.48320	1.6e-16
GH13	PF00128.19	eriocheir_sinensis_2.50097	6e-27
GH13	PF00128.19	eriocheir_sinensis_2.50249	3.8e-16
GH13	PF02806.13	eriocheir_sinensis_3.12786	9.1e-15
GH13	PF02806.13	eriocheir_sinensis_3.15554	5.8e-23
GH13	PF00128.19	eucarinogammarus_wagii.31832	4.5e-88
GH13	PF00128.19	eucarinogammarus_wagii.39771	3.8e-18
GH13	PF00128.19	eucarinogammarus_wagii.47463	4.3e-18
GH13	PF00128.19	eucarinogammarus_wagii.47465	4.7e-18
GH13	PF00128.19	eucyclops_serrulatus.11976	2.1e-37
GH13	PF00128.19	eucyclops_serrulatus.13796	1.3e-18
GH13	PF00128.19	eucyclops_serrulatus.14825	1.8e-13
GH13	PF00128.19	eucyclops_serrulatus.1672	1.4e-08
GH13	PF00128.19	eucyclops_serrulatus.16942	4.7e-85
GH13	PF00128.19	eucyclops_serrulatus.18197	1.3e-08
GH13	PF02806.13	eucyclops_serrulatus.2102	1.7e-23
GH13	PF00128.19	eucyclops_serrulatus.24123	1.3e-52
GH13	PF00128.19	eucyclops_serrulatus.2417	2.8e-36
GH13	PF00128.19	eucyclops_serrulatus.2830	2.4e-16
GH13	PF00128.19	eucyclops_serrulatus.2997	8.2e-17
GH13	PF00128.19	eucyclops_serrulatus.33153	2.9e-19
GH13	PF00128.19	eucyclops_serrulatus.35008	7.5e-14
GH13	PF00128.19	eucyclops_serrulatus.35009	3.4e-21
GH13	PF00128.19	eucyclops_serrulatus.4131	7e-88
GH13	PF00128.19	eucyclops_serrulatus.9391	5.2e-10
GH13	PF00128.19	eucyclops_serrulatus.9392	1.3e-13
GH13	PF00128.19	eulimnogammarus_cruentus.14896	1e-12
GH13	PF00128.19	eulimnogammarus_cruentus.14897	4.3e-17
GH13	PF00128.19	eulimnogammarus_cruentus.16245	9.9e-18
GH13	PF02806.13	eulimnogammarus_cruentus.22806	6.2e-12
GH13	PF00128.19	eulimnogammarus_cruentus.38672	9.8e-17
GH13	PF00128.19	eulimnogammarus_cruentus.44389	1.8e-88
GH13	PF02806.13	eulimnogammarus_cyaneus.19376	1.1e-12
GH13	PF00128.19	eulimnogammarus_cyaneus.54672	6.6e-17
GH13	PF00128.19	eulimnogammarus_cyaneus.54673	2.7e-17
GH13	PF00128.19	eulimnogammarus_cyaneus.54674	3.5e-17
GH13	PF00128.19	eulimnogammarus_cyaneus.54675	2.7e-17
GH13	PF00128.19	eulimnogammarus_cyaneus.55468	1.7e-18
GH13	PF00128.19	eulimnogammarus_cyaneus.55805	9.4e-89
GH13	PF00128.19	eulimnogammarus_cyaneus.59449	1.5e-05
GH13	PF00128.19	eulimnogammarus_cyaneus.60753	1.1e-19
GH13	PF00128.19	eulimnogammarus_cyaneus.61030	1.9e-24
GH13	PF00128.19	eulimnogammarus_cyaneus.65809	1.9e-24
GH13	PF00128.19	eulimnogammarus_czerskii.12342	3.7e-08
GH13	PF02806.13	eulimnogammarus_czerskii.14192	9.6e-19
GH13	PF00128.19	eulimnogammarus_czerskii.24582	2.3e-15
GH13	PF00128.19	eulimnogammarus_czerskii.30577	5.9e-13
GH13	PF00128.19	eulimnogammarus_czerskii.43630	7.7e-06
GH13	PF00128.19	eulimnogammarus_czerskii.43631	1.2e-24
GH13	PF00128.19	eulimnogammarus_czerskii.43655	2.6e-17
GH13	PF00128.19	eulimnogammarus_czerskii.47126	1.5e-07
GH13	PF00128.19	eulimnogammarus_czerskii.51299	9e-17
GH13	PF00128.19	eulimnogammarus_czerskii.53057	5.6e-19
GH13	PF02806.13	eulimnogammarus_czerskii.6076	1.9e-16
GH13	PF00128.19	eulimnogammarus_czerskii.65645	2e-87
GH13	PF00128.19	eulimnogammarus_czerskii.67003	2e-05
GH13	PF00128.19	eulimnogammarus_czerskii.73227	2.8e-16
GH13	PF00128.19	eulimnogammarus_marituji.52657	4.4e-10
GH13	PF00128.19	eulimnogammarus_marituji.54980	2.4e-56
GH13	PF00128.19	eulimnogammarus_marituji.60465	1.3e-18
GH13	PF00128.19	eulimnogammarus_marituji.61417	9.4e-19
GH13	PF00128.19	eulimnogammarus_marituji.66866	6.3e-25
GH13	PF02806.13	eulimnogammarus_marituji.69546	1.2e-17
GH13	PF00128.19	eulimnogammarus_marituji.72357	3.6e-18
GH13	PF00128.19	eulimnogammarus_marituji.73283	1.4e-06
GH13	PF00128.19	eulimnogammarus_marituji.73285	1.4e-06
GH13	PF00128.19	eulimnogammarus_marituji.79004	1e-87
GH13	PF00128.19	eulimnogammarus_marituji.79005	1.1e-09
GH13	PF00128.19	eulimnogammarus_marituji.79006	1.8e-87
GH13	PF00128.19	eulimnogammarus_marituji.82994	1e-05
GH13	PF00128.19	eulimnogammarus_messerschmidtii.23698	5.1e-15
GH13	PF00128.19	eulimnogammarus_messerschmidtii.35749	9e-19
GH13	PF00128.19	eulimnogammarus_messerschmidtii.38310	9.7e-87
GH13	PF00128.19	eulimnogammarus_messerschmidtii.38311	1.7e-86
GH13	PF00128.19	eulimnogammarus_messerschmidtii.49192	6.1e-18
GH13	PF00128.19	eulimnogammarus_messerschmidtii.49193	2.3e-17
GH13	PF02806.13	eulimnogammarus_messerschmidtii.51441	8.5e-13
GH13	PF00128.19	eulimnogammarus_messerschmidtii.51442	1.2e-16
GH13	PF02806.13	eulimnogammarus_messerschmidtii.51443	1.8e-12
GH13	PF00128.19	eulimnogammarus_messerschmidtii.51444	1.2e-16
GH13	PF00128.19	eulimnogammarus_messerschmidtii.51445	1.2e-16
GH13	PF00128.19	eulimnogammarus_messerschmidtii.53364	1.6e-05
GH13	PF00128.19	eulimnogammarus_messerschmidtii.53365	1.6e-05
GH13	PF00128.19	eulimnogammarus_similis.35902	2.3e-25
GH13	PF00128.19	eulimnogammarus_similis.40477	5.5e-12
GH13	PF02806.13	eulimnogammarus_similis.44934	2e-11
GH13	PF00128.19	eulimnogammarus_similis.48275	8.2e-19
GH13	PF00128.19	eulimnogammarus_similis.53049	7.9e-29
GH13	PF00128.19	eulimnogammarus_similis.58816	1.3e-16
GH13	PF00128.19	eulimnogammarus_similis.60064	1.4e-87
GH13	PF00128.19	eulimnogammarus_similis.64942	2.2e-05
GH13	PF00128.19	eulimnogammarus_similis.66272	3.2e-29
GH13	PF00128.19	eulimnogammarus_similis.79731	9.3e-16
GH13	PF00128.19	eulimnogammarus_similis.80297	2.3e-35
GH13	PF00128.19	eulimnogammarus_testaceus.34262	8.2e-08
GH13	PF00128.19	eulimnogammarus_testaceus.43311	3.6e-19
GH13	PF00128.19	eulimnogammarus_testaceus.51740	2.7e-87
GH13	PF00128.19	eulimnogammarus_testaceus.51741	4.7e-87
GH13	PF00128.19	eulimnogammarus_testaceus.53883	1.8e-10
GH13	PF00128.19	eulimnogammarus_testaceus.53884	2e-10
GH13	PF00128.19	eulimnogammarus_testaceus.578	1.7e-17
GH13	PF00128.19	eulimnogammarus_ussolzewii.27253	5e-19
GH13	PF00128.19	eulimnogammarus_ussolzewii.34023	1.3e-18
GH13	PF00128.19	eulimnogammarus_ussolzewii.39532	7.2e-17
GH13	PF00128.19	eulimnogammarus_ussolzewii.39533	3.2e-15
GH13	PF00128.19	eulimnogammarus_ussolzewii.48725	1.1e-05
GH13	PF00128.19	eulimnogammarus_ussolzewii.48726	1.6e-05
GH13	PF00128.19	eulimnogammarus_ussolzewii.48780	1.5e-69
GH13	PF00128.19	eulimnogammarus_ussolzewii.48781	8.8e-70
GH13	PF00128.19	eulimnogammarus_ussolzewii.48782	3.5e-13
GH13	PF00128.19	eulimnogammarus_verrucosus.16572	4.9e-16
GH13	PF00128.19	eulimnogammarus_verrucosus.28964	4.2e-13
GH13	PF00128.19	eulimnogammarus_verrucosus.29324	7.6e-28
GH13	PF00128.19	eulimnogammarus_verrucosus.44113	1.2e-16
GH13	PF00128.19	eulimnogammarus_verrucosus.58376	3.9e-17
GH13	PF02806.13	eulimnogammarus_verrucosus.68688	1.2e-17
GH13	PF00128.19	eulimnogammarus_verrucosus.74648	1.1e-87
GH13	PF00128.19	eulimnogammarus_verrucosus.74649	8.8e-72
GH13	PF00128.19	eulimnogammarus_verrucosus.74650	1.5e-71
GH13	PF00128.19	eulimnogammarus_violaceus.11681	7.4e-14
GH13	PF00128.19	eulimnogammarus_violaceus.41024	9.2e-06
GH13	PF00128.19	eulimnogammarus_violaceus.41026	1.1e-05
GH13	PF00128.19	eulimnogammarus_violaceus.42199	2.2e-18
GH13	PF02806.13	eulimnogammarus_violaceus.54673	1.8e-18
GH13	PF02806.13	eulimnogammarus_viridulus.1740	3.4e-10
GH13	PF00128.19	eulimnogammarus_viridulus.34261	6.4e-19
GH13	PF00128.19	eulimnogammarus_viridulus.43682	1.9e-17
GH13	PF00128.19	eulimnogammarus_viridulus.43683	1.9e-17
GH13	PF00128.19	eulimnogammarus_viridulus.46869	4.2e-15
GH13	PF00128.19	eulimnogammarus_viridulus.49476	3.4e-87
GH13	PF00128.19	eulimnogammarus_viridulus.49477	1.9e-87
GH13	PF00128.19	eulimnogammarus_vittatus.3118	1.9e-05
GH13	PF00128.19	eulimnogammarus_vittatus.35724	6.4e-19
GH13	PF00128.19	eulimnogammarus_vittatus.42325	6.1e-18
GH13	PF00128.19	eulimnogammarus_vittatus.42403	5.1e-88
GH13	PF02806.13	eulimnogammarus_vittatus.47505	2.1e-14
GH13	PF02806.13	eulimnogammarus_vittatus.59213	2.6e-11
GH13	PF00128.19	euphausia_superba.15904	9.3e-08
GH13	PF00128.19	euphausia_superba.18530	9.1e-06
GH13	PF00128.19	euphausia_superba.2800	3.7e-06
GH13	PF00128.19	euphausia_superba.2937	2.2e-17
GH13	PF02806.13	euphausia_superba.32628	6.9e-06
GH13	PF02806.13	euphausia_superba.32940	5.3e-21
GH13	PF02806.13	euphausia_superba.34487	1e-13
GH13	PF00128.19	euphausia_superba.36905	3.2e-06
GH13	PF00128.19	euphausia_superba.51485	2.2e-15
GH13	PF02806.13	euphausia_superba.9361	4.7e-15
GH13	PF00128.19	eurytemora_affinis.22605	8.9e-26
GH13	PF00128.19	eurytemora_affinis.22606	9.3e-26
GH13	PF00128.19	eurytemora_affinis.22607	9.3e-26
GH13	PF00128.19	eurytemora_affinis.22608	9.3e-26
GH13	PF00128.19	eurytemora_affinis.22609	1.5e-18
GH13	PF00128.19	eurytemora_affinis.22610	1.5e-18
GH13	PF00128.19	eurytemora_affinis.22611	1.8e-17
GH13	PF00128.19	eurytemora_affinis.29748	1.5e-05
GH13	PF00128.19	eurytemora_affinis.29749	1.5e-05
GH13	PF02806.13	eurytemora_affinis.4425	2.2e-17
GH13	PF00128.19	eurytemora_affinis.44510	2.8e-16
GH13	PF00128.19	eurytemora_affinis.44511	9.2e-17
GH13	PF00128.19	eurytemora_affinis.44512	1.5e-17
GH13	PF00128.19	eurytemora_affinis.67646	3.1e-16
GH13	PF02806.13	eurytemora_affinis.68416	5.2e-21
GH13	PF02806.13	eurytemora_affinis.68417	5.2e-21
GH13	PF02806.13	eurytemora_affinis.68418	5.2e-21
GH13	PF00128.19	eurytemora_affinis.68419	9.8e-13
GH13	PF00128.19	eurytemora_affinis.7078	1.9e-09
GH13	PF00128.19	eurytemora_affinis.7079	8.7e-10
GH13	PF00128.19	eurytemora_affinis.92568	1.9e-07
GH13	PF00128.19	eurytemora_affinis.98608	7.1e-12
GH13	PF00128.19	farfantepenaeus_aztecus.10027	4.8e-17
GH13	PF00128.19	farfantepenaeus_aztecus.34819	1.3e-17
GH13	PF00128.19	farfantepenaeus_aztecus.34820	2.5e-08
GH13	PF00128.19	farfantepenaeus_aztecus.40377	3.4e-45
GH13	PF00128.19	farfantepenaeus_aztecus.40378	1.9e-32
GH13	PF00128.19	farfantepenaeus_aztecus.56636	2.5e-93
GH13	PF00128.19	farfantepenaeus_aztecus.56637	1.7e-93
GH13	PF00128.19	farfantepenaeus_aztecus.56638	1e-05
GH13	PF00128.19	farfantepenaeus_aztecus.58156	3.3e-05
GH13	PF02806.13	farfantepenaeus_aztecus.62060	4.6e-21
GH13	PF00128.19	farfantepenaeus_aztecus.65277	1.7e-07
GH13	PF00128.19	farfantepenaeus_aztecus.65291	2e-12
GH13	PF00128.19	farfantepenaeus_aztecus.65292	1.7e-14
GH13	PF02806.13	farfantepenaeus_aztecus.65293	1.6e-07
GH13	PF00128.19	farfantepenaeus_aztecus.65878	1.8e-19
GH13	PF00128.19	farfantepenaeus_aztecus.68575	1.7e-19
GH13	PF00128.19	farfantepenaeus_aztecus.70550	2.9e-17
GH13	PF00128.19	farfantepenaeus_aztecus.84776	2.4e-29
GH13	PF02806.13	farfantepenaeus_aztecus.90971	2.5e-06
GH13	PF00128.19	farfantepenaeus_aztecus.94924	1.2e-07
GH13	PF00128.19	gammarus_chevreuxi.29735	5.5e-87
GH13	PF02806.13	gammarus_chevreuxi.8450	6.9e-19
GH13	PF00128.19	gammarus_chevreuxi.8451	1.5e-14
GH13	PF00128.19	gammarus_lacustris.28537	2.9e-18
GH13	PF00128.19	gammarus_lacustris.32622	2.9e-06
GH13	PF02806.13	gammarus_lacustris.46700	9.4e-18
GH13	PF00128.19	gammarus_lacustris.46842	2.9e-17
GH13	PF00128.19	gammarus_lacustris.46843	5.4e-16
GH13	PF00128.19	gammarus_lacustris.46844	3.5e-17
GH13	PF00128.19	gammarus_lacustris.47404	4.2e-20
GH13	PF00128.19	gammarus_lacustris.48185	1.5e-53
GH13	PF00128.19	gammarus_lacustris.48186	2.4e-53
GH13	PF00128.19	gammarus_lacustris.48187	2.2e-32
GH13	PF00128.19	gammarus_lacustris.8507	2.7e-09
GH13	PF02806.13	gammarus_pulex.1013	8.4e-15
GH13	PF00128.19	gammarus_pulex.10251	3.4e-16
GH13	PF00128.19	gammarus_pulex.10252	1.1e-17
GH13	PF00128.19	gammarus_pulex.3285	1.5e-16
GH13	PF00128.19	gammarus_pulex.3772	5.7e-17
GH13	PF00128.19	gammarus_pulex.660	5.3e-14
GH13	PF00128.19	gammarus_pulex.6741	2.7e-15
GH13	PF00128.19	gammarus_pulex.8400	2.6e-19
GH13	PF00128.19	gammarus_pulex.8481	1.4e-18
GH13	PF00128.19	gammarus_pulex.9456	1.1e-35
GH13	PF00128.19	gammarus_pulex.9862	1.3e-88
GH13	PF00128.19	gammarus_pulex.9863	1.3e-88
GH13	PF00128.19	garjajewia_dershawini.14168	4.4e-05
GH13	PF00128.19	garjajewia_dershawini.24964	2.6e-18
GH13	PF00128.19	garjajewia_dershawini.32690	7.8e-87
GH13	PF00128.19	garjajewia_dershawini.32691	4.4e-87
GH13	PF00128.19	garjajewia_dershawini.34740	6e-05
GH13	PF02806.13	garjajewia_dershawini.43597	4.1e-12
GH13	PF00128.19	gmelinoides_fasciatus.13532	6.8e-16
GH13	PF00128.19	gmelinoides_fasciatus.13533	6.8e-16
GH13	PF00128.19	gmelinoides_fasciatus.4771	4.8e-07
GH13	PF00128.19	gmelinoides_fasciatus.50671	1.3e-87
GH13	PF00128.19	gmelinoides_fasciatus.50672	2.4e-87
GH13	PF00128.19	gmelinoides_fasciatus.51641	4.1e-18
GH13	PF00128.19	gmelinoides_fasciatus.52876	1.1e-17
GH13	PF00128.19	gmelinoides_fasciatus.52877	1.3e-05
GH13	PF00128.19	gmelinoides_fasciatus.52878	1.1e-05
GH13	PF02806.13	gmelinoides_fasciatus.62162	4e-17
GH13	PF00128.19	gmelinoides_fasciatus.65124	1.3e-06
GH13	PF00128.19	gmelinoides_fasciatus.69776	5.3e-20
GH13	PF00128.19	gmelinoides_fasciatus.74671	4e-07
GH13	PF00128.19	gmelinoides_fasciatus.84611	3.6e-21
GH13	PF00128.19	heterogammarus_sophianosii.12321	1.2e-14
GH13	PF00128.19	heterogammarus_sophianosii.28899	1.6e-86
GH13	PF00128.19	heterogammarus_sophianosii.36185	3.5e-19
GH13	PF00128.19	heterogammarus_sophianosii.38528	5.6e-18
GH13	PF02806.13	heterogammarus_sophianosii.44024	6.9e-11
GH13	PF00128.19	heterogammarus_sophianosii.44062	4.5e-18
GH13	PF00128.19	heterogammarus_sophianosii.55999	1.3e-13
GH13	PF00128.19	heterogammarus_sophianosii.62729	2e-13
GH13	PF00128.19	heterogammarus_sophianosii.64948	9.5e-07
GH13	PF00128.19	homalogammarus_brandtii.20731	4.5e-18
GH13	PF02806.13	homalogammarus_brandtii.20919	5.3e-18
GH13	PF02806.13	homalogammarus_brandtii.20920	5.3e-18
GH13	PF00128.19	homalogammarus_brandtii.22586	6.8e-20
GH13	PF02806.13	homalogammarus_brandtii.22587	1.8e-12
GH13	PF00128.19	homalogammarus_brandtii.30476	9.7e-06
GH13	PF00128.19	homalogammarus_brandtii.30477	9.7e-06
GH13	PF00128.19	homalogammarus_brandtii.30478	9.7e-06
GH13	PF00128.19	homarus_americanus.1	3.1e-17
GH13	PF00128.19	homarus_americanus.13162	7.8e-19
GH13	PF00128.19	homarus_americanus.1712	5.9e-05
GH13	PF02806.13	homarus_americanus.2231	1.1e-21
GH13	PF00128.19	homarus_americanus.3026	1e-91
GH13	PF00128.19	homarus_americanus.53824	2e-05
GH13	PF02806.13	hyalella_azteca_1.1080	5.5e-16
GH13	PF02806.13	hyalella_azteca_1.1082	5.7e-14
GH13	PF00128.19	hyalella_azteca_2.4008	5.3e-15
GH13	PF00128.19	hyalellopsis_carinata.15607	4.6e-18
GH13	PF00128.19	hyalellopsis_carinata.17825	3e-18
GH13	PF00128.19	hyalellopsis_carinata.20557	1.4e-20
GH13	PF00128.19	hyalellopsis_carinata.23046	9.9e-86
GH13	PF00128.19	hyalellopsis_carinata.29837	7.7e-06
GH13	PF00128.19	hyalellopsis_carinata.34448	1.6e-08
GH13	PF00128.19	hyalellopsis_carinata.41734	4.8e-32
GH13	PF00128.19	hyalellopsis_carinata.52920	1.2e-13
GH13	PF00128.19	hyalellopsis_carinata.54701	1.4e-18
GH13	PF02806.13	hyalellopsis_costata.13420	2.2e-12
GH13	PF00128.19	hyalellopsis_costata.18810	7.4e-09
GH13	PF00128.19	hyalellopsis_costata.19084	8.8e-06
GH13	PF00128.19	hyalellopsis_costata.22635	3e-10
GH13	PF00128.19	hyalellopsis_costata.42240	1e-05
GH13	PF00128.19	hyalellopsis_costata.45750	8e-19
GH13	PF00128.19	hyalellopsis_costata.49137	3e-85
GH13	PF00128.19	hyalellopsis_costata.55844	3.6e-11
GH13	PF00128.19	hyalellopsis_costata.59161	2.4e-57
GH13	PF00128.19	hyalellopsis_costata.70520	3.4e-29
GH13	PF00128.19	hyalellopsis_costata.71172	4.8e-32
GH13	PF00128.19	hyalellopsis_costata.72192	1.2e-13
GH13	PF00128.19	hyalellopsis_costata.72193	1.2e-13
GH13	PF00128.19	hyalellopsis_costata.72674	7.1e-18
GH13	PF00128.19	hyalellopsis_costata.72675	2.5e-17
GH13	PF00128.19	hyalellopsis_costata.74913	1.3e-05
GH13	PF00128.19	hyalellopsis_costata.93988	1.3e-19
GH13	PF00128.19	hyalellopsis_grisea.13859	2.3e-13
GH13	PF00128.19	hyalellopsis_grisea.13860	8.9e-05
GH13	PF00128.19	hyalellopsis_grisea.16927	1.4e-44
GH13	PF00128.19	hyalellopsis_grisea.19366	5.3e-40
GH13	PF00128.19	hyalellopsis_grisea.19367	1.7e-37
GH13	PF00128.19	hyalellopsis_grisea.5241	9.2e-19
GH13	PF00128.19	hyalellopsis_grisea.5337	2.5e-17
GH13	PF00128.19	hyalellopsis_setosa.33462	1.4e-84
GH13	PF02806.13	hyalellopsis_setosa.43879	3.3e-09
GH13	PF00128.19	hyalellopsis_setosa.50361	7.1e-14
GH13	PF00128.19	hyalellopsis_setosa.52944	2.5e-17
GH13	PF00128.19	hyalellopsis_setosa.5796	9.2e-19
GH13	PF02806.13	hyalellopsis_setosa.59042	3.2e-17
GH13	PF00128.19	hyalellopsis_setosa.82051	4.4e-15
GH13	PF00128.19	hyalellopsis_setosa.862	5.6e-20
GH13	PF00128.19	hyalellopsis_stebbingi.10755	2.4e-19
GH13	PF00128.19	hyalellopsis_stebbingi.16993	4e-15
GH13	PF00128.19	hyalellopsis_stebbingi.21935	1.6e-86
GH13	PF00128.19	hyalellopsis_stebbingi.23082	3.3e-29
GH13	PF00128.19	hyalellopsis_stebbingi.34952	3e-15
GH13	PF02806.13	hyalellopsis_stebbingi.34953	5e-18
GH13	PF00128.19	hyalellopsis_stebbingi.56176	2.6e-08
GH13	PF00128.19	hyalellopsis_stebbingi.5726	2.1e-16
GH13	PF00128.19	hyalellopsis_stebbingi.67507	1e-05
GH13	PF00128.19	hyalellopsis_stebbingi.67509	1e-05
GH13	PF00128.19	hyalellopsis_stebbingi.67511	1e-05
GH13	PF00128.19	hyalellopsis_stebbingi.83033	4.6e-13
GH13	PF00128.19	hyalellopsis_stebbingi.88051	1.9e-18
GH13	PF00128.19	hyalellopsis_stebbingi.88059	4.1e-29
GH13	PF00128.19	hyalellopsis_stebbingi.91544	7.4e-09
GH13	PF02806.13	hyas_araneus_2.24694	1.1e-20
GH13	PF02806.13	hyas_araneus_2.24695	1.1e-20
GH13	PF00128.19	hyas_araneus_2.25169	1.1e-05
GH13	PF00128.19	lepeophtheirus_salmonis.11723	1.4e-67
GH13	PF00128.19	lepeophtheirus_salmonis.11724	6.4e-66
GH13	PF00128.19	lepeophtheirus_salmonis.11831	2.5e-50
GH13	PF00128.19	lepeophtheirus_salmonis.11832	1.6e-50
GH13	PF02806.13	lepeophtheirus_salmonis.16656	1.7e-19
GH13	PF00128.19	lepeophtheirus_salmonis.18736	1.2e-87
GH13	PF00128.19	lepeophtheirus_salmonis.639	1e-07
GH13	PF02806.13	linevichella_vortex.4539	1.7e-13
GH13	PF00128.19	linevichella_vortex.50163	7.7e-17
GH13	PF00128.19	linevichella_vortex.55942	2.7e-05
GH13	PF02806.13	linevichella_vortex.55943	1.1e-13
GH13	PF02806.13	linevichella_vortex.56306	3.9e-17
GH13	PF02806.13	linevichella_vortex.58207	1.2e-13
GH13	PF00128.19	linevichella_vortex.58208	1.8e-15
GH13	PF00128.19	linevichella_vortex.61713	5.1e-90
GH13	PF00128.19	linevichella_vortex.61714	4.6e-89
GH13	PF00128.19	linevichella_vortex.63632	1.6e-17
GH13	PF00128.19	linevichella_vortex.63636	3.1e-15
GH13	PF00128.19	linevichella_vortex.73563	4.7e-06
GH13	PF00128.19	linevichella_vortex.73564	2e-06
GH13	PF00128.19	litopenaeus_vannamei_1.22582	9.1e-23
GH13	PF02806.13	litopenaeus_vannamei_1.26611	4.8e-12
GH13	PF00128.19	litopenaeus_vannamei_1.29210	1.6e-17
GH13	PF00128.19	litopenaeus_vannamei_1.29211	1.6e-17
GH13	PF00128.19	litopenaeus_vannamei_1.29212	1.6e-17
GH13	PF00128.19	litopenaeus_vannamei_1.29213	1.6e-17
GH13	PF00128.19	litopenaeus_vannamei_1.38659	6.7e-14
GH13	PF00128.19	litopenaeus_vannamei_1.38660	2.2e-47
GH13	PF00128.19	litopenaeus_vannamei_1.38661	4.8e-93
GH13	PF00128.19	litopenaeus_vannamei_1.38663	1.6e-33
GH13	PF00128.19	litopenaeus_vannamei_1.38664	9.3e-93
GH13	PF00128.19	litopenaeus_vannamei_1.38665	2.3e-44
GH13	PF00128.19	litopenaeus_vannamei_1.38666	1.4e-08
GH13	PF00128.19	litopenaeus_vannamei_1.41085	1.4e-19
GH13	PF00128.19	litopenaeus_vannamei_1.41204	1.8e-42
GH13	PF00128.19	litopenaeus_vannamei_1.41205	1.8e-42
GH13	PF00128.19	litopenaeus_vannamei_1.43647	4.3e-14
GH13	PF00128.19	litopenaeus_vannamei_1.43648	1e-12
GH13	PF00128.19	litopenaeus_vannamei_1.44162	3.2e-05
GH13	PF00128.19	litopenaeus_vannamei_1.44165	3.2e-05
GH13	PF02806.13	litopenaeus_vannamei_1.46633	1.6e-22
GH13	PF02806.13	litopenaeus_vannamei_1.46634	1.6e-22
GH13	PF00128.19	litopenaeus_vannamei_1.48438	4.1e-19
GH13	PF00128.19	litopenaeus_vannamei_1.48439	1.8e-18
GH13	PF00128.19	litopenaeus_vannamei_1.48440	1.9e-18
GH13	PF02806.13	litopenaeus_vannamei_1.5195	4.9e-07
GH13	PF00128.19	litopenaeus_vannamei_1.84960	2.2e-41
GH13	PF00128.19	macrobrachium_nipponense.15289	1.4e-05
GH13	PF02806.13	macrobrachium_nipponense.32482	2.4e-24
GH13	PF00128.19	macrobrachium_nipponense.38755	3.4e-17
GH13	PF00128.19	macrobrachium_nipponense.61388	6.6e-91
GH13	PF02806.13	macrohectopus_branickii.10756	8e-14
GH13	PF00128.19	macrohectopus_branickii.2393	4.2e-12
GH13	PF00128.19	macrohectopus_branickii.23990	8.7e-76
GH13	PF00128.19	macrohectopus_branickii.23991	2.4e-14
GH13	PF00128.19	macrohectopus_branickii.24899	3e-05
GH13	PF00128.19	macrohectopus_branickii.24900	3.3e-05
GH13	PF00128.19	macrohectopus_branickii.26076	4.4e-06
GH13	PF00128.19	macrohectopus_branickii.30042	2.4e-17
GH13	PF00128.19	macrohectopus_branickii.30043	8.6e-18
GH13	PF00128.19	macropereiopus_parvus.30310	1.5e-10
GH13	PF00128.19	macropereiopus_parvus.34741	6.3e-17
GH13	PF00128.19	macropereiopus_parvus.38118	4.3e-87
GH13	PF00128.19	macropereiopus_parvus.38119	2.4e-87
GH13	PF00128.19	macropereiopus_parvus.39430	1e-21
GH13	PF02806.13	macropereiopus_parvus.44255	5e-17
GH13	PF02806.13	macropereiopus_parvus.44256	5e-17
GH13	PF02806.13	macropereiopus_parvus.44257	5e-17
GH13	PF00128.19	macropereiopus_wagneri.15325	1.3e-26
GH13	PF00128.19	macropereiopus_wagneri.20553	1.2e-17
GH13	PF00128.19	macropereiopus_wagneri.23059	4e-19
GH13	PF00128.19	meganyctiphanes_norvegica.35471	5.2e-14
GH13	PF00128.19	meganyctiphanes_norvegica.35472	1.7e-14
GH13	PF00128.19	meganyctiphanes_norvegica.62585	2.6e-08
GH13	PF00128.19	meganyctiphanes_norvegica.62586	4.1e-19
GH13	PF00128.19	micruropus_glaber.24371	2.7e-19
GH13	PF02806.13	micruropus_glaber.37719	4.2e-17
GH13	PF00128.19	micruropus_glaber.38362	2.1e-87
GH13	PF00128.19	micruropus_glaber.38363	3.7e-87
GH13	PF00128.19	micruropus_glaber.38364	9.3e-74
GH13	PF00128.19	micruropus_glaber.38821	6.4e-23
GH13	PF00128.19	micruropus_glaber.39976	5.6e-17
GH13	PF00128.19	micruropus_glaber.42825	3.7e-19
GH13	PF00128.19	micruropus_glaber.44728	3.3e-05
GH13	PF00128.19	micruropus_glaber.44729	3.3e-05
GH13	PF00128.19	micruropus_glaber.4837	6.7e-25
GH13	PF00128.19	micruropus_glaber.49741	8.6e-17
GH13	PF00128.19	micruropus_glaber.49745	1.3e-18
GH13	PF00128.19	micruropus_glaber.49746	9e-16
GH13	PF00128.19	micruropus_glaber.56354	1.4e-35
GH13	PF00128.19	micruropus_glaber.69245	1.3e-06
GH13	PF00128.19	micruropus_glaber.70333	3.4e-10
GH13	PF00128.19	micruropus_parvulus.2874	1.9e-16
GH13	PF00128.19	micruropus_parvulus.32299	2.4e-87
GH13	PF00128.19	micruropus_parvulus.32300	7.4e-87
GH13	PF00128.19	micruropus_parvulus.39629	2.3e-19
GH13	PF00128.19	micruropus_parvulus.53350	1.5e-17
GH13	PF00128.19	micruropus_parvulus.62357	9.8e-05
GH13	PF00128.19	micruropus_parvulus.66481	2.1e-16
GH13	PF02806.13	micruropus_parvulus.93	5.7e-05
GH13	PF00128.19	micruropus_wahlii.35208	7e-45
GH13	PF00128.19	micruropus_wahlii.35209	1.8e-37
GH13	PF00128.19	micruropus_wahlii.57474	1.1e-09
GH13	PF00128.19	micruropus_wahlii.58620	2.8e-13
GH13	PF02806.13	micruropus_wahlii.63497	2.1e-20
GH13	PF02806.13	micruropus_wahlii.63498	2.1e-20
GH13	PF00128.19	micruropus_wahlii.69505	3.1e-44
GH13	PF00128.19	micruropus_wahlii.75173	9.7e-35
GH13	PF00128.19	micruropus_wahlii.78900	9.1e-19
GH13	PF00128.19	micruropus_wahlii.84144	1e-17
GH13	PF00128.19	micruropus_wahlii.84547	4.3e-19
GH13	PF00128.19	micruropus_wahlii.85523	1e-16
GH13	PF02806.13	micruropus_wahlii.89651	4.8e-17
GH13	PF02806.13	micruropus_wahlii.89652	4.8e-17
GH13	PF02806.13	micruropus_wahlii.89653	2.8e-17
GH13	PF00128.19	micruropus_wahlii.9036	8.4e-10
GH13	PF00128.19	micruropus_wahlii.90476	1.3e-11
GH13	PF00128.19	micruropus_wahlii.90477	6.1e-12
GH13	PF00128.19	micruropus_wahlii.90478	1.3e-11
GH13	PF00128.19	micruropus_wahlii.90479	1.3e-11
GH13	PF00128.19	micruropus_wahlii.91500	1.2e-87
GH13	PF00128.19	micruropus_wahlii.92738	1.5e-05
GH13	PF00128.19	micruropus_wahlii.9567	1.6e-23
GH13	PF00128.19	neomysis_awatschensis.10147	5.4e-16
GH13	PF00128.19	neomysis_awatschensis.10148	5.4e-16
GH13	PF00128.19	neomysis_awatschensis.10432	4.3e-33
GH13	PF00128.19	neomysis_awatschensis.12038	8.8e-74
GH13	PF00128.19	neomysis_awatschensis.12158	8e-16
GH13	PF02806.13	neomysis_awatschensis.12545	5.5e-23
GH13	PF02806.13	neomysis_awatschensis.12546	5.6e-23
GH13	PF00128.19	neomysis_awatschensis.1589	2.1e-45
GH13	PF00128.19	neomysis_awatschensis.17996	6e-08
GH13	PF00128.19	neomysis_awatschensis.18281	7.5e-35
GH13	PF00128.19	neomysis_awatschensis.18282	5.2e-36
GH13	PF00128.19	neomysis_awatschensis.8938	6.4e-08
GH13	PF00128.19	odontogammarus_calcaratus.25267	9.7e-87
GH13	PF00128.19	odontogammarus_calcaratus.25268	1.7e-86
GH13	PF00128.19	odontogammarus_calcaratus.29740	4.7e-17
GH13	PF00128.19	odontogammarus_calcaratus.29741	5.1e-16
GH13	PF00128.19	odontogammarus_calcaratus.52564	6.3e-11
GH13	PF00128.19	odontogammarus_calcaratus.52568	3.6e-10
GH13	PF00128.19	odontogammarus_calcaratus.52732	3.7e-05
GH13	PF00128.19	odontogammarus_calcaratus.64458	4.7e-19
GH13	PF00128.19	ommatogammarus_albinus.14055	6.2e-17
GH13	PF00128.19	ommatogammarus_albinus.27125	5.4e-16
GH13	PF00128.19	ommatogammarus_albinus.27126	3.8e-16
GH13	PF00128.19	ommatogammarus_albinus.34335	1.3e-38
GH13	PF00128.19	ommatogammarus_albinus.34336	2.1e-13
GH13	PF00128.19	ommatogammarus_albinus.34337	4.1e-27
GH13	PF00128.19	ommatogammarus_albinus.38313	1.1e-20
GH13	PF00128.19	ommatogammarus_albinus.51152	6e-86
GH13	PF00128.19	ommatogammarus_albinus.51153	3e-87
GH13	PF00128.19	ommatogammarus_albinus.51154	1.7e-87
GH13	PF00128.19	ommatogammarus_albinus.69370	2.5e-10
GH13	PF00128.19	ommatogammarus_albinus.69371	2.9e-10
GH13	PF00128.19	ommatogammarus_albinus.69372	2.6e-10
GH13	PF00128.19	ommatogammarus_flavus.18172	6.5e-16
GH13	PF00128.19	ommatogammarus_flavus.42138	6.4e-18
GH13	PF00128.19	ommatogammarus_flavus.44041	8.9e-21
GH13	PF00128.19	ommatogammarus_flavus.46234	2.8e-10
GH13	PF00128.19	ommatogammarus_flavus.46235	3.1e-10
GH13	PF00128.19	ommatogammarus_flavus.46236	8.9e-11
GH13	PF00128.19	oxyacanthus_curtus.10272	1.3e-40
GH13	PF02806.13	oxyacanthus_curtus.15679	1.3e-12
GH13	PF02806.13	oxyacanthus_curtus.20536	1.8e-17
GH13	PF00128.19	oxyacanthus_curtus.20537	9.7e-15
GH13	PF00128.19	oxyacanthus_curtus.21247	4.1e-11
GH13	PF00128.19	oxyacanthus_curtus.26899	2.1e-18
GH13	PF00128.19	oxyacanthus_curtus.42780	5.5e-24
GH13	PF00128.19	oxyacanthus_curtus.47048	4.1e-07
GH13	PF02806.13	oxyacanthus_flavus.26427	2.3e-07
GH13	PF00128.19	oxyacanthus_flavus.29602	2.2e-18
GH13	PF02806.13	oxyacanthus_flavus.31861	1.4e-13
GH13	PF00128.19	oxyacanthus_flavus.31862	2.4e-14
GH13	PF00128.19	oxyacanthus_flavus.48246	1.5e-66
GH13	PF00128.19	oxyacanthus_flavus.48247	2.2e-86
GH13	PF02806.13	oxyacanthus_flavus.55621	9.1e-17
GH13	PF00128.19	oxyacanthus_sowinskii.30746	3.7e-19
GH13	PF02806.13	oxyacanthus_sowinskii.31318	1e-16
GH13	PF00128.19	oxyacanthus_sowinskii.38028	1.1e-05
GH13	PF00128.19	oxyacanthus_sowinskii.38029	2e-06
GH13	PF00128.19	oxyacanthus_sowinskii.44752	3.8e-86
GH13	PF00128.19	oxyacanthus_sowinskii.9001	6e-14
GH13	PF00128.19	pachyschesis_branchialis.31549	9e-18
GH13	PF00128.19	pachyschesis_branchialis.37111	2.4e-05
GH13	PF02806.13	pachyschesis_branchialis.38711	1.1e-17
GH13	PF00128.19	pachyschesis_branchialis.38898	1.3e-86
GH13	PF00128.19	palaemon_argentinus.1067	6e-21
GH13	PF02806.13	palaemon_argentinus.18730	9.2e-06
GH13	PF02806.13	palaemon_argentinus.18862	3.9e-24
GH13	PF00128.19	palaemon_argentinus.718	1.9e-06
GH13	PF00128.19	palicarinus_puzyllii.25051	5.6e-18
GH13	PF00128.19	palicarinus_puzyllii.25172	9.7e-19
GH13	PF00128.19	palicarinus_puzyllii.296	3.7e-87
GH13	PF00128.19	palicarinus_puzyllii.297	2.1e-87
GH13	PF00128.19	palicarinus_puzyllii.33285	7.8e-19
GH13	PF00128.19	pallasea_cancelloides_1.12508	1.5e-19
GH13	PF00128.19	pallasea_cancelloides_1.12509	1.5e-19
GH13	PF00128.19	pallasea_cancelloides_1.2756	1.7e-15
GH13	PF00128.19	pallasea_cancelloides_1.39406	8.8e-06
GH13	PF00128.19	pallasea_cancelloides_1.51370	6.9e-17
GH13	PF00128.19	pallasea_cancelloides_1.5513	4.6e-27
GH13	PF00128.19	pallasea_cancelloides_1.9091	2.5e-09
GH13	PF02806.13	pallasea_cancelloides_2.15517	1.1e-11
GH13	PF00128.19	pallasea_cancellus.19782	2.9e-43
GH13	PF00128.19	pallasea_cancellus.2990	3.3e-09
GH13	PF00128.19	pallasea_cancellus.3134	8.2e-18
GH13	PF00128.19	pallasea_cancellus.33839	1.3e-11
GH13	PF00128.19	pallasea_cancellus.34183	5.3e-17
GH13	PF00128.19	pallasea_cancellus.36371	2.3e-19
GH13	PF02806.13	pallasea_cancellus.3737	1.1e-11
GH13	PF02806.13	pallasea_cancellus.3738	6.5e-05
GH13	PF00128.19	pallasea_cancellus.41852	3.6e-23
GH13	PF00128.19	pallasea_cancellus.47231	1.5e-17
GH13	PF00128.19	pallasea_cancellus.49290	1.6e-27
GH13	PF00128.19	pallasea_cancellus.55185	1.8e-86
GH13	PF00128.19	pallasea_cancellus.65029	2.6e-20
GH13	PF00128.19	pallasea_grubei.1194	9.7e-17
GH13	PF00128.19	pallasea_grubei.27978	1.4e-09
GH13	PF00128.19	pallasea_grubei.28876	4.9e-18
GH13	PF00128.19	pallasea_grubei.34033	4.6e-15
GH13	PF00128.19	pallasea_grubei.34034	4.3e-15
GH13	PF02806.13	pallasea_grubei.34035	2.1e-18
GH13	PF00128.19	pallasea_grubei.45073	5.4e-87
GH13	PF00128.19	pallasea_grubei.45074	5.4e-87
GH13	PF00128.19	pallasea_grubei.45075	3.1e-87
GH13	PF00128.19	pallasea_grubei.46945	7e-06
GH13	PF00128.19	pallasea_grubei.46946	7e-06
GH13	PF00128.19	pallasea_grubei.46947	1.4e-06
GH13	PF00128.19	pallasea_grubei.46948	7e-06
GH13	PF00128.19	pallaseopsis_kessleri.11320	5.7e-06
GH13	PF00128.19	pallaseopsis_kessleri.11964	1e-17
GH13	PF00128.19	pallaseopsis_kessleri.16105	2.3e-18
GH13	PF00128.19	pallaseopsis_kessleri.20364	3.9e-10
GH13	PF00128.19	pallaseopsis_kessleri.20365	3.3e-10
GH13	PF00128.19	pallaseopsis_kessleri.27625	2.1e-05
GH13	PF00128.19	pallaseopsis_kessleri.30420	3.6e-15
GH13	PF00128.19	pallaseopsis_kessleri.306	7.6e-10
GH13	PF00128.19	pallaseopsis_kessleri.7590	5.9e-42
GH13	PF00128.19	pallaseopsis_kessleri.7591	1e-20
GH13	PF00128.19	pandorites_podoceroides.18032	1.3e-15
GH13	PF00128.19	pandorites_podoceroides.214	7.6e-18
GH13	PF00128.19	pandorites_podoceroides.23163	1.4e-89
GH13	PF00128.19	pandorites_podoceroides.23164	4.4e-48
GH13	PF02806.13	pandorites_podoceroides.27026	1.2e-18
GH13	PF00128.19	pandorites_podoceroides.39452	9.6e-14
GH13	PF00128.19	paracyclopina_nana.10716	3.5e-20
GH13	PF00128.19	paracyclopina_nana.11069	2.5e-57
GH13	PF00128.19	paracyclopina_nana.12332	1e-82
GH13	PF00128.19	paracyclopina_nana.12335	5.5e-83
GH13	PF00128.19	paracyclopina_nana.12340	1e-82
GH13	PF00128.19	paracyclopina_nana.12341	1e-82
GH13	PF00128.19	paracyclopina_nana.12346	5.5e-83
GH13	PF00128.19	paracyclopina_nana.12349	1e-82
GH13	PF00128.19	paracyclopina_nana.12352	5.5e-83
GH13	PF00128.19	paracyclopina_nana.12357	5.5e-83
GH13	PF00128.19	paracyclopina_nana.12569	8.6e-85
GH13	PF00128.19	paracyclopina_nana.14216	2.1e-17
GH13	PF00128.19	paracyclopina_nana.16054	1.6e-79
GH13	PF00128.19	paracyclopina_nana.22782	3.5e-85
GH13	PF00128.19	paracyclopina_nana.22783	3.5e-85
GH13	PF00128.19	paracyclopina_nana.23557	1.6e-87
GH13	PF00128.19	paracyclopina_nana.24753	2.3e-17
GH13	PF00128.19	paracyclopina_nana.27505	3.2e-05
GH13	PF00128.19	paracyclopina_nana.50649	2e-92
GH13	PF00128.19	paracyclopina_nana.57067	2.9e-17
GH13	PF02806.13	paracyclopina_nana.57074	2.5e-22
GH13	PF00128.19	paracyclopina_nana.58407	4.7e-78
GH13	PF00128.19	parapallasea_borowskii.18158	7.6e-18
GH13	PF00128.19	parapallasea_borowskii.24991	1e-17
GH13	PF00128.19	parapallasea_borowskii.32188	7.7e-87
GH13	PF00128.19	parapallasea_borowskii.32189	4.4e-87
GH13	PF00128.19	parapallasea_borowskii.37211	6.4e-15
GH13	PF02806.13	parapallasea_borowskii.37214	1.7e-17
GH13	PF00128.19	parapallasea_borowskii.37312	1.8e-18
GH13	PF00128.19	parapallasea_borowskii.37313	1.8e-18
GH13	PF00128.19	parapallasea_borowskii.48683	3.7e-06
GH13	PF00128.19	parapallasea_borowskii.48684	6.1e-06
GH13	PF00128.19	parapallasea_borowskii.48686	3.7e-06
GH13	PF00128.19	parapallasea_wosnessenskii.1180	1.8e-17
GH13	PF00128.19	parapallasea_wosnessenskii.31707	4.4e-13
GH13	PF00128.19	parapallasea_wosnessenskii.31708	8.7e-11
GH13	PF00128.19	parapallasea_wosnessenskii.31852	8.6e-18
GH13	PF02806.13	parapallasea_wosnessenskii.40445	1.6e-18
GH13	PF00128.19	parapallasea_wosnessenskii.40766	1.1e-29
GH13	PF00128.19	parapallasea_wosnessenskii.43876	1e-25
GH13	PF00128.19	parapallasea_wosnessenskii.43877	7.7e-87
GH13	PF00128.19	parapallasea_wosnessenskii.43878	7.7e-87
GH13	PF00128.19	parapallasea_wosnessenskii.43879	7.7e-87
GH13	PF00128.19	parapallasea_wosnessenskii.55415	9e-12
GH13	PF00128.19	parapallasea_wosnessenskii.55416	1.3e-18
GH13	PF00128.19	parapallasea_wosnessenskii.55417	1.3e-18
GH13	PF00128.19	parapallasea_wosnessenskii.55418	1.3e-18
GH13	PF02806.13	parapallasea_wosnessenskii.55419	2.4e-12
GH13	PF00128.19	parapallasea_wosnessenskii.55420	1.3e-18
GH13	PF00128.19	parapallasea_wosnessenskii.55937	5.5e-06
GH13	PF00128.19	penaeus_monodon_1.11355	9.1e-19
GH13	PF02806.13	penaeus_monodon_1.11757	4.7e-06
GH13	PF00128.19	penaeus_monodon_1.13285	3.6e-62
GH13	PF02806.13	penaeus_monodon_1.15969	4.4e-07
GH13	PF02806.13	penaeus_monodon_1.16095	4.4e-07
GH13	PF00128.19	penaeus_monodon_1.16816	1e-18
GH13	PF00128.19	penaeus_monodon_1.19203	1.3e-32
GH13	PF00128.19	penaeus_monodon_1.35061	1.3e-32
GH13	PF00128.19	penaeus_monodon_1.41276	3.6e-62
GH13	PF00128.19	penaeus_monodon_1.43022	5.3e-44
GH13	PF00128.19	penaeus_monodon_1.45557	3e-06
GH13	PF00128.19	penaeus_monodon_1.47023	8.1e-13
GH13	PF02806.13	penaeus_monodon_1.48566	2.5e-07
GH13	PF00128.19	penaeus_monodon_1.49584	1.7e-81
GH13	PF00128.19	penaeus_monodon_1.52830	4.7e-23
GH13	PF00128.19	penaeus_monodon_1.64545	2.4e-20
GH13	PF00128.19	penaeus_monodon_1.70654	4.6e-07
GH13	PF02806.13	penaeus_monodon_1.7517	4.7e-06
GH13	PF02806.13	penaeus_monodon_1.79064	2.5e-07
GH13	PF00128.19	penaeus_monodon_1.82423	2.4e-20
GH13	PF00128.19	penaeus_monodon_1.8507	3.6e-13
GH13	PF00128.19	penaeus_monodon_1.85207	3.8e-06
GH13	PF00128.19	penaeus_monodon_1.87006	3e-19
GH13	PF00128.19	pentagonurus_dawydowi.18569	6.4e-07
GH13	PF00128.19	pentagonurus_dawydowi.23331	9.6e-19
GH13	PF02806.13	pentagonurus_dawydowi.23332	2e-11
GH13	PF00128.19	pentagonurus_dawydowi.2716	6.5e-44
GH13	PF00128.19	pentagonurus_dawydowi.2717	5.3e-36
GH13	PF00128.19	pentagonurus_dawydowi.5081	3.2e-18
GH13	PF02806.13	pentagonurus_dawydowi.57112	2.1e-17
GH13	PF00128.19	pentagonurus_dawydowi.58855	5.3e-11
GH13	PF00128.19	pentagonurus_dawydowi.62000	2.7e-05
GH13	PF00128.19	poekilogammarus_pictoides.38690	4e-20
GH13	PF00128.19	poekilogammarus_pictoides.47137	9.6e-87
GH13	PF00128.19	poekilogammarus_pictoides.47138	1.7e-86
GH13	PF00128.19	poekilogammarus_pictoides.47139	9.6e-87
GH13	PF00128.19	poekilogammarus_pictoides.56829	1.9e-19
GH13	PF02806.13	poekilogammarus_pictoides.58305	1.1e-17
GH13	PF00128.19	poekilogammarus_pictoides.62878	4.5e-16
GH13	PF00128.19	poekilogammarus_pictoides.62879	4.4e-17
GH13	PF00128.19	poekilogammarus_pictoides.62880	1.8e-17
GH13	PF00128.19	portunus_trituberculatus.35372	3.3e-18
GH13	PF00128.19	portunus_trituberculatus.49250	2.9e-90
GH13	PF00128.19	portunus_trituberculatus.60987	5.2e-94
GH13	PF00128.19	portunus_trituberculatus.63489	2.4e-17
GH13	PF00128.19	proasellus_aragonensis.18565	1.9e-19
GH13	PF00128.19	proasellus_aragonensis.21598	4.7e-09
GH13	PF00128.19	proasellus_aragonensis.41457	1.3e-90
GH13	PF00128.19	proasellus_aragonensis.45448	2.8e-22
GH13	PF00128.19	proasellus_aragonensis.45449	2.8e-22
GH13	PF02806.13	proasellus_aragonensis.49640	4.9e-05
GH13	PF00128.19	proasellus_aragonensis.49642	2.6e-17
GH13	PF00128.19	proasellus_aragonensis.52452	3.7e-05
GH13	PF00128.19	proasellus_aragonensis.52453	3.7e-05
GH13	PF00128.19	proasellus_aragonensis.55488	3.1e-13
GH13	PF02806.13	proasellus_aragonensis.60808	1.8e-23
GH13	PF02806.13	proasellus_arthrodilus.12006	2.6e-12
GH13	PF00128.19	proasellus_arthrodilus.38496	3.7e-14
GH13	PF00128.19	proasellus_arthrodilus.38497	3.8e-14
GH13	PF00128.19	proasellus_arthrodilus.43096	3.8e-18
GH13	PF02806.13	proasellus_arthrodilus.44418	2.2e-19
GH13	PF02806.13	proasellus_arthrodilus.44419	3e-22
GH13	PF02806.13	proasellus_arthrodilus.44420	1.3e-22
GH13	PF02806.13	proasellus_arthrodilus.44422	1.3e-22
GH13	PF02806.13	proasellus_arthrodilus.44423	4.5e-19
GH13	PF02806.13	proasellus_arthrodilus.44424	3e-22
GH13	PF00128.19	proasellus_arthrodilus.49829	1.7e-90
GH13	PF00128.19	proasellus_arthrodilus.63871	9.4e-05
GH13	PF00128.19	proasellus_arthrodilus.63873	9.4e-05
GH13	PF00128.19	proasellus_arthrodilus.63874	1.6e-05
GH13	PF00128.19	proasellus_arthrodilus.63875	7.1e-05
GH13	PF00128.19	proasellus_arthrodilus.63877	9.4e-05
GH13	PF00128.19	proasellus_assaforensis.14471	3e-21
GH13	PF00128.19	proasellus_assaforensis.15492	2.1e-13
GH13	PF00128.19	proasellus_assaforensis.31508	1.3e-91
GH13	PF00128.19	proasellus_assaforensis.32847	2.8e-06
GH13	PF00128.19	proasellus_assaforensis.37038	6.4e-20
GH13	PF00128.19	proasellus_assaforensis.37039	1.9e-17
GH13	PF02806.13	proasellus_assaforensis.619	5.9e-22
GH13	PF00128.19	proasellus_assaforensis.7642	3e-18
GH13	PF00128.19	proasellus_beticus.31880	3.3e-18
GH13	PF00128.19	proasellus_beticus.45325	3.8e-19
GH13	PF00128.19	proasellus_beticus.45326	2.8e-17
GH13	PF02806.13	proasellus_beticus.45327	8.9e-05
GH13	PF02806.13	proasellus_beticus.46795	1.8e-22
GH13	PF02806.13	proasellus_beticus.46797	1.8e-22
GH13	PF00128.19	proasellus_cantabricus.14723	6.2e-09
GH13	PF00128.19	proasellus_cantabricus.18065	2.4e-13
GH13	PF00128.19	proasellus_cantabricus.26172	2.7e-91
GH13	PF00128.19	proasellus_cantabricus.26220	9.6e-20
GH13	PF02806.13	proasellus_cantabricus.26221	1.3e-12
GH13	PF00128.19	proasellus_cantabricus.36213	5.5e-05
GH13	PF00128.19	proasellus_cantabricus.36214	5.5e-05
GH13	PF02806.13	proasellus_cantabricus.5057	8.1e-22
GH13	PF00128.19	proasellus_cantabricus.6949	1e-13
GH13	PF00128.19	proasellus_cantabricus.6950	2.3e-13
GH13	PF00128.19	proasellus_cantabricus.71	1.1e-18
GH13	PF00128.19	proasellus_cantabricus.72	1.6e-17
GH13	PF00128.19	proasellus_cavaticus.12045	8.3e-19
GH13	PF00128.19	proasellus_cavaticus.12338	1.4e-89
GH13	PF00128.19	proasellus_cavaticus.40111	9.5e-13
GH13	PF00128.19	proasellus_cavaticus.44186	3.6e-13
GH13	PF00128.19	proasellus_cavaticus.44187	3.1e-13
GH13	PF00128.19	proasellus_cavaticus.44188	9.2e-14
GH13	PF00128.19	proasellus_cavaticus.44189	1.1e-13
GH13	PF00128.19	proasellus_cavaticus.44191	3.4e-13
GH13	PF00128.19	proasellus_cavaticus.44193	3.3e-13
GH13	PF00128.19	proasellus_cavaticus.44946	1e-18
GH13	PF00128.19	proasellus_cavaticus.44947	4.3e-19
GH13	PF00128.19	proasellus_cavaticus.44948	4.4e-19
GH13	PF00128.19	proasellus_cavaticus.44949	1.1e-18
GH13	PF00128.19	proasellus_cavaticus.64604	5e-05
GH13	PF00128.19	proasellus_cavaticus.64607	5e-05
GH13	PF00128.19	proasellus_cavaticus.64611	7.5e-05
GH13	PF00128.19	proasellus_cavaticus.9196	1.9e-13
GH13	PF02806.13	proasellus_cavaticus.9197	8.3e-21
GH13	PF00128.19	proasellus_coiffaiti.25279	1.8e-05
GH13	PF00128.19	proasellus_coiffaiti.25280	6.5e-05
GH13	PF02806.13	proasellus_coiffaiti.38817	2.1e-22
GH13	PF00128.19	proasellus_coiffaiti.40184	1.7e-17
GH13	PF00128.19	proasellus_coiffaiti.43085	1.6e-93
GH13	PF00128.19	proasellus_coiffaiti.47574	1.6e-19
GH13	PF00128.19	proasellus_coiffaiti.47575	4e-21
GH13	PF00128.19	proasellus_coiffaiti.53250	2.3e-18
GH13	PF00128.19	proasellus_coiffaiti.53251	3.7e-18
GH13	PF00128.19	proasellus_coiffaiti.5520	4e-08
GH13	PF00128.19	proasellus_coiffaiti.55478	5e-92
GH13	PF00128.19	proasellus_coiffaiti.56739	8.3e-14
GH13	PF00128.19	proasellus_coiffaiti.56742	8.3e-14
GH13	PF00128.19	proasellus_coxalis.16137	5.2e-92
GH13	PF02806.13	proasellus_coxalis.20787	6.5e-14
GH13	PF00128.19	proasellus_coxalis.25581	3.3e-22
GH13	PF02806.13	proasellus_coxalis.25779	2.8e-22
GH13	PF00128.19	proasellus_coxalis.55777	9.2e-05
GH13	PF00128.19	proasellus_coxalis.55781	1.7e-05
GH13	PF00128.19	proasellus_coxalis.57906	1.5e-18
GH13	PF00128.19	proasellus_coxalis.58013	3.7e-16
GH13	PF00128.19	proasellus_coxalis.68787	7.4e-17
GH13	PF02806.13	proasellus_ebrensis.15403	6.5e-21
GH13	PF00128.19	proasellus_ebrensis.27229	6.3e-14
GH13	PF00128.19	proasellus_ebrensis.27426	1.4e-91
GH13	PF00128.19	proasellus_ebrensis.30800	6e-20
GH13	PF00128.19	proasellus_ebrensis.37691	4.5e-18
GH13	PF00128.19	proasellus_ebrensis.45092	5.8e-05
GH13	PF00128.19	proasellus_ebrensis.46169	8e-05
GH13	PF00128.19	proasellus_ebrensis.46170	6.3e-05
GH13	PF00128.19	proasellus_ebrensis.46171	8e-05
GH13	PF00128.19	proasellus_ebrensis.48426	2.4e-19
GH13	PF00128.19	proasellus_ebrensis.83295	1.3e-07
GH13	PF00128.19	proasellus_escolai.14148	1.9e-45
GH13	PF00128.19	proasellus_escolai.14149	1.5e-25
GH13	PF02806.13	proasellus_escolai.28720	1.4e-12
GH13	PF00128.19	proasellus_escolai.59978	3.3e-18
GH13	PF00128.19	proasellus_grafi.19218	2.9e-13
GH13	PF02806.13	proasellus_grafi.25247	3.2e-22
GH13	PF02806.13	proasellus_grafi.27011	1.7e-12
GH13	PF00128.19	proasellus_grafi.27012	2.5e-22
GH13	PF02806.13	proasellus_grafi.27013	6.8e-12
GH13	PF00128.19	proasellus_grafi.29213	8.6e-17
GH13	PF00128.19	proasellus_grafi.32412	3.6e-05
GH13	PF00128.19	proasellus_grafi.32413	3.6e-05
GH13	PF00128.19	proasellus_grafi.48212	5.3e-19
GH13	PF00128.19	proasellus_grafi.8492	2e-90
GH13	PF00128.19	proasellus_granadensis.25161	5.4e-45
GH13	PF00128.19	proasellus_granadensis.25162	5.4e-45
GH13	PF02806.13	proasellus_granadensis.25819	3.1e-23
GH13	PF02806.13	proasellus_granadensis.47384	3.6e-13
GH13	PF00128.19	proasellus_granadensis.49319	1.7e-11
GH13	PF02806.13	proasellus_granadensis.86696	4.2e-13
GH13	PF02806.13	proasellus_hercegovinensis.43191	2.2e-12
GH13	PF02806.13	proasellus_hercegovinensis.43192	2.4e-13
GH13	PF00128.19	proasellus_hercegovinensis.48202	1.1e-18
GH13	PF00128.19	proasellus_hercegovinensis.61211	9e-90
GH13	PF00128.19	proasellus_hercegovinensis.61212	9e-90
GH13	PF00128.19	proasellus_hercegovinensis.69513	1.9e-16
GH13	PF00128.19	proasellus_hercegovinensis.73340	2.8e-14
GH13	PF02806.13	proasellus_hercegovinensis.73342	2.4e-22
GH13	PF02806.13	proasellus_hercegovinensis.73343	3.3e-08
GH13	PF02806.13	proasellus_hercegovinensis.73344	1.3e-22
GH13	PF00128.19	proasellus_hercegovinensis.73345	4.8e-13
GH13	PF00128.19	proasellus_hercegovinensis.73348	1.5e-10
GH13	PF02806.13	proasellus_hercegovinensis.73349	1.3e-22
GH13	PF02806.13	proasellus_hercegovinensis.73350	4e-22
GH13	PF00128.19	proasellus_hercegovinensis.78995	9.8e-14
GH13	PF00128.19	proasellus_hercegovinensis.78996	9.4e-14
GH13	PF00128.19	proasellus_hercegovinensis.78997	2.5e-14
GH13	PF00128.19	proasellus_hercegovinensis.78998	3.2e-05
GH13	PF00128.19	proasellus_ibericus.21784	1.2e-07
GH13	PF02806.13	proasellus_ibericus.25775	9e-22
GH13	PF00128.19	proasellus_ibericus.32085	3e-05
GH13	PF00128.19	proasellus_ibericus.39095	1.7e-18
GH13	PF00128.19	proasellus_ibericus.54034	5.2e-14
GH13	PF00128.19	proasellus_ibericus.54035	1.2e-89
GH13	PF02806.13	proasellus_ibericus.58478	1.2e-12
GH13	PF02806.13	proasellus_ibericus.58479	7.2e-13
GH13	PF02806.13	proasellus_ibericus.58480	1.2e-12
GH13	PF00128.19	proasellus_ibericus.71657	3.1e-05
GH13	PF00128.19	proasellus_ibericus.71662	1.1e-05
GH13	PF00128.19	proasellus_ibericus.71664	3.1e-05
GH13	PF00128.19	proasellus_ibericus.71665	3.6e-05
GH13	PF00128.19	proasellus_ibericus.71667	3.1e-05
GH13	PF00128.19	proasellus_ibericus.72567	6e-13
GH13	PF00128.19	proasellus_ibericus.72571	8e-14
GH13	PF00128.19	proasellus_ibericus.72572	2.2e-12
GH13	PF00128.19	proasellus_ibericus.72574	2.1e-14
GH13	PF02806.13	proasellus_jaloniacus.12923	3.6e-22
GH13	PF00128.19	proasellus_jaloniacus.15779	2.3e-17
GH13	PF00128.19	proasellus_jaloniacus.18948	4.3e-22
GH13	PF00128.19	proasellus_jaloniacus.18949	4.3e-22
GH13	PF00128.19	proasellus_jaloniacus.2084	6.3e-10
GH13	PF00128.19	proasellus_jaloniacus.43918	2.1e-18
GH13	PF00128.19	proasellus_jaloniacus.44326	2.6e-89
GH13	PF00128.19	proasellus_jaloniacus.60275	1.4e-05
GH13	PF00128.19	proasellus_karamani.1546	1.7e-15
GH13	PF00128.19	proasellus_karamani.16320	2.2e-16
GH13	PF00128.19	proasellus_karamani.2338	7e-39
GH13	PF00128.19	proasellus_karamani.25872	1.5e-15
GH13	PF02806.13	proasellus_karamani.42113	3.2e-13
GH13	PF02806.13	proasellus_karamani.42114	1.1e-13
GH13	PF00128.19	proasellus_karamani.47868	3.9e-19
GH13	PF02806.13	proasellus_karamani.5380	4.2e-14
GH13	PF00128.19	proasellus_karamani.58464	2.7e-15
GH13	PF00128.19	proasellus_karamani.58465	2.4e-14
GH13	PF00128.19	proasellus_karamani.62415	1.3e-92
GH13	PF00128.19	proasellus_karamani.68369	2.9e-29
GH13	PF00128.19	proasellus_karamani.89674	3.4e-05
GH13	PF00128.19	proasellus_karamani.92110	2.5e-21
GH13	PF00128.19	proasellus_margalefi.16613	1.3e-14
GH13	PF02806.13	proasellus_margalefi.44253	5.1e-05
GH13	PF02806.13	proasellus_margalefi.44254	6.4e-05
GH13	PF00128.19	proasellus_margalefi.66352	2.4e-19
GH13	PF02806.13	proasellus_margalefi.70074	7.8e-13
GH13	PF00128.19	proasellus_meridianus.19365	3.7e-17
GH13	PF02806.13	proasellus_meridianus.23110	2.4e-12
GH13	PF00128.19	proasellus_meridianus.23111	1.9e-07
GH13	PF00128.19	proasellus_meridianus.35725	2e-13
GH13	PF00128.19	proasellus_meridianus.35726	6.1e-12
GH13	PF00128.19	proasellus_meridianus.35727	2e-13
GH13	PF00128.19	proasellus_meridianus.35728	6.2e-12
GH13	PF00128.19	proasellus_meridianus.41778	7.4e-17
GH13	PF00128.19	proasellus_meridianus.46782	5.5e-18
GH13	PF00128.19	proasellus_meridianus.52169	1e-89
GH13	PF02806.13	proasellus_meridianus.53145	1.2e-22
GH13	PF00128.19	proasellus_meridianus.67595	4.8e-05
GH13	PF00128.19	proasellus_meridianus.84706	5.6e-15
GH13	PF02806.13	proasellus_ortizi.18584	1.9e-18
GH13	PF00128.19	proasellus_ortizi.20386	3e-21
GH13	PF00128.19	proasellus_ortizi.28104	1.8e-06
GH13	PF00128.19	proasellus_ortizi.28106	1.4e-06
GH13	PF00128.19	proasellus_ortizi.28107	6.8e-08
GH13	PF00128.19	proasellus_ortizi.2909	4.6e-18
GH13	PF00128.19	proasellus_ortizi.30495	1.7e-17
GH13	PF00128.19	proasellus_ortizi.32933	8.1e-05
GH13	PF00128.19	proasellus_ortizi.35363	2.4e-41
GH13	PF00128.19	proasellus_ortizi.35364	7.6e-20
GH13	PF00128.19	proasellus_ortizi.35365	1.6e-25
GH13	PF00128.19	proasellus_ortizi.35366	3.6e-26
GH13	PF00128.19	proasellus_ortizi.35368	2.4e-41
GH13	PF00128.19	proasellus_ortizi.35370	1.2e-41
GH13	PF00128.19	proasellus_ortizi.35372	2.3e-25
GH13	PF00128.19	proasellus_ortizi.71583	2.8e-16
GH13	PF00128.19	proasellus_ortizi.71925	1.4e-13
GH13	PF00128.19	proasellus_parvulus.23388	1.1e-45
GH13	PF02806.13	proasellus_parvulus.37705	4.4e-23
GH13	PF02806.13	proasellus_parvulus.37706	2.9e-08
GH13	PF02806.13	proasellus_parvulus.46315	1.4e-13
GH13	PF00128.19	proasellus_parvulus.71951	2.8e-18
GH13	PF00128.19	proasellus_parvulus.71953	1.1e-17
GH13	PF02806.13	proasellus_parvulus.71954	6.4e-14
GH13	PF00128.19	proasellus_parvulus.72345	5.6e-17
GH13	PF00128.19	proasellus_racovitzai.39344	3.4e-20
GH13	PF00128.19	proasellus_racovitzai.39345	1.5e-20
GH13	PF00128.19	proasellus_racovitzai.40302	4.4e-07
GH13	PF00128.19	proasellus_racovitzai.40303	3.7e-07
GH13	PF00128.19	proasellus_racovitzai.45900	1.2e-75
GH13	PF00128.19	proasellus_racovitzai.45901	2.3e-90
GH13	PF00128.19	proasellus_racovitzai.52188	6.2e-05
GH13	PF00128.19	proasellus_racovitzai.52189	3e-05
GH13	PF00128.19	proasellus_racovitzai.52191	3e-05
GH13	PF00128.19	proasellus_racovitzai.52194	5.4e-05
GH13	PF00128.19	proasellus_racovitzai.52195	5.4e-05
GH13	PF00128.19	proasellus_racovitzai.69305	5.4e-08
GH13	PF02806.13	proasellus_racovitzai.7334	6.5e-22
GH13	PF00128.19	proasellus_racovitzai.9072	6e-18
GH13	PF00128.19	proasellus_racovitzai.9073	8.4e-18
GH13	PF02806.13	proasellus_rectus.14856	4.9e-14
GH13	PF00128.19	proasellus_rectus.18994	1.6e-18
GH13	PF00128.19	proasellus_rectus.26722	1e-09
GH13	PF02806.13	proasellus_rectus.36598	2.7e-22
GH13	PF02806.13	proasellus_rectus.36599	3e-22
GH13	PF00128.19	proasellus_rectus.44790	1.7e-13
GH13	PF00128.19	proasellus_rectus.44791	5.4e-14
GH13	PF00128.19	proasellus_rectus.44792	6.7e-14
GH13	PF00128.19	proasellus_rectus.49337	2.8e-05
GH13	PF00128.19	proasellus_rectus.49338	2.8e-05
GH13	PF00128.19	proasellus_rectus.53346	1.2e-22
GH13	PF00128.19	proasellus_rectus.53348	1.2e-22
GH13	PF00128.19	proasellus_rectus.63429	2.1e-91
GH13	PF00128.19	proasellus_rectus.64578	4.7e-18
GH13	PF00128.19	proasellus_rectus.64579	1.9e-09
GH13	PF00128.19	proasellus_solanasi.14566	3e-18
GH13	PF00128.19	proasellus_solanasi.15285	8.5e-23
GH13	PF00128.19	proasellus_solanasi.15286	8.5e-23
GH13	PF00128.19	proasellus_solanasi.36682	2.1e-90
GH13	PF00128.19	proasellus_solanasi.36832	1.4e-18
GH13	PF00128.19	proasellus_solanasi.39443	8e-05
GH13	PF00128.19	proasellus_solanasi.39444	9.6e-05
GH13	PF02806.13	proasellus_solanasi.44202	3.1e-22
GH13	PF00128.19	proasellus_solanasi.45720	7.8e-14
GH13	PF00128.19	proasellus_spelaeus.10154	6.9e-05
GH13	PF00128.19	proasellus_spelaeus.11494	3.6e-09
GH13	PF00128.19	proasellus_spelaeus.17209	2.6e-09
GH13	PF00128.19	proasellus_spelaeus.21849	7.1e-13
GH13	PF00128.19	proasellus_spelaeus.21850	7.4e-13
GH13	PF00128.19	proasellus_spelaeus.28024	1.7e-17
GH13	PF00128.19	proasellus_spelaeus.7255	1.4e-19
GH13	PF00128.19	proasellus_spelaeus.8770	1.1e-89
GH13	PF00128.19	procambarus_clarkii_1.11449	2.6e-18
GH13	PF00128.19	procambarus_clarkii_1.14167	2.9e-18
GH13	PF00128.19	procambarus_clarkii_1.24567	2.3e-15
GH13	PF00128.19	procambarus_clarkii_1.26554	2e-94
GH13	PF02806.13	procambarus_clarkii_1.33145	2.9e-23
GH13	PF00128.19	procambarus_clarkii_2.13031	1e-18
GH13	PF00128.19	procambarus_clarkii_2.1354	1.3e-15
GH13	PF00128.19	procambarus_clarkii_2.13909	2.6e-14
GH13	PF00128.19	procambarus_clarkii_2.25168	9.3e-36
GH13	PF00128.19	procambarus_clarkii_2.31304	1.5e-41
GH13	PF00128.19	procambarus_clarkii_2.38035	2.6e-18
GH13	PF00128.19	scylla_olivacea.10730	3.8e-19
GH13	PF00128.19	scylla_olivacea.10731	9.5e-19
GH13	PF00128.19	scylla_olivacea.298	5e-24
GH13	PF00128.19	scylla_olivacea.299	3.8e-24
GH13	PF00128.19	scylla_olivacea.93055	5e-19
GH13	PF00128.19	scylla_olivacea.93056	3.9e-19
GH13	PF02806.13	scylla_olivacea.93243	6.7e-22
GH13	PF02806.13	scylla_olivacea.93244	6.8e-22
GH13	PF00128.19	scylla_paramamosain.10041	4.1e-34
GH13	PF02806.13	scylla_paramamosain.12842	1e-21
GH13	PF00128.19	sluginella_kietlinskii.2936	1.9e-12
GH13	PF02806.13	talitrus_saltator.13512	1.9e-15
GH13	PF00128.19	talitrus_saltator.61278	3.4e-19
GH13	PF00128.19	talitrus_saltator.67733	2.5e-95
GH13	PF00128.19	talitrus_saltator.76447	7.1e-11
GH13	PF00128.19	talitrus_saltator.76448	1.7e-10
GH13	PF02806.13	talitrus_saltator.81541	1.1e-19
GH13	PF02806.13	talitrus_saltator.81543	1.1e-19
GH13	PF00128.19	tigriopus_californicus_1.1376	2.3e-09
GH13	PF00128.19	tigriopus_californicus_1.1385	2.5e-16
GH13	PF02806.13	tigriopus_californicus_1.1745	1.6e-22
GH13	PF00128.19	tigriopus_californicus_1.2354	5.9e-92
GH13	PF00128.19	tigriopus_californicus_1.2498	1.5e-83
GH13	PF00128.19	tigriopus_californicus_1.2529	8.6e-84
GH13	PF00128.19	tigriopus_californicus_1.3713	3.9e-18
GH13	PF00128.19	tigriopus_californicus_1.5703	7.4e-52
GH13	PF00128.19	tigriopus_californicus_1.5933	3.2e-07
GH13	PF00128.19	tigriopus_californicus_1.8392	6.3e-56
GH13	PF00128.19	tigriopus_californicus_1.8944	1e-46
GH13	PF02806.13	tigriopus_californicus_2.1720	1.6e-22
GH13	PF00128.19	tigriopus_japonicus.11385	4.6e-66
GH13	PF00128.19	tigriopus_japonicus.11386	1.7e-82
GH13	PF00128.19	tigriopus_japonicus.12898	3.5e-15
GH13	PF00128.19	tigriopus_japonicus.14007	1.9e-60
GH13	PF00128.19	tigriopus_japonicus.14449	1.7e-82
GH13	PF00128.19	tigriopus_japonicus.14451	4.1e-66
GH13	PF00128.19	tigriopus_japonicus.14452	1.5e-82
GH13	PF00128.19	tigriopus_japonicus.1849	1.1e-90
GH13	PF02806.13	tigriopus_japonicus.1980	7.4e-22
GH13	PF00128.19	tigriopus_japonicus.41897	7.3e-09
GH13	PF00128.19	tigriopus_japonicus.42632	7.3e-09
GH13	PF00128.19	tigriopus_japonicus.42743	8.1e-15
GH13	PF00128.19	tigriopus_japonicus.44253	4.1e-15
GH13	PF00128.19	tigriopus_japonicus.47728	7.8e-19
GH13	PF00128.19	tigriopus_japonicus.47874	5.9e-87
GH13	PF00128.19	tigriopus_japonicus.47892	1.3e-82
GH13	PF00128.19	tigriopus_japonicus.48661	7e-11
GH13	PF00128.19	tigriopus_japonicus.48694	2.3e-70
GH13	PF00128.19	tigriopus_kingsejongensis.13112	9.9e-18
GH13	PF00128.19	tigriopus_kingsejongensis.13113	2.2e-07
GH13	PF00128.19	tigriopus_kingsejongensis.13733	1.5e-06
GH13	PF00128.19	tigriopus_kingsejongensis.24349	1.7e-11
GH13	PF02806.13	tigriopus_kingsejongensis.25789	3.8e-21
GH13	PF00128.19	tigriopus_kingsejongensis.27465	9.4e-17
GH13	PF00128.19	tigriopus_kingsejongensis.27466	1.6e-14
GH13	PF00128.19	tigriopus_kingsejongensis.30581	5e-68
GH13	PF00128.19	tigriopus_kingsejongensis.30872	3.9e-88
GH13	PF00128.19	tigriopus_kingsejongensis.30873	1.9e-35
GH13	PF00128.19	tigriopus_kingsejongensis.30874	2.8e-51
GH13	PF00128.19	tigriopus_kingsejongensis.30875	9.8e-88
GH13	PF00128.19	tigriopus_kingsejongensis.32818	8.1e-24
GH13	PF00128.19	tigriopus_kingsejongensis.35782	3.7e-05
GH13	PF00128.19	tigriopus_kingsejongensis.36096	4.6e-82
GH13	PF00128.19	tigriopus_kingsejongensis.4099	8.8e-87
GH13	PF00128.19	tigriopus_kingsejongensis.6084	2.3e-10
GH13	PF00128.19	tigriopus_kingsejongensis.8241	7.5e-20
GH13	PF00128.19	triops_newberryi.10415	1.1e-16
GH13	PF00128.19	triops_newberryi.10454	2.8e-16
GH13	PF00128.19	triops_newberryi.11160	8.3e-88
GH13	PF00128.19	triops_newberryi.5061	1.4e-87
GH13	PF00128.19	triops_newberryi.7643	2.7e-18
GH13	PF02806.13	triops_newberryi.7682	3.4e-23
GH13	PF00128.19	triops_newberryi.8247	9.8e-87
GH13	PF00128.19	triops_newberryi.9183	7.8e-81
GH13	PF00128.19	triops_newberryi.9729	1.2e-24
GH14	PF01373.12	crypturopus_inflatus.38865	1.1e-24
GH14	PF01373.12	eulimnogammarus_czerskii.14228	2.2e-20
GH14	PF01373.12	gmelinoides_fasciatus.27337	2.1e-69
GH14	PF01373.12	hyalellopsis_grisea.3393	2e-28
GH14	PF01373.12	hyalellopsis_grisea.49887	1.9e-71
GH14	PF01373.12	hyalellopsis_grisea.73391	3.3e-06
GH14	PF01373.12	proasellus_solanasi.97347	1.1e-21
GH16	PF00722.16	acanthogammarus_godlewskii.32291	1.8e-21
GH16	PF00722.16	asellus_aquaticus.5187	4.3e-23
GH16	PF00722.16	asprogammarus_rhodophthalmus.51701	6e-20
GH16	PF00722.16	asprogammarus_rhodophthalmus.55141	1.5e-15
GH16	PF00722.16	asprogammarus_rhodophthalmus.55143	1.8e-15
GH16	PF00722.16	asprogammarus_rhodophthalmus.55144	3.4e-13
GH16	PF00722.16	asprogammarus_rhodophthalmus.55145	3.1e-13
GH16	PF00722.16	asprogammarus_rhodophthalmus.80695	3.9e-11
GH16	PF00722.16	astacus_astacus.18356	3.1e-21
GH16	PF00722.16	astacus_leptodactylus_3.220	7.7e-22
GH16	PF00722.16	boeckaxelia_potanini.21948	4.9e-22
GH16	PF00722.16	bragasellus_molinai.35540	3.3e-21
GH16	PF00722.16	bragasellus_molinai.67800	3.9e-20
GH16	PF00722.16	bragasellus_peltatus.24537	3.1e-20
GH16	PF00722.16	bragasellus_peltatus.98484	1.7e-13
GH16	PF00722.16	brandtia_latissima.2931	2.3e-21
GH16	PF00722.16	calanus_finmarchicus_2.20630	2e-09
GH16	PF00722.16	calanus_finmarchicus_2.66595	4.1e-23
GH16	PF00722.16	calanus_finmarchicus_2.80410	2.7e-08
GH16	PF00722.16	calanus_finmarchicus_2.80412	7.8e-09
GH16	PF00722.16	calanus_finmarchicus_2.88719	2.2e-10
GH16	PF00722.16	calanus_finmarchicus_2.88720	1.7e-10
GH16	PF00722.16	calanus_finmarchicus_2.9516	3.7e-06
GH16	PF00722.16	calanus_finmarchicus_2.95946	1.9e-16
GH16	PF00722.16	calanus_finmarchicus_2.95951	1.3e-07
GH16	PF00722.16	calanus_glacialis_1.1631	5.4e-07
GH16	PF00722.16	calanus_glacialis_1.2336	3.8e-21
GH16	PF00722.16	calanus_glacialis_1.2820	1.2e-11
GH16	PF00722.16	calanus_glacialis_1.3520	6e-23
GH16	PF00722.16	calanus_glacialis_1.4822	3.6e-07
GH16	PF00722.16	cancer_borealis.38004	6.2e-22
GH16	PF00722.16	carcinus_maenas.30339	2.4e-19
GH16	PF00722.16	carinurus_bicarinatus.33798	3e-15
GH16	PF00722.16	carinurus_bicarinatus.7437	1.5e-20
GH16	PF00722.16	cherax_quadricarinatus_3.26890	4.4e-20
GH16	PF00722.16	cornugammarus_maximus.13881	1.5e-10
GH16	PF00722.16	cornugammarus_maximus.28160	2.3e-21
GH16	PF00722.16	cornugammarus_maximus.28161	2.3e-21
GH16	PF00722.16	cornugammarus_maximus.31507	2.2e-06
GH16	PF00722.16	cornugammarus_maximus.6091	1.8e-15
GH16	PF00722.16	crypturopus_inflatus.24639	1.5e-19
GH16	PF00722.16	crypturopus_inflatus.28133	1.7e-18
GH16	PF00722.16	crypturopus_inflatus.9714	1.2e-08
GH16	PF00722.16	daphnia_galeata.11727	8.9e-21
GH16	PF00722.16	daphnia_galeata.15271	1.5e-21
GH16	PF00722.16	daphnia_galeata.16833	4.4e-20
GH16	PF00722.16	daphnia_galeata.19453	7.5e-21
GH16	PF00722.16	daphnia_galeata.22950	2.5e-19
GH16	PF00722.16	daphnia_galeata.25169	1.6e-20
GH16	PF00722.16	daphnia_galeata.25616	1.3e-20
GH16	PF00722.16	daphnia_galeata.25667	1e-12
GH16	PF00722.16	daphnia_galeata.26290	6.3e-23
GH16	PF00722.16	daphnia_galeata.3760	8e-23
GH16	PF00722.16	daphnia_galeata.8026	1e-17
GH16	PF00722.16	daphnia_galeata.9619	3.4e-15
GH16	PF00722.16	daphnia_galeata.9621	8.2e-20
GH16	PF00722.16	daphnia_magna.11082	6e-20
GH16	PF00722.16	daphnia_magna.13906	4.8e-22
GH16	PF00722.16	daphnia_magna.14154	4.1e-21
GH16	PF00722.16	daphnia_magna.15547	2.7e-12
GH16	PF00722.16	daphnia_magna.19155	4.3e-22
GH16	PF00722.16	daphnia_magna.21025	1.6e-20
GH16	PF00722.16	daphnia_magna.22807	1.8e-20
GH16	PF00722.16	daphnia_magna.23126	9e-20
GH16	PF00722.16	daphnia_magna.23263	1.8e-19
GH16	PF00722.16	daphnia_magna.23956	5.3e-20
GH16	PF00722.16	daphnia_magna.26160	2.2e-21
GH16	PF00722.16	daphnia_magna.28898	3.3e-20
GH16	PF00722.16	daphnia_magna.29530	1.5e-13
GH16	PF00722.16	daphnia_magna.31545	8.3e-06
GH16	PF00722.16	daphnia_magna.33363	1.7e-21
GH16	PF00722.16	daphnia_magna.34292	4.1e-20
GH16	PF00722.16	daphnia_magna.34896	4.7e-18
GH16	PF00722.16	daphnia_magna.36284	2e-22
GH16	PF00722.16	daphnia_magna.37064	9.9e-23
GH16	PF00722.16	daphnia_magna.39326	1.7e-21
GH16	PF00722.16	daphnia_magna.39327	6.6e-22
GH16	PF00722.16	daphnia_magna.42962	2.5e-21
GH16	PF00722.16	daphnia_magna.44926	7.3e-18
GH16	PF00722.16	daphnia_magna.45444	3.8e-08
GH16	PF00722.16	daphnia_magna.48034	1.8e-21
GH16	PF00722.16	daphnia_magna.48380	3.6e-22
GH16	PF00722.16	daphnia_magna.48746	9e-11
GH16	PF00722.16	daphnia_magna.49535	1.8e-21
GH16	PF00722.16	daphnia_magna.49880	1.3e-22
GH16	PF00722.16	daphnia_magna.49881	2.5e-22
GH16	PF00722.16	daphnia_magna.49882	3.6e-22
GH16	PF00722.16	daphnia_magna.50877	1.7e-22
GH16	PF00722.16	daphnia_magna.52332	2.2e-22
GH16	PF00722.16	daphnia_magna.53211	4.3e-12
GH16	PF00722.16	daphnia_magna.54178	2.1e-21
GH16	PF00722.16	daphnia_magna.55067	1.9e-12
GH16	PF00722.16	daphnia_magna.55157	3e-12
GH16	PF00722.16	daphnia_magna.55372	3.5e-06
GH16	PF00722.16	daphnia_magna.56270	2.9e-22
GH16	PF00722.16	daphnia_magna.59119	1.5e-12
GH16	PF00722.16	daphnia_magna.59120	1.7e-21
GH16	PF00722.16	daphnia_magna.59313	1.7e-22
GH16	PF00722.16	daphnia_magna.65336	2.2e-16
GH16	PF00722.16	daphnia_magna.66683	8.4e-14
GH16	PF00722.16	daphnia_magna.67719	9.9e-21
GH16	PF00722.16	daphnia_magna.70421	1.8e-25
GH16	PF00722.16	daphnia_magna.72864	4.4e-22
GH16	PF00722.16	daphnia_magna.73009	1.1e-21
GH16	PF00722.16	daphnia_magna.73566	8.6e-20
GH16	PF00722.16	daphnia_magna.73857	1.4e-22
GH16	PF00722.16	daphnia_magna.75861	1e-21
GH16	PF00722.16	daphnia_magna.75862	7.8e-22
GH16	PF00722.16	daphnia_magna.78257	8.6e-22
GH16	PF00722.16	daphnia_magna.78258	4.2e-12
GH16	PF00722.16	daphnia_magna.79322	8.8e-06
GH16	PF00722.16	daphnia_magna.80934	5.9e-21
GH16	PF00722.16	daphnia_magna.81813	1.7e-21
GH16	PF00722.16	daphnia_magna.85483	7.5e-21
GH16	PF00722.16	daphnia_magna.88065	1.3e-21
GH16	PF00722.16	daphnia_magna.91686	1.6e-06
GH16	PF00722.16	daphnia_magna.94002	7.9e-08
GH16	PF00722.16	daphnia_magna.97152	1.1e-22
GH16	PF00722.16	daphnia_magna.97576	4.8e-21
GH16	PF00722.16	daphnia_magna.98701	6.3e-21
GH16	PF00722.16	dorogostaiskia_parasitica.33178	2.7e-21
GH16	PF00722.16	echinogammarus_veneris.16410	1.3e-16
GH16	PF00722.16	echinogammarus_veneris.26967	2.6e-29
GH16	PF00722.16	echinogammarus_veneris.7550	4.7e-13
GH16	PF00722.16	echiuropus_macronychus.21564	9.4e-22
GH16	PF00722.16	eriocheir_sinensis_1.11479	2.1e-20
GH16	PF00722.16	eriocheir_sinensis_1.11480	6.1e-22
GH16	PF00722.16	eriocheir_sinensis_1.11481	1.5e-11
GH16	PF00722.16	eriocheir_sinensis_1.716	3.7e-12
GH16	PF00722.16	eucarinogammarus_wagii.37233	1.5e-21
GH16	PF00722.16	eucyclops_serrulatus.11062	9.3e-22
GH16	PF00722.16	eucyclops_serrulatus.13226	2.6e-21
GH16	PF00722.16	eucyclops_serrulatus.5183	6.9e-22
GH16	PF00722.16	eucyclops_serrulatus.5838	2e-20
GH16	PF00722.16	eulimnogammarus_cruentus.10818	1.3e-13
GH16	PF00722.16	eulimnogammarus_cruentus.23446	9.3e-16
GH16	PF00722.16	eulimnogammarus_cruentus.30922	1.7e-20
GH16	PF00722.16	eulimnogammarus_cyaneus.36372	6.4e-16
GH16	PF00722.16	eulimnogammarus_cyaneus.36795	5e-21
GH16	PF00722.16	eulimnogammarus_cyaneus.41801	2.4e-14
GH16	PF00722.16	eulimnogammarus_czerskii.29344	2.5e-21
GH16	PF00722.16	eulimnogammarus_czerskii.43725	1.1e-15
GH16	PF00722.16	eulimnogammarus_czerskii.52925	2.9e-16
GH16	PF00722.16	eulimnogammarus_marituji.46759	8.7e-20
GH16	PF00722.16	eulimnogammarus_marituji.53435	8.3e-21
GH16	PF00722.16	eulimnogammarus_marituji.75152	4.8e-15
GH16	PF00722.16	eulimnogammarus_marituji.75153	1.1e-13
GH16	PF00722.16	eulimnogammarus_marituji.75154	2.8e-14
GH16	PF00722.16	eulimnogammarus_marituji.97759	4.7e-06
GH16	PF00722.16	eulimnogammarus_messerschmidtii.36992	4.7e-21
GH16	PF00722.16	eulimnogammarus_messerschmidtii.41298	2.6e-14
GH16	PF00722.16	eulimnogammarus_messerschmidtii.41299	3.4e-15
GH16	PF00722.16	eulimnogammarus_messerschmidtii.41300	7.5e-14
GH16	PF00722.16	eulimnogammarus_similis.47025	1e-15
GH16	PF00722.16	eulimnogammarus_similis.77819	6.6e-22
GH16	PF00722.16	eulimnogammarus_testaceus.20025	1.2e-15
GH16	PF00722.16	eulimnogammarus_testaceus.20949	2.3e-20
GH16	PF00722.16	eulimnogammarus_ussolzewii.11800	2.8e-21
GH16	PF00722.16	eulimnogammarus_ussolzewii.30429	8e-16
GH16	PF00722.16	eulimnogammarus_ussolzewii.34383	2.8e-14
GH16	PF00722.16	eulimnogammarus_verrucosus.26563	2.8e-11
GH16	PF00722.16	eulimnogammarus_verrucosus.34623	8.2e-21
GH16	PF00722.16	eulimnogammarus_verrucosus.40777	3.5e-16
GH16	PF00722.16	eulimnogammarus_verrucosus.77479	3.9e-14
GH16	PF00722.16	eulimnogammarus_verrucosus.77480	3.7e-14
GH16	PF00722.16	eulimnogammarus_verrucosus.77481	1.6e-15
GH16	PF00722.16	eulimnogammarus_violaceus.34889	3.2e-22
GH16	PF00722.16	eulimnogammarus_viridulus.34685	1.5e-20
GH16	PF00722.16	eulimnogammarus_viridulus.35074	2.2e-15
GH16	PF00722.16	eulimnogammarus_vittatus.32272	1.9e-14
GH16	PF00722.16	eulimnogammarus_vittatus.32273	1e-15
GH16	PF00722.16	eulimnogammarus_vittatus.32445	1.8e-20
GH16	PF00722.16	euphausia_superba.37226	8.1e-11
GH16	PF00722.16	euphausia_superba.914	2.3e-15
GH16	PF00722.16	eurytemora_affinis.13609	1.6e-21
GH16	PF00722.16	eurytemora_affinis.29545	3.3e-17
GH16	PF00722.16	eurytemora_affinis.31962	5.7e-14
GH16	PF00722.16	eurytemora_affinis.31963	4.6e-22
GH16	PF00722.16	eurytemora_affinis.75304	1.1e-21
GH16	PF00722.16	farfantepenaeus_aztecus.12482	3e-23
GH16	PF00722.16	gammarus_chevreuxi.18590	4.5e-20
GH16	PF00722.16	gammarus_chevreuxi.35948	4.7e-14
GH16	PF00722.16	gammarus_lacustris.28136	1.7e-06
GH16	PF00722.16	gammarus_lacustris.59944	1.3e-14
GH16	PF00722.16	gammarus_lacustris.60102	3.6e-20
GH16	PF00722.16	gammarus_lacustris.8454	9e-16
GH16	PF00722.16	gammarus_pulex.1251	2.2e-15
GH16	PF00722.16	gammarus_pulex.2086	1.3e-14
GH16	PF00722.16	gammarus_pulex.2087	5.9e-15
GH16	PF00722.16	gammarus_pulex.3030	1.9e-19
GH16	PF00722.16	gammarus_pulex.5249	2.5e-15
GH16	PF00722.16	gammarus_pulex.6404	8.5e-16
GH16	PF00722.16	gammarus_pulex.788	3.2e-12
GH16	PF00722.16	gammarus_pulex.8866	6.6e-20
GH16	PF00722.16	gammarus_pulex.9100	1.8e-11
GH16	PF00722.16	gammarus_pulex.9101	2.6e-11
GH16	PF00722.16	gammarus_pulex.9102	2.6e-12
GH16	PF00722.16	gammarus_pulex.9103	2.6e-12
GH16	PF00722.16	gammarus_pulex.9671	1e-12
GH16	PF00722.16	garjajewia_dershawini.14801	4.8e-08
GH16	PF00722.16	garjajewia_dershawini.2440	4.8e-22
GH16	PF00722.16	gmelinoides_fasciatus.245	1.2e-11
GH16	PF00722.16	gmelinoides_fasciatus.44782	5.3e-18
GH16	PF00722.16	gmelinoides_fasciatus.50506	2.7e-13
GH16	PF00722.16	gmelinoides_fasciatus.50507	2.7e-13
GH16	PF00722.16	gmelinoides_fasciatus.50508	2.7e-13
GH16	PF00722.16	gmelinoides_fasciatus.50509	2.7e-13
GH16	PF00722.16	gmelinoides_fasciatus.51877	2e-15
GH16	PF00722.16	gmelinoides_fasciatus.75378	1.7e-30
GH16	PF00722.16	gmelinoides_fasciatus.79004	6.1e-12
GH16	PF00722.16	heterogammarus_sophianosii.41350	2.3e-21
GH16	PF00722.16	heterogammarus_sophianosii.41351	2.3e-21
GH16	PF00722.16	heterogammarus_sophianosii.41352	2.3e-21
GH16	PF00722.16	heterogammarus_sophianosii.54656	2.4e-06
GH16	PF00722.16	homalogammarus_brandtii.25642	9e-21
GH16	PF00722.16	homalogammarus_brandtii.25643	9e-21
GH16	PF00722.16	homarus_americanus.1094	2.4e-22
GH16	PF00722.16	hyalella_azteca_3.22027	1.1e-11
GH16	PF00722.16	hyalellopsis_carinata.37520	2.6e-11
GH16	PF00722.16	hyalellopsis_carinata.39840	4.7e-06
GH16	PF00722.16	hyalellopsis_carinata.42867	1e-06
GH16	PF00722.16	hyalellopsis_carinata.45569	2.3e-15
GH16	PF00722.16	hyalellopsis_carinata.4912	7.9e-11
GH16	PF00722.16	hyalellopsis_carinata.54480	2.1e-19
GH16	PF00722.16	hyalellopsis_carinata.59571	4.4e-11
GH16	PF00722.16	hyalellopsis_carinata.87797	8.3e-21
GH16	PF00722.16	hyalellopsis_carinata.88048	2.1e-20
GH16	PF00722.16	hyalellopsis_costata.40374	1.8e-12
GH16	PF00722.16	hyalellopsis_costata.46430	1.8e-12
GH16	PF00722.16	hyalellopsis_costata.47146	2e-15
GH16	PF00722.16	hyalellopsis_costata.58488	5.1e-19
GH16	PF00722.16	hyalellopsis_costata.73233	2.2e-19
GH16	PF00722.16	hyalellopsis_costata.93435	2.3e-10
GH16	PF00722.16	hyalellopsis_grisea.5048	1.4e-07
GH16	PF00722.16	hyalellopsis_grisea.61443	5e-21
GH16	PF00722.16	hyalellopsis_grisea.66416	9.5e-27
GH16	PF00722.16	hyalellopsis_grisea.81087	1.4e-15
GH16	PF00722.16	hyalellopsis_setosa.42308	2.5e-13
GH16	PF00722.16	hyalellopsis_setosa.9113	9.3e-21
GH16	PF00722.16	hyalellopsis_stebbingi.29514	2.1e-11
GH16	PF00722.16	hyalellopsis_stebbingi.29515	8.1e-12
GH16	PF00722.16	hyalellopsis_stebbingi.42083	1.1e-20
GH16	PF00722.16	hyalellopsis_stebbingi.87876	3.1e-08
GH16	PF00722.16	linevichella_vortex.29290	8.1e-18
GH16	PF00722.16	linevichella_vortex.51706	6.2e-20
GH16	PF00722.16	litopenaeus_vannamei_1.18599	1.4e-12
GH16	PF00722.16	litopenaeus_vannamei_1.57685	6.7e-22
GH16	PF00722.16	macrobrachium_nipponense.34620	3.6e-21
GH16	PF00722.16	macrohectopus_branickii.22767	3e-20
GH16	PF00722.16	macrohectopus_branickii.25920	2.6e-13
GH16	PF00722.16	macropereiopus_parvus.30821	8.8e-14
GH16	PF00722.16	macropereiopus_parvus.34183	3.2e-21
GH16	PF00722.16	macropereiopus_parvus.34184	3.2e-21
GH16	PF00722.16	macropereiopus_wagneri.11272	1.1e-10
GH16	PF00722.16	macropereiopus_wagneri.16565	2.1e-15
GH16	PF00722.16	macropereiopus_wagneri.17403	5.3e-06
GH16	PF00722.16	macropereiopus_wagneri.21206	3e-20
GH16	PF00722.16	melita_plumulosa.19181	4.2e-17
GH16	PF00722.16	micruropus_glaber.17812	1.8e-13
GH16	PF00722.16	micruropus_glaber.19530	4.6e-15
GH16	PF00722.16	micruropus_glaber.2267	1.1e-17
GH16	PF00722.16	micruropus_glaber.70194	2.7e-19
GH16	PF00722.16	micruropus_parvulus.45715	3.8e-16
GH16	PF00722.16	micruropus_parvulus.45716	3.9e-14
GH16	PF00722.16	micruropus_parvulus.45717	3.9e-14
GH16	PF00722.16	micruropus_wahlii.26297	1.1e-10
GH16	PF00722.16	micruropus_wahlii.29591	2.3e-19
GH16	PF00722.16	micruropus_wahlii.5982	5.9e-19
GH16	PF00722.16	micruropus_wahlii.80110	3.6e-20
GH16	PF00722.16	micruropus_wahlii.85790	5.9e-14
GH16	PF00722.16	micruropus_wahlii.85791	5.1e-14
GH16	PF00722.16	micruropus_wahlii.85792	2e-13
GH16	PF00722.16	neomysis_awatschensis.11182	1.5e-08
GH16	PF00722.16	neomysis_awatschensis.19237	6.2e-17
GH16	PF00722.16	neomysis_awatschensis.19238	6.2e-17
GH16	PF00722.16	odontogammarus_calcaratus.26876	9.2e-22
GH16	PF00722.16	odontogammarus_calcaratus.42250	4.3e-14
GH16	PF00722.16	ommatogammarus_albinus.19857	4.1e-16
GH16	PF00722.16	ommatogammarus_albinus.5723	9.3e-22
GH16	PF00722.16	ommatogammarus_albinus.8463	7.9e-11
GH16	PF00722.16	ommatogammarus_flavus.34545	2.6e-21
GH16	PF00722.16	ommatogammarus_flavus.34546	2.6e-21
GH16	PF00722.16	ommatogammarus_flavus.6882	2.7e-06
GH16	PF00722.16	oxyacanthus_curtus.21238	1.2e-21
GH16	PF00722.16	oxyacanthus_curtus.21239	1.2e-21
GH16	PF00722.16	oxyacanthus_flavus.210	1.1e-21
GH16	PF00722.16	oxyacanthus_flavus.4331	4.8e-06
GH16	PF00722.16	oxyacanthus_sowinskii.25373	2.2e-21
GH16	PF00722.16	oxyacanthus_sowinskii.25374	2.2e-21
GH16	PF00722.16	oxyacanthus_sowinskii.25375	2.2e-21
GH16	PF00722.16	pachyschesis_branchialis.56289	3.7e-21
GH16	PF00722.16	pacifastacus_leniusculus.32742	6.3e-11
GH16	PF00722.16	pacifastacus_leniusculus.32746	5.9e-11
GH16	PF00722.16	pacifastacus_leniusculus.32747	2.6e-21
GH16	PF00722.16	pacifastacus_leniusculus.32749	2.7e-21
GH16	PF00722.16	pacifastacus_leniusculus.32750	1.7e-11
GH16	PF00722.16	palaemon_argentinus.1543	5.2e-20
GH16	PF00722.16	palicarinus_puzyllii.28654	1.4e-21
GH16	PF00722.16	palicarinus_puzyllii.45590	4.9e-15
GH16	PF00722.16	palicarinus_puzyllii.45591	3.1e-15
GH16	PF00722.16	pallasea_cancelloides_1.20690	9.6e-22
GH16	PF00722.16	pallasea_cancelloides_1.34092	2.3e-15
GH16	PF00722.16	pallasea_cancelloides_1.34093	5.1e-07
GH16	PF00722.16	pallasea_cancelloides_1.9501	1.7e-07
GH16	PF00722.16	pallasea_cancellus.28956	6.6e-21
GH16	PF00722.16	pallasea_cancellus.32502	4.1e-16
GH16	PF00722.16	pallasea_cancellus.39153	2.2e-06
GH16	PF00722.16	pallasea_cancellus.72031	1.3e-11
GH16	PF00722.16	pallasea_grubei.33347	6.8e-21
GH16	PF00722.16	pallaseopsis_kessleri.15474	7.5e-21
GH16	PF00722.16	pallaseopsis_kessleri.15475	1.3e-20
GH16	PF00722.16	pandorites_podoceroides.18557	2.3e-19
GH16	PF00722.16	pandorites_podoceroides.22611	9.6e-09
GH16	PF00722.16	paracyclopina_nana.11520	1.6e-06
GH16	PF00722.16	paracyclopina_nana.22391	8.3e-27
GH16	PF00722.16	paracyclopina_nana.25652	3.7e-23
GH16	PF00722.16	paracyclopina_nana.25653	3.4e-23
GH16	PF00722.16	parapallasea_borowskii.29275	1.5e-20
GH16	PF00722.16	parapallasea_borowskii.29276	1.5e-20
GH16	PF00722.16	parapallasea_borowskii.47578	3.1e-15
GH16	PF00722.16	parapallasea_borowskii.47579	5.9e-15
GH16	PF00722.16	parapallasea_wosnessenskii.31350	1.6e-21
GH16	PF00722.16	parapallasea_wosnessenskii.31351	1.6e-21
GH16	PF00722.16	parapallasea_wosnessenskii.61445	1.9e-15
GH16	PF00722.16	penaeus_monodon_1.31123	3.7e-23
GH16	PF00722.16	pentagonurus_dawydowi.41311	5e-21
GH16	PF00722.16	poekilogammarus_pictoides.40309	3.7e-21
GH16	PF00722.16	portunus_trituberculatus.23226	1.7e-19
GH16	PF00722.16	proasellus_aragonensis.30199	2.1e-24
GH16	PF00722.16	proasellus_aragonensis.31691	6.6e-21
GH16	PF00722.16	proasellus_aragonensis.35495	3.1e-20
GH16	PF00722.16	proasellus_arthrodilus.16759	8.6e-21
GH16	PF00722.16	proasellus_arthrodilus.27101	1.4e-20
GH16	PF00722.16	proasellus_arthrodilus.32590	2e-22
GH16	PF00722.16	proasellus_arthrodilus.98790	1.4e-16
GH16	PF00722.16	proasellus_assaforensis.46448	4e-20
GH16	PF00722.16	proasellus_assaforensis.46915	1e-21
GH16	PF00722.16	proasellus_assaforensis.7768	2.7e-20
GH16	PF00722.16	proasellus_beticus.30903	1.2e-21
GH16	PF00722.16	proasellus_beticus.46287	3.8e-23
GH16	PF00722.16	proasellus_beticus.46294	3.8e-23
GH16	PF00722.16	proasellus_beticus.46298	3.8e-23
GH16	PF00722.16	proasellus_cantabricus.39349	4.2e-20
GH16	PF00722.16	proasellus_cavaticus.11965	3.5e-20
GH16	PF00722.16	proasellus_cavaticus.13516	2.9e-21
GH16	PF00722.16	proasellus_cavaticus.33006	5e-20
GH16	PF00722.16	proasellus_cavaticus.61498	1.3e-24
GH16	PF00722.16	proasellus_coiffaiti.12349	4.2e-21
GH16	PF00722.16	proasellus_coiffaiti.19097	5.4e-23
GH16	PF00722.16	proasellus_coiffaiti.49374	6.7e-21
GH16	PF00722.16	proasellus_coiffaiti.54536	1.4e-23
GH16	PF00722.16	proasellus_coiffaiti.54537	7.8e-24
GH16	PF00722.16	proasellus_coiffaiti.54538	2.8e-24
GH16	PF00722.16	proasellus_coiffaiti.54539	1.1e-22
GH16	PF00722.16	proasellus_coiffaiti.54540	4.9e-24
GH16	PF00722.16	proasellus_coiffaiti.54541	1.8e-23
GH16	PF00722.16	proasellus_coxalis.15140	1.1e-21
GH16	PF00722.16	proasellus_coxalis.21026	3.6e-21
GH16	PF00722.16	proasellus_coxalis.35380	1.2e-22
GH16	PF00722.16	proasellus_coxalis.37115	3e-23
GH16	PF00722.16	proasellus_coxalis.37116	3e-23
GH16	PF00722.16	proasellus_ebrensis.37831	8.2e-20
GH16	PF00722.16	proasellus_escolai.26593	2.1e-20
GH16	PF00722.16	proasellus_escolai.28346	1.4e-20
GH16	PF00722.16	proasellus_grafi.48241	3e-20
GH16	PF00722.16	proasellus_grafi.593	1.1e-21
GH16	PF00722.16	proasellus_granadensis.22605	8.4e-21
GH16	PF00722.16	proasellus_hercegovinensis.54112	8.6e-10
GH16	PF00722.16	proasellus_hercegovinensis.54113	8.1e-13
GH16	PF00722.16	proasellus_hercegovinensis.54114	8.9e-13
GH16	PF00722.16	proasellus_hercegovinensis.66598	1.4e-25
GH16	PF00722.16	proasellus_hercegovinensis.66599	3.3e-23
GH16	PF00722.16	proasellus_ibericus.15438	1.1e-21
GH16	PF00722.16	proasellus_ibericus.29971	1.5e-23
GH16	PF00722.16	proasellus_ibericus.29972	1.1e-23
GH16	PF00722.16	proasellus_ibericus.5252	7.8e-13
GH16	PF00722.16	proasellus_ibericus.81814	2.9e-16
GH16	PF00722.16	proasellus_ibericus.9054	5.9e-11
GH16	PF00722.16	proasellus_jaloniacus.15822	9.3e-21
GH16	PF00722.16	proasellus_jaloniacus.15823	5e-10
GH16	PF00722.16	proasellus_jaloniacus.43924	2.2e-21
GH16	PF00722.16	proasellus_karamani.1314	5.9e-14
GH16	PF00722.16	proasellus_karamani.17236	9e-19
GH16	PF00722.16	proasellus_karamani.39379	7.1e-09
GH16	PF00722.16	proasellus_karamani.48831	1.3e-20
GH16	PF00722.16	proasellus_karamani.59445	1.1e-24
GH16	PF00722.16	proasellus_karamani.59446	2.1e-10
GH16	PF00722.16	proasellus_karamani.59447	4.8e-23
GH16	PF00722.16	proasellus_karamani.66359	8.8e-23
GH16	PF00722.16	proasellus_karamani.66360	3.7e-13
GH16	PF00722.16	proasellus_margalefi.11626	3e-19
GH16	PF00722.16	proasellus_margalefi.26265	7.1e-21
GH16	PF00722.16	proasellus_margalefi.32689	6.7e-21
GH16	PF00722.16	proasellus_meridianus.12517	8.1e-06
GH16	PF00722.16	proasellus_meridianus.38257	6.2e-21
GH16	PF00722.16	proasellus_meridianus.42409	7.8e-21
GH16	PF00722.16	proasellus_meridianus.42411	5.4e-21
GH16	PF00722.16	proasellus_meridianus.43366	3.2e-23
GH16	PF00722.16	proasellus_ortizi.25105	2.1e-21
GH16	PF00722.16	proasellus_ortizi.34139	3.5e-18
GH16	PF00722.16	proasellus_ortizi.34144	6.9e-11
GH16	PF00722.16	proasellus_ortizi.34145	3.8e-18
GH16	PF00722.16	proasellus_parvulus.48964	2.3e-21
GH16	PF00722.16	proasellus_parvulus.50104	4.6e-19
GH16	PF00722.16	proasellus_parvulus.50105	3.9e-19
GH16	PF00722.16	proasellus_parvulus.8021	1.6e-14
GH16	PF00722.16	proasellus_racovitzai.38832	2.8e-22
GH16	PF00722.16	proasellus_racovitzai.63567	6.6e-21
GH16	PF00722.16	proasellus_rectus.11863	8.5e-20
GH16	PF00722.16	proasellus_rectus.74726	1.7e-21
GH16	PF00722.16	proasellus_rectus.75019	1.2e-21
GH16	PF00722.16	proasellus_solanasi.40827	4.2e-23
GH16	PF00722.16	proasellus_solanasi.40828	4.2e-23
GH16	PF00722.16	proasellus_solanasi.40830	4.2e-23
GH16	PF00722.16	proasellus_solanasi.65337	1.9e-20
[truncated: 12,351 more rows]
