# Supplementary material for: Mixed evolutionary origins of endogenous biomass-depolymerizing enzymes in animals
Source: BMC Genomics. 2018 Jun 20;19:483. doi: 10.1186/s12864-018-4861-0 (PMC6011409; doi:10.1186/s12864-018-4861-0)
Supplement: Supplementary file 13 — Fasta file of glycoside hydrolase sequences identified from crustacean transcriptomes. (TXT 25708 kb) [file 12864_2018_4861_MOESM13_ESM.txt]

>odontogammarus_calcaratus.287
GGCAGCTTCATGAGGATGTCCACGCTCTCCGCCTCCTGATAGGCAGCGGTGTCCTGTTGCACGAAAGGGTAGCTTACGCCCAGGAACTTCCGACCACTGCTGTGAAGTTCGTCCACGGCGTTCGTAGTCCACGACGGCAGGGTTCCGAACGGATCAGGGTACGTCAGGCGGGCGTCGAGGCAGTCGCTGTCGTAAGGCAACAGAGCTACTCCCATGCCTTCGGACGAATTCCTGTACGCGGCTTGCTGCAAGTCGGTCGACACAGTGCGGCAGAGGTGAAATCCGAAGGCCCAGTAAGGAGGCAGTGTGGGGTTCCCGACCAAGTTGGTGTACTGTCTTGAAACACTCCTCGGGTTTGGGCCAGCCATCACCAAGACTTTGAACGCTCCCATCAGACTGCGGAATGACAACCCTGGAGCTGGAACGGTACCAATCTGAAGAGGACTGGACGTGCGCACGTACACCCCATGAGCTTGCCCAGAAGGTTCAATACCCAGATAAAATGGATGAGTTCCTGGGAATGTTGCGTACGGGGCCGACTGGTTGGAAGAGGTATCATACAGCGATATGTTGGCAAGTGACGGGTCCCTTGAATTAAGGGACCACTTTTCGTATTTGTCGAATTTCGGAGAATTACGCGTTTGCAAACGATGTCCAAGACCGAAGATTCTTTCAGATGGCAGGGTTGTTGTGAACTCCATGTAGCCATCCCCCAGTATGACAGGGCCGAAGATCGTGCGCAACAGGGCTTCTTCCTTATTACCATTGCTTCGGTAAACTGTTAGATTGAAGGCTCCGCCTATATCTTGGGTGACTTCAACCTCCAATTTAGGAGCAGTGGCGACACTGGGACTGAAAGTGGGATCCTTTAGAAGAGCACCTTGATCATGGCCAGGACTGAAAAGACTGAGTCGTACTACATCATCCCCCTTCCTTTCCACAACGAGCTGCCCTGGCCACATATCACCGCCGTATGGAGTTTTCGTTTTTTTATATCGAGCCTTCAGATCCACCGTCATCGACTCAGAATTCCCTAATCGATATACGGTCCTAGTAGTAGATTCTGTGACCTTAAATTGTCCTCGCCTGAAGTTTTTGTAGAGAGGGGCAGTCATGGGATCAGTACTCGTGTTTGTAACCGCGTAGCCGTATTCGGAAGGCTGGGAGTGGAAGCAGGTAGGCATGTTGCTGTTGTCTGTATAGCTGTAACAGCACCCGTAGCTCACACACACGCTCTCATTGTCCCGTCCTCCTCTGCATTGATACTTGAAGGAGTCATTGAGGAAGCAGTAGCCGCTTTTGTCGAGTATGTTGTCCGGGGGGGCGAGAACGGTGCTGGTCAGGATAAAGGGCAGCAGAAGGCCCAGGAACAGGCAGAGGAGCAGCGCGTAGACTATCTGGTAGTACTTGTTGTACAGAAACCTGTTCGAACAGGACGTTCCAGGCTGTTCATCATTATGGGGCTTTTCTTCTGGTACTTCGTCGACCTTCCTTTGTTTCACCTTCTTCTGCTTCTCCTGCTTGGGCTCTTTCTCGGGGTGGGCGACCTTTTGAGGCTCGACCTCATCCGGGTCATC
>odontogammarus_calcaratus.1092
GGCTACAGTGACTTCCACGATGGGCTCGCTACTAACCAGGGAGCAGTTGCTCCACAAACTGTAAGTTTGCGGTGTGGTAGCTGTGTTTGTGAGCAGCAGGCAACCCCCGCCCTGAAAGGCGTCGTCCTCGCAGAGACTGGCACAGCATCCATCATCAGTTGCAAATAGATCAGGTAGTAGGCTCTGATGAAGTAGGTTGAACCAACATTCTTTCTCCACGATCTCTCCTTGGCAGCACCGAACAGCGCCACAGCCTTGGTTAAAGGTGCTAGCGACAGGCCATGAAGAAAGACCGTGCTGGGGGAGATAGGGTCGCAGCAATCGCCAGAACCTGGCATCGTTGACAGAGAAGCTCTCACAGCCAAGCGCCTCATGTGTCCAGCCAGGAGCAAAGATGGCGGCTGACAGACCTTGCTCGCGGATCACCTTCAGTGCCTTATCAGTGTTAAAACCTCCACCTTCATAAAAATTACGTCCAAAAACATCAACTCCAACATAGACGTTAACCTCTGCACCAACAGCTTTTTCCAAACCATGTCCAATATCATTTTTTGATTCTTCGGTAGTGCTTGCAAGGATTTCTTCCTTGGCAACATCGTGGTTCACAGTGCACAAAACAGTCTTCTTCTCTTCAGCAGTGGCAGGGACATTTTTCTCCCCATCATGGGTGCATGTGATGATTTGTTGGTTTCTGCAGGCGAAGCCCCTTGCATATTCTCTCGAGGCAGCAAGTTTGTCCAAAGTCCAGCTATAGTTGAGGAAGATGCCATTGCACGCCTCATAGAAACAGCTGTTGTGGTCATTGAGTTGATTTTGCCACTTGAGCTCTCCACGGTGAGTAATGCTATCATACCACACAACACTTGACTGCTTGTCAACACCCCTCATACCTGCTGTCAGCTTCTGCAAGAACACTAGTACCAAACCAATTGCAGCGGGTTGCACTGTATTCTCAATGTTGATGAGCCAGCCCTGCAGTTTGTGGCACTGTGCTATATTGATGAGCTGCACAACTGCTTGCTCAACAGCTTCAAGGCTGCCAAATAATTCTTGGCACAGCTGCTTTCCATCATCTGACTCTGTGATAACAGTCCCTAAAACAGGTACTCCATTGGTATGTGCTGCAGCTGTCCAGCCAGGAGGAGGAATTGTAATAAAATGATGGCTGAAGTACACAAAAGAGTCTATGCCTGACCAGTGTACAAAGCGATATGCTTGGTTGTTGCCACACCCAGATAAAAAGCTGTCTTCTGTATACCCTCCCT
>odontogammarus_calcaratus.4797
CGTTGACTGTGTCTGGCGTGAGGGAGTCCTCGAAGTTCGGCACCACCATCAGGGCCGACCCCAGCATGAACTGGTCGGACACTTCCAGCGACCCTTCATCGTCGGGAAACTCGTAGAACAGCGGACGTATGGGAGGCACACCCTCCCTGGAAGCCACTTCAGCCAGAGTGTACAAGGTGGGCAGCAGCGTGTATCGAAGCATGACAAACGGTCTGAGCTGCTTGGCGAGCCCAGCGCTAGCGACTGGCGGGTTGGTGGGGAACTGGTCCAGTTCGTAATGGCTCAGGAGAAGAGGGAAGAACAGGGACATCTGGTAGCTCCTCAAGCACAGCTGCTGCCACGAGTCTTTCTTCACGCTTGTATCGTTCCTGGTGCCGCAGGGCGGGGCGCCCGTCATCAGTAAGCCGTAAAGGCCGGTCTCGAGTACGTGGTGGAGGGCGCGTCTTTGTTCCCTGATGCTTACTCCCCAGCCTTCGGTGAACTCTCCACCGTAGCGTCCACTCTCGGGGTGAGTGGAGGAGCTCAACAGCACGGGGCGAGAGGATGGCTTGGAAGACTTGATGACATCGTGCACGCGCTTGGAGTGGTGCATGCCGTACGCGTTGTGGTGGGCGATGTGGGGCGCGCCCCCCAGCGAAGGATGCACCGCCTGCCAGCAGATGGTGCCGTTGCTGGCCTCCTCCACGGAGAGATCCACCTGGAACCCATAGTCTGACCTTCTGCAGCAGGTCTCGGGAAGGGCGGCGGTGCAGGTTCGGTTCTTGGCTTCATTGTCGTCGTAGGTGATCACAGCCTCATTGAGCGGCGAGTTCTGCAGCAGGATGGCGCCGTCACCGAGCCCGAGGCGGTGCCGTGCTGCGGCGCTCGTGTTGAGCCAGTTGGTGTAGGAGTTCTCGTCCATGTAGTCAGGGTAACCCACGGCCTTGCCAGCGACACTACCGAAGTAGGGTGTTG
>odontogammarus_calcaratus.9264
CGCTCAAGTACTCACAAATGGCGGCGGATCCTCAGAAGAGGAAGGCGTTCATACGCTCAGTCGTTGCTTTCTTGAGACAAAACAGATTCGACGGCATTGCCATCGACTGGCAACACCCAGCTCGGAGAGGAGGGGAACCCGAAGATGTGCAGAACTACGTCATCCTGTGTCAGGAACTTCGCGACGCTTTCCGCTCCGCTAAGTGGCACCTGGGCGTCACTGTGAGTCCTCTGCCTTCAATAATTGAACAATCTTACAACCTCCCAGCAATCGCCAGGGTCGTGGACGTGATGTACGTGGTGTCCTACAATTACCAGTCTCCCAACGAGACTGGACACACCGCCCCGCTGTACGCCGGCCTGGGACAAGAAGGGGAG
>odontogammarus_calcaratus.11590
TTTTTAAATTGTTTTTTGCAATAATTATATTCATTAAATAGCCAGGTAAAAAATCAAGGTGAGCCACCGTCGGACAACCTCCGGCGAAGGGCGGGCTGATCATCATTCACCTTTAATTTGAAACCTTGCAATGGCGTCCTTTGATTGCCTTGAGCTCGAGATGCGGCTAGCCCAGTAGAATCGGCACATCGATAAACGAAATATCGGTGGCCGCTTCGTACTGTTCGAATACTACGATCTCATTGTCTCCCTCCACCAGCAGGGGTGCGGGGACGTAGAGCGTCCTCTGGGGCCCCTCCTGCCAGTAGCGGCCCACGTTGAAGCCGTTCACGAAGACCACGCCCTTGTTCCAGCCTCTCATGTCCAGGAACGTGTCCTGGAGAGGGGCGGTGAGGGGCACCGAGGCTCGGTAGAGGGTCGGGAGGGACTGTGGGCCGGTCACTGGACCCCAGCCTGTCAGTCCCTTCACGAAGCCGCTCTTGAACTCAAGTGGTGTCATCGTCCACTCGTTGATGAGCGCCCTGTCCAGTAGCACGGGCCCCTCCCACAGCCCCTTCTTTTGCTTGTACTTGTGGGGGGGGCCGTAGTTGACCCGACCCATGTTCTCCACCAAGATGTCCAGGGGGACCACAGAGCCGTCCCCAGCCAGAGTGACGCTCTTGTCCTTGCCCTCCCAAAAGCCGAAGCTGTGAAGGCCGGTATCGTCAACGCCCAACGGTTTGGTCACCAGGGCACCGCCCACCATCACCTGCGCTATGTCTCTGACATGCCCCCGTATCGTGAGCGTGGCATTCTGTGTCACAGGGACCGTGGAAGAGTAGAGGATGAAGCCGTAGGATTGTCCGTTCATGTTGTTCATGGGCAGCGCTTCCATGTTCACTGGTCCGGTCAGGCTCTCGAACGTTTGCGGGGCTTGAGCGACGAGAGCGGCGAAGTCCAGAGACTCTTCCACGCTGAAGTTACCGTAGGCTGCTTTGGGTCGCTGCTCGGGGAGTGGGGGGTTGGTGACAATCCCTTCGAGCGGGTTCAGCCGGCTCAAAATCTCGGTGATCCGTTGATACTTCTCCGTGTAGTCGCCTGCCTCGGAGAGGGGAGCGTCATAGTCGTATGACGTCACCAGTGGCTTGTACGCTGGTACGTTGCTGAGCTCGTTGGCGCCAGCCAAGAAGCCGAAGTTTGTGCCACCGATGAACATGTACAGGTTAACAGAGGCGTTCTTCACGATCAAGTGTTCGTACATTGTGGCAAACTCTTCTGCTCCCCATCCTCCGTGGTCATTAGAGGTCCAGCTGTCATACCACCCGCTCCAAAACTCCGCAACCATCTTTGGTTGTCCTGGCTGAAAGGATTCCAAGGCCTCCAAGTTTGCGTCGGGAAGGTTGTTGAAATTGGCCGTGGCGAGCACTCCCGGCAGTGACCCGGAGTCCCCGTGGATGGTAGGGTTGTCGGATGTGAAGAGCAGGGTATTAGAGAAGCCGTTGGCCTCGATCACTCCCTTCAGAAAGTCCATGTACACCAGGTCTCGGGGGTCGTTGTCGTACCCGAAAGATCCAAACTCGTTCTCAATCTGCACAGCGATGATGGGTCCTCCTGCCACGAACTGGAGGTCGATCATTCTCGACAGCAACTGATCAAGGAACCTCTCTGCAGCGAGTCTGTAATTCTCGTAGTAGGACCTCACATACATCGTGTAGTCCCTCAGCAGCCAGCTTGGAAAGCCCCCGAACTCCCACTCGGCGCAGATATAGGGGCCGGGACGGAAGATCACGAAGAGGTCCTCCTCCTGGGCGATCTGTACGAAGGTCCTGATATCCGTGAAGGGGGACATATCCTCCCCGAGCTCACCAAAGTCAAAGTCCCCTTGACGGGGCTCATGAAGGTTCCACGCCACATACGTCTCCACAGCATTGAGCCCCGCAGCGCGTAGCTTCCTCAAGGTGTCCCTCCAGTAGTCGGGGTGCACACGGAAATAGTGGAAGGACCCTGAAAAGATCTTAATCTCTTTTCCGTTGAGTATGAATTTGGAGCCTTCTGTGACGAGGCCTGAAGACACCGTCCCGTCGGGGACATAGTACTCGTAGAGAGACACTGACGTGGTCACAGGAATCTGCACTAAGAGCAGCCCCAGACCGAGCAGGGTCAGGTTGAGGAGGACCTTCATCTCAGGGCGTCCAACG
>odontogammarus_calcaratus.18350
CGATCATGAAGCTCGCAGGGTCTCTGGTCCTGTTCAGTCTACTCAGTGTCAACTGGGCTCAACAGCCCGGAGACTTGACAGCCGAGTATCACGCACCACTACCAATATTGTCCTGTGATGCGTCAGGATGCGTTGCAGAGGCCACCGCCATTGTCCTAGATGGTGATGGTCGCTTTGCCTACTCAGTGGCAGACGGAACCACCCCCTGTCTCGGCGAGTCGGGTTGGGACGCCGTACTCTGCCCTGACGGTGTGACTTGCGCCGAGAACTGCGCCATCGACGGCATGGACCAGAACACGTACGAAAACATAAACGGCGTCACCACTTCGGGAGATGCTCTCACGTTGCAGTACCTCACGCAACACGACGGCGGCTTTACCATCGGCTCGCGAGTCTACCTCGTCACCGAGGACGAGAAGTACCGCATGTTTAGGCTCAAGAACCGCGAACTGGCGTTTGACGTCGACACTACCACTCTGGCGTGTGGCATGAATGGAGCGCTCTACTTCGTAGAGATGGAAGAAGACGGTGGCATGGCCTCTTATCCGAGCAACCAGGCTGGAGCCAAGTACGGCATCGGGTATTGTGACGCGCAGTGTCCCCACTACCTGCGGTACGGCATCGGGGAAGTCAACCTGGCTGGGCAGAGCGATTACGGTCTGTGCTGCATTGAAATGGACATTTGGGAGGCTAACAGATGGGCTGGCACCTTCACTACCCACAGCTGTACCATCGAGGGCTACTACGTGTGTGAAGGGGACGATTGTGGTGATACCGACCGTTACGGCGGAGTTTGCGACAAGGACGGTTGCGAGTTTGGGTCATTCCGTCAGGGACAGCACTACTACTACGGGGCCAATTCCACCTATGAGGTCGACTCGACCCAAATTATCACTGTGGTGACCCAGTTCCTCACCGTCGACGGCACAGACGAGGGAGAACTCTCCGAGATCCGCCGCATCTACGTTCAGAACGGCGAAGTCATCCAAAACGCCAAGGTGAACTTCCCCGAGATCCCTGAATATGATTCCATCACAAACGATTTCTGCGTCGATTACAAGGAGCTCTTCAACAACGTTGATGATTTCACCCCCAAAGGAAGTCTAAAAGGCATTGGAGATGCCTTCGACCGCGGCCTGGTCCTCGCCATTAGTATCTGGGAAGATGCTTCCGGACAGATGCTGTGGTTGGACGGCATGGCACCCGTTGATGGTGACCCCAGCGTACCTGGTGTCTGGAGAGGACCCTGCCCTGCTGACAGCGGCATTCCTGCTAACATGCACGAACAGTTCCCAGATGCCTACATTACCTTCTCGAACATCAAAGTGGGCACCATTAACTCCACCTATAGCTGAGTACATCACAGTTCCGCTACGCTGTCTCAGTATCATACAGCGAAATCGACTGACCAATATTACCATTGCTAAAGCATGATTGTTTGGTTTCTGCTCACGGAATGTTGCTACACCCAGACGATCTTGACGCCGACTTTAAACTAAACTCATATTTCCCAACTCCATTACATTGATACTCAAATTTAAATGTTGTTTCAAAGTATCCTTCTTATCATTCGATTACTAAAAAATATTAAATACTCACGACTCACGCTGG
>odontogammarus_calcaratus.19339
AAAAGTGATATATTTTTAACGTAACTGCCTTGGTATTACAGAAAAACTCTTAATTTATCTTTCCATCGGCCCAATGCTAACCTCCATCAGCCGCGTGGCTGCCCTGCTCGTGGTGCTCGCGACCACGAGCGGCTACGTGTACAGGACGGCCTCCAGCCACAGCGACTTCTTCGTGGATACGCAGCACCAAACATTCCGCATTGTTCGCAGCAACTTCACTGATGAGGTGCACATGGGCCTGACTGTCCCCAACGGTACGGAGGCCGTCCCCTGTGGTGAGGGGGACGTATGCCTGGACTACGGGACCTCTGCTCGGCTGGTGGTAACCGCCCACGACCACTGCCAGAGGGTCGTGTGGACCGCTGGAGACCTCGCAGAGCTGAAGGACTGCGTCATTATGAAGGAGCACTGGTATGGGGGCGGAGAGCAGCTGGTCCAGCGCTGGCCTATCGAGACCGAGCCCCGGGTCGAGACAGCTTACGTCACGAGCGACATGCTGCAGACTCAACGGTGGTACGGGGGCGTCACGGAAGCGTACTGGATATCGTCTCGCGGAATAGCTGTTGTCGTGGATGAGACCACTCCTCTATTTCTGAGTCTGGTGGATGTGGATGACGACGGTGTGGCGGACGAGATGTGTCTGGCGGCACGACACGAATTTCCGTTCGCAGCAGCGGAAGGTTCCCCTCTGACACTGGACTACACTATTTGCTCCGCGGACGACGTCAGACAGGTTCACGAGCAGACCCTGCCGATGTTCTACGGACGCCCGACAGCAACGCCAGACGACAGGATGTTCAGGGAGCCCATTTGGTGCACATGGGCCGAATATAAAACTGACGTGGACGAGGCCAAAGTGTTAGAAATGGCCTACAACGTTATCGAGAAGGGCTATCATTACAGTCAGATCGAGATCGACGACAACTGGGAGACCTGTTACGGCGCCGCTTTGTTTAACACGCTCAAGTTCCCTGATGCCAAGGGCTTGGTGGATGAGCTGCATGCCCTGGGCTTCAGAGTTACTCTCTGGATCCACCCCTTCATCAACGACGATTGCGAGGCCTTCAGTTTCCCTGATCAGAATGGCTACTTCGTCAAGGACGCCGATAATAATACACAGTTAACCAGTTGGTGGCAGGGGAGGTCGTCAGGAATCATAGACTTCACGAACCCAGAGGCTGTGGACTGGTGGCGTCAACGGCTATTGGACCTTCAGGCGAGCACTGGCATCGACAGCTTCAAATTTGACGCAGGAGAAACCAACTGGCTGCCCGACGTGTTTACACTGAATGCAGACAAGCTGCTCTGGCCAAACATCTACACGACAGCTTACGTGAAGGCGGTGTCATATTTTGGAGGATTAGTCGAAGTGCGGTCTGGGCGCCGCAACCAGGAGAGCGCCATCTTCTTCAGGATGCTGGACAAGAACTCCAATTGGACCTACAGGAACGGCCTCAAAACTCTGCTGACGACGATGCTGCATTTCGGTATCCTTGGCTACCCCTACGTCCTCCCTGACCTGATCGGCGGTAACGCTTACGCGGGCAGACCAAGCGAGGAGCTGTTCGTCAGGTGGACGCAGGCCACCGCATTCATGCCTGCCATGCAATTTTCACTGCTGCCGTGGGAGTTCGGAGACACGGCCAATGCCGTTGCCGTCAATGTGTCCCGCCTGCATGTGGAGTACACTCCACAGATATTACAGGCTGCTGCTGAGGCTGCTGGGGGCGGGGTGGCGCCCATCACCAGGCCCACCTGGTGGCTATGCCCCACCGATGAGGCCTGCCTCACAGCTGACCAACAATATCTTCTGGGAGACGACATCCTCGTGGCGCCCGTCACTGATGAAGGTTCCACAGAGAAGACGGTGGTGTTCCCACCCGGCAGCTGGTTGCTCAACAGCAACGGCGAAACCTACACCGGCCCCGACACGTACACCTTCCCAGACGTGCCTCTCGACACGCTGCTCTACTTCACAAGATCGTGAGCGTGACGGACCAATTCAGCAGCTTAGCGATGCAGGCATTAATGACTGTGACTTAACCCCTGAACACCCGTATGCACAACCTGACCCGTTTTAAATAGTAGCTATTAAAATATAGATTACCTATTGAAATATCCCAGCACATTTTGTTTTTAATTGGATTTCAAGTTTTATTAAAG
>odontogammarus_calcaratus.19591
GGCGCGAAGTACCCATGCAGTCCAGGTGTGACAGGTTACCACGGACGCGGTGCCATTCAGCTGACGTGGAACATCAATTATGGACGCTTCAGTGAGTTCCTTTACGGCGACAAAATGGTTCTTCTCAATAACCCCGATTTGATTGACCCCACAGGGCCTACCGGATGGGCCTCTACTCTTTGGTTCTGGATGAGTCCTCAGGACTACGGAGGTGCATGCCCACCCAAACAGCACACAAGCTACCTTGAGCCAGGAAATGAAAGTTGCCACAATGCTATGATGGTCGGCGGACAGGGAATGGGCAAGACCATCAACATCATCAACGGAGGTTACGAATGCTGCCTTGACACTGGATACCGTAACTCTGCAGTAGCCCGCATCCAGAGTTATTTGGACTTCGTCGGCGCTCTTAAGGGTGTCCGAG
>odontogammarus_calcaratus.19806
GGAACATCACAGCCTGTGGACGAGGGAGTGTCTCTCGCACAGTGCTGTTGAGAGGAGTGTCGGTCATGTTGTTCTTTCACAGAGTGTTGTTAGCCGTTGCCGGGGTTTTCGTTTCTTTGGGCCAGTTGCAGTGCGGATCTGCAGTCGAAGATGGTCAGCAGTGCAGCGGCCCCTACGAGTGCGGGGGGGGGAAGGAACATCCCAGCCTGTGGACGAGGGAAGGCGGTGCGCCGTGCGAGAAGGTGTTGGGGTCTGACAGCTTCGCCTGCTTGTGTAGCGGCGGCAGCTGCGACTTCCCCGGGGCCATCCCACATCCCGGAGACCGCACCGCCTACACCGTGGTCACCTCAGACAGGAGCGACCTGAGATTTGCGGTGACCCACGGCTCGGCGGATAACACACAGCGAGACGGTAGCACCCTAGTCATCATGAACCCCGGACTGCAGTACCAGAAGATGCTCGGCTTCGGCGGCGCCTTCACTGACGCTGCCGGCCTCAACATCATGGCTCTCAGCCCGGTCACTAGGAACGAACTCATCAAGTCCTACTTTAGTTCCGAGGGCCTCCGCTACTCGCTGGGGCGCGTTCCAATCGCCGGCTCAGACTTCTCCACCAGGCCGTACTCCTACGACGACGTCGAGGGCGACGTGGACCTCGAACACTTTGCTTTAACTCGGGACGATCTGGAGTACAAGCTCTCCGTGATAGCCCTTGCCCGCGCTGCCCAGGACCCCTCCATCCCTGAACTCCTCCTCTTTGCCTCGCCCTGGTCACCGCCCGCATGGATGAAGACCAATGGACAATTCAACGGCTCCGGAAGCCTGTTGACCGAAATGTGGCCGTCCTATGCGAACTATATCACCAAATTCGTGGATGCGTACGCCGGACGAGGAGAGAAGCTGTGGGCGCTCACCCCCCAGAATGAGCCCCTCTGCGGCACCTTGTATGAGTGGCCGTTTAACGCGTGCCTGTGGACCGCCCCTGCCATGAAGGAGTGGCTGACGCAGCACCTCGCCCCCGCTCTCCAGGCCGCGGGACACGGCGACCTCAAGATCATCGTGTCCGACCAAGTGCGCCCCTTCATGCTGCCCTATGTCACTGAGATACTGCAAGACGACGCGGCGCGAGCCCTGGTGTCCGGCATCGGCGTGCACTGGTACATGGACAACGCAACCAACCTGGAGATGCTGGACCGTGCACACGGGCTCTTCCCGGACCACTTCTTGCTGTACACGGAGGCGTGCGAGGGGTTTGAGTCCCCCTCGGACCAGAGGGTGATACTGGGAGACTGGGGCAGGGCAGAACGGTACGCTTCGAGCATCATAGACACTAGCAACCACTTCTCAACGGGCTGGGTGGACTGGAACCTGGCTGTGGACGTCCAGGGCGGCCCCAACTGGGCCAACAACTTTGTGGACGCGCCCGTCATCGTGGACGCGGCCAAAGACACGTTCTACAAACAGCCGATGTTTTACGCCATGGGCCACTTCAGCAAGTTCGTGGAGAGGGGCGCAGTGATGGTCTACAACTCTCTGATGCTGCCAACAGATGGCGGTCTGATGGCGTCAACCTTCACGATGGAGGACGGCAGGGCAGTGGCGGTGCTCCTTAATAAGGCGGAGACTCCCCAGGCGGTGAGCCTCAAACCCGGATCTTCGTCGGAATTGTACTATAACTTCGAAATGCCTGCCAGGTCTATCCAAACATTGCTCTTCAGCGTCTAGTGAATGCAATATCTCTTGTCCTTGCAATCCAAATGCCTGAAATTGTCTCGGCTTTACCCTTGAACAACGTCCATATATTACCACGGACACAATTCCTTGTAAGGGGGGCGTGGGGGAAGGGGCACTCACATCAACAGGAGAGTCTACCTTCTCAAATATGTAAGGCAGAACAACACTGAATGATTGTTACATACCCACAATTATTTTGTAGTGTAAAGGTGGGCTAGGCATGGCACCGAGTCCCCTTCTCCCTGCCTCGCTGCACCAAGGCTGGAGATATCTTTTCCTTGAGAATTTTAATTAGTGGATTATTAGTTTAGTTGAGATCAACAGATGATGTTCTCCGCAAACGATTACAAACCTGTTAAAAGATATATGTTGGTAAATAAAAA
>odontogammarus_calcaratus.20214
TTTAGAAAAGTCCTAATCAGCTGGCAATGACTTGTTACTGTTTATATAATTTCAAAACAAATCGCTCCTTATTGTAGTCATCTCAGATAGTGTAGGTAGCCAAACATTATGAGCTGAAAAATAAAAATAATAAAACATTAATTGCTAGTAGAAGAACTTTTTTAAATGAAAAGTTCAACTTGAATACCTATAAGGTTTCCTTGGCAGATATATGGTAAACATAATAGTTTAAGTAAAGTTTAGTGAACAATGTCAGTCAACATGGCATACCTAGCAAATCTGAAGTAACAGTAGCTATAACAAGTAGTTAAGATAAAGCAGCCGATGATGATTTAAAAGGGTATTTCTCAGAAGAACTAAATTAACGAAAGAACAGTCAATAGGGTTTCACAGAAAAACTAAAAGAAAAAAAAAAACATTTAATAGGGACATAACAACTAACACAATCTGCATAGTTCAAGGATCATATTGTGAAAAATAAATTGTGAGCAGTGTGAAATAATGCCATAAACATCCAAATTCTATTTCATCTTTCCAAAATTGTTCACTGGTGAGGGAAACAGTAATCCAGAGTTAAGGTTCACAACATTAAAAAGCAGGGCTTGTCAAAAACAATATCAGCTCGCTAACAACATGATACTGTTCTAGAGCTCCTTTTCGTGCTTAATCTCAATGGGTCTACGAGGCCAATGCTTCATTTGTAGCAGACGGACAGATATCTTGTGAAGCTCAGAAAGTTCATCAAGCATTTTGAGAAAGTTCTGCTCAAGCCACTCGTGCACGGTGTACTCATCATAGATCTCGCCAAGCACATGCTCAGTATCGGTGGACAGACGGCGCACCTCGTACAGTAGCATGGAGAGATCTTGTAGTCCTTGTTCCACATGCTGTGGGCTCGCAAACATATGCTTTGTGTTGTATTCTGAAACCCAACCAGTGACGTGAGGGTTTGCCAGCATCTTTGCCACGTCACGCTTCAAAATGTGTAATCGCTGAGCTATCTCGTAGAAATTGCTGCCTGGAAAGTCACACTTGTTAACAAAGTCTAAGTACTTGAGATCTAAATTGATGTATGAGTTACAGTTGAGAGCTTGTCCAACTTTGCTGAGAGCATTGTGATCAGCTTTTCGCTCAGTGACATACATCAAGTTGACAGCCAATGAGGGTATAGCTTGAGGAAGTAATTCACAAAGTACAGAGAAGTGGTCGAACCTCTGCCAGCCAGTGAGTGCTATCCCCCTGAAAGGGATCACACTCTTGTACATGTCCACCAGTTCCATCCATTCCTTGTGGTTATTAAGGCGGTCATTGATGTTGGTAATAAAAGAATCTGGATTGGAGGCACCTTTGAAGGCACTAGCAATCCAGATGCCACTGAAAGATTCCATGTATTTCTCCCAAACATCCATTCTCAAGTCGACCATTATTCCAGAATTATATTTCCAAACCATTATTTCAACATAGTCCTTAATGTCTGATTTTCTGATTGTGCTGCTTGGGGCCTTTCGTACTTCATCATCCCAAATGATGGGCTGGACATCATACACTTCCTTGATATATTTGGCTACTTTCTTGACATGGTGAAGGAACATCTCACTTTTGCCCCATTGCTGCGTTGCCATCAATGCCTGGCATCGGACGCACTCCCCCATGTTATAAACCTCGTCAGCACCCATGTGTAGCCAGTTAAGACCAGGATGTAGCTCTATGATTTGGTCAATGATGGTCTTGATTAAGGGGATAGTTCTGTTGTTGGTTGGACAGATTACTTGAGGGTAGTTGGGAACTTCCCTAAGATCAGCAAATTCTTTCAACTTCAGAGTGCTCTCCATATGGCCTATAGTTTGAATAATGGGAATGACCTCCAGCTCACTTTCTTTAGCCATCTTTAATATTTCACCTATTTCCTCTTTGCTATAAGCATTTCGGGCAGACAACGACTCTATAGGGCCCCAATATGGGAAGGAATCCTCATACTCAATGAGCAACCCAGTAGCACCCATCTCTTTGATGTAGGGGAAGAGAACCTTGAGGTAACTCACTTTTGGAGGTGCGCCCTTCAGATCTAGGTGTACAAGCTTGTGGCTCAACTGGTGGTCCAGAATGGCATTATTCTTTATAACCTCTTTTTGCTGAAGACGAGCCTTGTCCAGGTGTTTGCGGTCCCAAGACGAGGCAAAATTCTTCCCAAGAATAATTCCAACCGGTTCCCGTCCAATAAACTTGCTTTTAACAGTATCTTTCTTCTCTG
>odontogammarus_calcaratus.21162
GTTATGGGTTAACCCTTCGATGATTTCAACATGGCCGGAATCCATTGATCTGGCAACTGTCGGGATTTTAGCGTAAAAACCGCTGCCAGCGGGATTACCCCACCGGCGGAATTGCTCCACCTTACCCTAATCGATTGAATTTTATCTTCGACCCGGACATTCTATCACTTACTAACACGATAATATGGTAACATACTATTTCTTCCTGTTAGTGCTAACAATTTTCCACCAACTCGGTTTCTAAGAAATATACTGACACGCCATAAATAGGACATTATACTACACTTAAGCATCAAGGCAGACGATAGATTCTTTTCAATCGAACCGCCCTCCGAGTGATGGACCATATTTCCTAACAACCACACCACTGTGAGTGGAATGTGTAATTAGAATATGCGTGACCCAGCGGGGGTGCGGAGCCTGATCACCCCGCCCATAAGGCTTACGTTATGTGAAGCAGGGAAATGAACTCACGACTGCCCCATTTGAGACCAATAGGATGTACACCCTAATACACTAAGCACTCGGCAACCGCGACCAAATAGATTTTGATTAAATACAAACAAGTGCGTATAAGGTTCAAGGAAAATTGCGGTTTTATTGAAATTTCATGTAGTGCAAATCAAAGCTATATTGACGGCACACGATCGAAATCAGCCGACAGTATAAGAGTACTTAAGACGCCAAAAGTTCTAGATTTACTCTTTGAAGTGTAAATAAAATTGTTCACGCTACATTATAATAACCTTCTTCGTAATTAACCAATAAGGTATTAACGCTTTTTTCTAAATCTTCATGGAACTACAGTAATGATTCACAAACAATCAAATATACAACTTGAGCGGAGCAGACACGTTCTCTAGTTGAATGTAACTCTAGTTGTAGCATCACCACTGCCATCTTATAGACCAAGCCCACAGAACTGTGACCCAGACACCACAACAAAACATTCAAAGTAAGTAATGTTTCACTCGTTTGAAGCCCAACAAATTGTTTAAAAAATAATCAATTGATTTGGGCAACATTTACACATGTTTACATAAAATTTAATTACTGGAAGAAAAATTACAGCTACATTTGTGAAATAAAAACGTCAGGGATCGACATTTCAATCAAGCTGGTGCAGGATTGAAAACTTTATCAATAGTACATGTTTTAGGTTTCAAACAAATAGAAAACACATTTGATCGCCTTTCAATTGAAGAAGATAAACTAGAACAGATAGTTGGCCAAATCGAGAAGGCTCTATTTTGAATAACGCCGCTTCGAAGCGCGAAGAAGGTGCTGATTGACACTTGCCAGTGCTATTGAATTTTATTTGAATTGCCTGGGAGGCTCAATATCCCTTTTCATCAGCAATATTGTACAAGCTTCGATTCATAGAACCTGACTGAACTCATAGAACTGAACTCATACGGCAGTCGAGAGCGGTTGGTTGCTGCTACTATAGTTCTAGTAATGTTCCCCAATGGTCCTCATGATAACCAGTAGTAAGCATATCTTCGGTTAAGCTGTTGGATAGGATTGAGCACTCCACTCCAGACGGTTGTCAATGACAATACAGTAATTGCGGTCACATGGCGAACTGGTCCAAACGGTTTGACACGAGTCGTCAGAAAAGGAAAAGAGCAAAAACATAAACATCTTTGGGTAGTTTATTGTGTTTGCCGCAATCGGTGATGCGTAATAGCACGTATGAAACCTACTTTGAAATGGTTTAGATATTGATACTAATGAACTAAGGATTTGGTGTCGTTTCTTGGTATCCTGGGAAGCCAGGGAGTAATGTATAGCGGGCGTAGCACGTCCCTTCGTTCTGGTGGCACCACTCCGGCTGCAGCCTCTCCGCGCTAACGCCCAGCTTCACAAGCCGCTGACGGTGGTGCACCATACGGTACTCTGCTTCTTCCCACCCTGTCTCCGGGTCACTCCACAATCGCTCGGCCAGTGCTGAGGACCTGGGCCAGAGCCTGCCATCAACCGACTCGTTATCAACTTGTTCAGTCCAAAGAGCAACCTCGCCTCCTAGGATCAAATTGAGATGCGTTGCGTTTCCGGTCATGTTGAGTGCTATTTTCCTGGGACTGTTGTCGTAGACCTTTTGCCATCCTTTGTAGGGTGAGCACCAGTTGTTACCGGCGCCAACGTAGGCCCCGAAGCCGCAGTCCAGATACCAGGCGTCGCTATTGCTGAAAATCACGCGGTAACCTCCTTCTAGCAGGTCTTTGATTATTGGAGAATCTCCTTTGGACCAGATCTGAATGATGTATTTACTTGAATCGACGAATTTTGCGGCGTTCACGCTATCTGTTAAATGCGAAGTCCACAGAATTCCGGGAATTTCCACGCCCTTGTTAGCTTGAGTCACAAGTTGGTATGCCTTTGTTTGGAAATTCCCCCATTCACGGTAGTAGGAGTCGGCCGAAAGTCCACCATCCTTTGTTTGCATCCAATCGGTGATCTCTTGAGTAGTGTTCCAGCAAGTAATGTTCACCTCGTCACCACCATAATGAAACATGTCGAGTGGTCCGAATAATTGAACCATTTCTTCGTAAATTTTCCCAAGAACTGGGTAGATATTATCGTTGGCGATGTTCAACTGTCCGCAAGGAGGCTGCAGGCAGTATTCATACCAGGGTTCCCTGTTGACACAAACGGCCAATTCTCCCAATCCCTCCTTGGGGCCCCACTGCCAGCCAGCTCCGACGTGGGATGGTGCATCGAACTCCGGCAAGACGCGAATTCCTCTGACACGGCCATACTCCACAACATGACGAATGTCTTCGGGCTGGTATAGTTGACGGGATGAATAGGCTCCATAGAATGCCATGTTTGGTATGGATTCGACAACCATAGGAAAGGTGTGGGTATCTGTGATGTGCCAATGGAAGGTATTCAACTTACTTGCTGCCATGGCATTCAAAGTTCGTTTAATAGATTCGACCGTTATGAAGTTGCGAGACGTATCGAGGAGAATGCCTCTATATGCGAAGGACGGTTTGTCGGTTATTGCTGCAAAATTTACAACTTGCAGTGAATCCTCGGCTTCTTCGTAGTCGATGAGTTGCAACAGTGTTTCAAGAGCATGACGAGCACCAAAGAATGTATTTGATTTAATTCTTGCAATAGTTACAGAATCAAGAGTGTCCACATTTAGAGAGTACACTTCGTCATTTGTGTCCAAACTAACGCGGGACTTGGAGGGCCCAACCACCTCAATCATGAGTTTCAATTCGTGTTTGGACGGAGTAACCAGATTTTGCCACACGCTAACCCCATCTTTGTAATCTGGATGTAATCTATCCAAATTGTTCCTGAAGATATCGATAGCCGCATTGAGCAGGGTTGTGTCTTGCTCATTGGCTATAAAAGTCTGTGACACTGACGAAGGCAGAAAGAAGCTCACGCTTTTACCAAGCTTAGCGGTTTTGGGGGAGGGCCACAAGGTCCCGTACTTCCCGCAAGTGAGCTTACACGAGGCGAAGCTCGTGGCGCCGGTGGAGTTGATCGCCGTCAGTGGCTCCCTGACGCAGCGGTCGTCCTTATCGCCCCAGGGTTGACAGCGCCACATCCACGGACTCGGCATACTGAAAGTAGCTGGGGCGGGTAAGGGCAGCGACAGCAGTAGCACAACGGCGGCTAGCAGAGCAAATGGTGGCGCACCCATCGCGGCGGCACTAGGTGAGAGGGTGGGATGGGGCAGAACTCCAACAGGCACCACCAGTAAGTACCTGAGATGAACTATGACACTTGGCAGAGGTAACCACTTCAAGCAAGTGTTGAAAGTGAGAGGTGCACAGCACAGTACTGGCGGGTCACTCTTGCCGGGAGCCT
>odontogammarus_calcaratus.21282
TTTTTTTTAGCGGTCCTAATATTATACTTTAACAGCGTTCAAACCATGGTTAAATGCGACCCGGCAGAGGTCGTTGCAATCCAAACTCTGCGGTTATTTCCTCGAAGAGCTGCGCCCATTCGGACCCATCCCTGTAGTAGACGACTGGGTAGCCCATGGGGGCCTCTACCTCCTGCAGGGCAGGGCCGGGCACGAGGGACGTCACCCCCAGCAGGTGGTGCCACTGGGCGCTGGGGAAGTAGGTTCTCACCGACGTCTGCCGCTTGTTGGTCACTGGCGCCACCAGCAGGTCTGGCCCAAAGAGGTACTGATGCTGGATGTCCCAGGCCTGCTCATCCTGGGGGAAGTGGAGGAACAGGGGCCTCTGCACCGGAGTGCCGCGATTCGCATTATCGTACACCTGCGCCCGGGTGTACGGTGACAGACGCGCGTGCAGCTGCGTGAGGCGGGCAAACTGTGCCAGGGTTTCATTGCTGCTGTAGAACTGGTGGTTGCTCTCAGGTTTGTTGCCGAGATGCGTCCTCATGACGGGCGTGAACACTGCGTACTCCGCTGACCGCAAGAAGAGCTCCTGCGTCCTCACGAGGACAGGGGCCTGAGTGGTGTACCCGCCGATGTCGAAGTGGGTCAGCCCCATGCCACTAACCGCCAGGGAGAGTGCCGCTACAATGGTGGACGCCACGCCGTCCGCCTCCGAGAAGTCTACGTTCTGGTCGCCCGCCCATGCTAGCGTCTGGGAGCTGCTGGAGCCCAGGGTACCCGACCTCATCCAGTACACGGCCTCCCCCACCGCCCCCGCGCCCTCCACAGCATCCCTGTTAGTGTTAGCCCAGGCCCATGGTAGGAGGTTGTGCACCTCCTGCTGCGACTGGAAGGTGTTGCGGGACACCATGTCCAGGCCGGTGTACTCCCCGAAGTCTGCCATCCAGCCTTTGAAGCCCAGGTCCAAGATGTTGCGGCGAAGAATGTCACTGTACCACATGCTCGATGCGGCATTCAGCAGGTCCACAGTGCCTGCCAAGAAGCCCCCAAAGTCCATGAGGTAGACTTGTCCGTCCTCCCCTAGCATGAGGTGGTCTTGCTCCAGCGCCTCTTGGTATAGGGTGCTGCCTTCTATGAGGTGAGGGTTGCAGTACACCGTCACCTGAACCCCTTCCTCAGCAAGCTGCTGTGTTAAGATGTCCAGATCAGGATAGTAGGTTTCGTTCCAGGCCCAGTTCCAGTAGACCCTGTGACCTAAGAGGGTCTCCGTGGTGCCTGACCAGTCCTGCAACCAGAGGGCGCTCACGTTGACCCCCGCGTCACGGGCCATGTTGTAGTACCGCGTCACCTCCTCAGTGCCCTCCTCCAGCCCCAGGATGGCTCCTGTTATTATCCAGTCAGGTAGGGGGGGCTGAACCCCCAGTCTGGTGGCCACCCTCTCCACCACATCCATAGGGCCCGAACCGAACACCCACTCAAAGTCGAGCCGGGGTCCGTGGGAGTACACAGTGTGGTAGAAGGGGCTCGTGTAGTCCAACACCATGTAATCGTAGTTGTGCACCATCATGGACAGGTTCCTGGAGGAGAGGTGGGAGGCCTGGGGCCAGTAGGTGGTGTGGTAGGCGCCCCCCCCGTCCGCCCCAGCATCTGTCAGGTTAGCAATAACTCCTGCGTCACGGCCCACCCCTTGCTCCCTGGTCCATATCGGGAAGTCATGTCCCCGCAAGTTGAAGTACGTGTACTGTTCGCCCGCCCCGTACACTTTCTCGTCCTCTTCTGCGTACAGCCTCACCCACAGCCTGTTGAACACTGACGACGCGTTGTTCTTCGCACCCACGCTCAGAAAGACGGTGACGGTGTCAACGTCGGTCAACTCGTAGAATACTGCCTCCACCCCAATACTCTCATCCAGGGGGTCCCAGAGGTTGACCTGCACCCTGGTGGGAGTGTCCTCCCACACGGCAAAGAAGGACAGAGGTCGTTCTTCGTAGACGGTGTCGTTCACCTCGAAGTTGCCCAGCGTCTCCGTGAAGGAGGCTTCCCCCCTCCCTAAGCTGACGGCGGGGAATGAAGGGGAGAACTGCACCAGTTCTGTTCCATTGTAGACCACAACGGTGTCCTCCCCCGACGACTTGATCGAAAAGGTTGCGTGGCAGAGGGCGGCTTGCAGCGCCAGTACCCACAGCAGCCTTCCAATCATCCACATGTTGCCTCGTGAACGCCAGCCCTCACTGTGGGAGAGTGCAG
>odontogammarus_calcaratus.22633
GTTTGCAATATGTATTTGGAGTAATGAAATGTTGTTCAGAAAGTATCAGGAAACATTAAGTATACCTCAACACAACAAACTCGTATTATACAGTATCTCGTGACGTTGAGTGAAAATTGTTATAGTTCTTCACAATACTTGGAGATATTCTCTACAGCAACATTTGCAGGGTCTCCTGGACGCCATGTGCACGCCCAAGGCCGTGATCGCGACTAAAAGTTTCATCAGAGTGTTGTATTCACGTTCATATATATTATTGCTAAGCAGACAGGATACCTTCTAACCTCAAGCAATTTGGCTGTAGTCCATCAACAGGTGGACACCTTAACACTCGTGCTGCTCAACAGCACTTGCGTATGACACTACTGACAGACCAGATGCTAAAACAACCAGACGCCGAAGCTGACACTAACAGCCATGCCAGGCTACAGGCAAGCTGCCAGGTTAGATGCTGGGAAGAGCCAGAAACCGAGGCTGTTACCCGGAATGGATATTTTATCCCCCGGGGCGGGGGCCGGCATCATGGGAGGAAGGCCACCGTCGTCGGAGATGGACAGAGGGATCCCGTTCAGTAGCACGTCCCTGGCTGTGAGATCTCCCAATGCCGGGGTCAGCAGGAACTGTAGTCCCATGCCTCCTTCGCCGGCCGGTCCCTCAAGGGCCACCTCCGCCAGGTCACTCGCGGTGTTGAGGCCGAAGAAGACGGCCCCACCTGCCTGGTAGAGAGGATGCCCTTCCTTGATGCAGTGCGCGTACAGCCTCAAAGTGTTGGGGGCCCCCGTGAGGGAGCTATTCAGGACCCTACCCCCCACCAGCAGCTTGTGGAGCACCGACACCCAGTAGTCCGGGTTGGGGTCGAAGCTGGCGTCGAGCATGGCGTAGTGTCCCCCGTACAGCGACTGCCGCGCCACGACGTCCACCCCGTCCCGCGCCGCCACGCCGAGCTTGTCCAGCCAAAGGAAGCTGCCGGCGAACCTATTACTCAGGCCAGGGGCGCCGCCCCCGTAGGCTGACCCTGTCTCGGTGATCCAGATGGGGGTGCTAGGAGCTAGTCTGTTTCGCACGTCTCTGACCGTCCTCAGCTGACGTGTGAACAACTCCATCACGTCAGGGGACGTGAACTGGGACGTGTTGGCTGTGCGGCCACACACGTAGTACTGGTGCCATGCAATTGCGTCCACTAATCCTGGTCCTGGAGACAGGAAATCCTCCAGAAACTGCACGGAGTCCTTCCCGCCGCCGTCGAGCATGTCATTGCCGCTAAGCTGGAGCTGTGGTCGTGTGACGTCAGGGCCCACAACATGGACTTTGTTGTCATACCCCAGTCCGAGTTGTTCCTTGAGTCTCTGCCAGACGCTCGTGCCCTGCACCTCACTGCGCAGCCTCCTCACGTCGTCAGCCATGCCAGCGCCACTTATGTTGAACTGGAACTTGTGAGCGTAGTTGTTCGGCTCGTTGCCAACTTGCCAGATGACGTCAGCGGTGCTCTTCTGGGCGGCGGCGATAATCTGGCGAGCGTTAGTGGGGTCCCACCCCCCTTCAGCGTCCCTCGTGAATTGATTCAAGTCAAACAGGAGAGTCCAATTGAGTCTTTCGCAAAGTTCCAAAAGATCGTTAAATTCTCCTTCTGTCACGGTGTAGTTGGTAAAGTGAGGTTCCCCGAAGCATCTCCTCGCCTCTTGCCTGCTTGAGTCGTAATCCCATGAATCCAGTCTGTTGGTGTGCTTCATGAACTTAGGGTGAGTCGAAGAGATGCTTCTGCGACTACGAGTCGAGGTCTCAAGAGATGGATTACTCTGAGCTAACGGCCTGGGTGCATTTGCACGGTAAGGGGGCGGCAGCAAAGCCCCGACTCCAACTTGTTTGGCTGCCTGCCCGTTGATAGCAATACTTGGTATAGATTGACGAGGGATTCCTTGTCGGATGCCTTGATTATATTTTGGCTGACTGTTAACATATTTTGGATGGTAAACAGTCCTGTCAATTTGAGGAGACTTGACTTCCTCACCAGCCATATCGAACGATTTCGACTCGGTTTGTACTTGGCGGAACTTAGGATGCGATTTAGGAACTTGGTAACTTTTATTGGAAGTCGTATATTGGTAGCGGTTCAGATTCCCTCCCTTGTGGAAATTTGCCGCGAACGGATAACTACGTGAGTGCACATTATTGATTGTAGATCTTTGGTAGCTTGGCATTTCTGCAAGACTTACTTCAGTCTGATCAGAGCGAATGACGTCACGCGAGAGAAGCTGACGTTCACTTATCGGGCCGGCTCGGCTGTTGTCTGATTCTTCCGGGTCAAAGGTGAGGAAGTTGGCTGAGGAGCCTCCTAGGCGGAACACCGCTGGACTGAGGTGAGCCATCATCGTGCGGAGCTTAGTCGAACGTGTGTCAAACTGTTCATTGGAGGCTCGTAGCAGCTTCGACTCTAGCGCCAGGGAGAGGAAGGTGGGGGGCACCTCCCGCAGGGGGCTGCCCCCTTCTATGGTCACCACGGCTCTTGATGGTTCTTGGTCTTGCCATGGAAATCTGATGACGTTTACCGCAGCAGCTACCATACGTTGCATCCGGAGGTTGTCCTTCATTTCATCAGATGATTGGTCTAAAGGTTCGACTTGTTGAAAAGCAGTGTCCTCCATTAATGCAATATCAATGTTCGACGTAGGTCCACTCCTGCTATCGCTGGCTCCAGAGGCGTTGATGTATTCTTCATTGTCGCTGTCGGGCACACCTGCAAAATGGCCGAATATGCCGGCCATTTTCTGCAGTTTGCTCACCAGTACTGAGTTCACAAAGTTCCTGTCGTTACCAGCTGATGAGTGATTTTTATTTAAATTAGTATAATTGTTCATGTGATCCCAAAATGATGATGATCCA
>odontogammarus_calcaratus.22924
ACACCCTGAAGGACGCCTCCAACACCGGGCTAGGCGCCCCCGCCCTAGTAGGCTTCGGGGGGCCCTACCTACAGGTTGCGGGCACTGTGGGCTTCAATGAGCTGTGCGAGAAGTTGATTGAGAAGGGCGCCGTCTGGACCCGGCTCTGGGACGATGAGCAACGCATCCCTTACATCTTCGCCGACAGCGTGTGGGTCTCGTACGAGGACGAGATATCCATAGCTGAGAAGATGTCCCTGGTCACCCAGTTCGGTCTGGGCGGGGCGATGGTGTGGGCCGTTGACATAGACGATTTCAGAGGCGAGTGCAACATGGGCACCTACCCTCTCCTGACAGCCGTCAACGTGGGTCTTGGCACGAAGGCAACGCGGACACCTCCCGAGCCTGCAAAGCCGGACGTACCGAGCTGTTCAGTAGCGACCAAAGCGGACGTTTTTATCGAGGTGCTCTTCTGCGGGCACAACTCGACAACTGAAGAGTGCGCACAAGGAGGACGTGTGCCGTTCGGAACGCAAGTGTGGACGAATTGCTGGTCCACTGTGCTCTTTATGAACTGTGATCCCGATGGATACTGGCGGACGCTGGAGG
>odontogammarus_calcaratus.22925
GCGACGTAGCGTCTGCCTGCTGGAAGTTGTACCCGATCAGGAACATCAGGTCCACGGTCTTGGAGAGGGCTGGCAGGTCGTAGGACTTCTCGATGGAGGACTTCAGGGGACTAATGGTGATGCCGAGCTGCCAGCCGTGGGGCCTGAAGGCCGCATGCAGCTCCTGGCATAGGATGGGATAATTTTGCCAATCCTCGGGTCTCCCTCCTCGCTGCGCTGGATGTTGCCAGTCCAAGGCAATGCCGTCAAATTCATGTTCTCTCAAAAAGGACACCACGTTGCCAATAAACGCCTTCCTCTTCTCTGGGTCCGCCGCCATTTGAGAGTACTTGAGGGAGCCCTCCCCCCACCCCCCCACACCGAGGATTAGGCGCAGGTCGGG
>odontogammarus_calcaratus.25743
TTTTTTTAGAATTGATCTTTATTTATGGAAACAGTTTTACGAAATTATGGCCAAATTTCAGTTCATATAACTGGTTGTCCAGGCTCTACTTATTTCTTGTCATATGACTGGATGGGTCCAATCTTGAGGTTGGAGAACTTAACAGTGGCCCCAGGGCTGTTCGCTTCAAGATCATTGGGATCACCTCCATCAACGGGGCAAGGGCCGCGAGCAATGCCGGGGGTGTTGGGGTCAGCGTCGGTGGGGAAGGAGCTGTCGAGCCACAACATGTGGGCGTAGTGATCATCCCACAAGCTCATGACCAGTACGTGGCCTCGGTCCAGGGATTCCCCCATTGCTCGCATGCCTCCCTTGGCTCCGAAGTCCTGGACATCTCCGAAGTAGTCCTTGATCTCAGTACAGTAGTCGTCGGTGATGGAGTCGTGGGCCGTGACACCGTCATAGTTGACAGCGGTGTTCTGGATGGTCTGACCGCCCTGTTGGTAGACACGACGGACCTCAACCAGATCTCCGCTGTCGCTGCCGTCGCTGGTGATGAACTGAGTGATGACGGTGATGGCCTGGCTGGAGTCGACAGTCAAGCCGGGTCCATAGTAATTCCTCTGATTCACTCGATAAGCTGCGAAGTCGCAACCGTCCTTGTCGCAGACCCCGCTGTAGCGGTCAGAGCCGTTGTCGCCGCAGTCAGTGCCTTCACATGGGTAGTATCCCTGGACTTCACAATCGTGCGTCGTGAAGGACTGGGCCATGCTGTTGGCTTCCCAGATGTCCATCTCAAAGCAGCAGATTCCGTACTTTCCGTTACCGGCATTCTGGTCGTTATCCGAAGGCACCCAACCGTCACTATTGGCCTGGCCAGCGATGAACTTCACGTCATGCGGACACTGGGCGTCACAATATCCAGTTCCATACTTGGCTCCAGCTTCGTTGGTAGGGTAAGAAGCCATGCCTCCATCTTCTTCCATCTCGACGAAGTACAGGGCACCGTTCAGACCACAGGGAAGGTTGGACGCGTCAATGTCGACAGAGAACTCCCTATTCTTGAGGTAGAACATGCGGTATTTATCTTCGGAGGCCATCAGGTAGACACGAGAGCCGATGTTGGTTTCGTAGGTTCCTACTGTCACAAATTGAAGTGTAATTCCACCACCAGACGCAGAAATGCCGTAGGTGCTTCCCCAATCTCCCTGGTCAACGCCATCGATGGCGCAGTTCTCAGTACAGGTGGCGGCGTCTGGGCAAAACTCTGTACTCCACTCGTTGCCCTCGTAGCAGTTGACGTAGTCATCGACATGGTGAGCCCAACGCCAGTTGGAGTCAAGTACAATGGAGGTCGCCTGAGATGAGCAGGAACCCGACTCACAGTCCTGCATGGGCATGTCCAGATGGGATTCTGGGGTATTTGTGCCAGGCTTCTGGGCATGGACCACGCAGGCCAGAGCCAGGACTACGAAGAGAGTGAACTTCATTTTTTTCCTTCTGTAGTTGTCTGCCCGTCTGGGCAAAACTCTG
>odontogammarus_calcaratus.26206
GGCCGCCCCGAGGACATGACCATGGCCCGCCCCTCCATGAAGATTGACACCAGCGCTCCAGGTTCGGACCTCGCCGGTGAGACGACAGCCGCTCTCGCCGCCGCCTCGATGGTGTTTGCCGACTCAGATCCCTCCTACGCGGCTACTTGTCTTGAGGCTTCCAGGGACCTCATGGACTTCGCTGACCAGTACCGACTCATGTACCACGAGTCCATCATAGACGCTGCTAACTTTTACAAATCCTTTAACGGGTTCGGCGACGAGCTGGCGTGGGCCGCCATGTGGCTGTACAAGGCCACAGGTGAGGAGGCCTACGCTGACATGGGCAAGGCCTACTGGGACGAATTTGACGTGCACTACAACGGCTACGGCTTCAGCTGGGACAACAAGCACTCCGGGGCACAGATCTTGTTTGCGGAGGAGTTCGGAGTATCCCCGTACACGGACGCCGTGCAGCTGTTCATGAGCAACATGCGGGCACGCGAGCACACGCCTGGGGGCATGTTCTTCCTGGACCCTTGGGGCTCTCTCAGGCACGCTGTTAACGTCGCCTTTATTGGCTTTAAGGCGGCCGATCTCGGTATCGATGAGACCACCAACCGTGCCTGGGCGGTGCAGCAGCTCAACTACGCCCTGGGGTCTGTCGGCCACTCCTACATGGTCGGCTTCGGCACAAACCCGCCCGAGAGGCCTCACCACAGAGCCAGCTCCTGCCCTGACCCTCCCGCCTCCTGCACCGACGGGTGGGCGCAAGACCAGACTGGACCCAACCCTCACGTCCTCTACGGAGCCATGGTTGGCGGGCCAGACCAGGATGACGGCTACGTGGATGACCGCATGGACTACATGCACAACGAGGTGGCCTGCGACTAC
>odontogammarus_calcaratus.26363
GTACTGGGCCCTGGGCTTCCACCTCTCCCGCTGGGGGTATAACAACACCGATCACGTCAGGCTGGTCAGGGACCGCATGAGGGCCGCTGGCATTCCCCAGGACGTTCAGACCTGTGACATCGACTACATGGACCGGTACAGAGATTTCACCTACGATTCCGTCAACTGGGGAGACCTGCCCACCCTCATCGACGAACTGCATGCAGAGAACATCAAAGTCACCTTGCCAATTGACCCGGCTATTGTGATTGACTTCGAAAACTACCCCACCGTCGTTCGCGGCCGTGATGTGGACGCCTTTGTCAAGTGGATGGACCCTTCCATGATTCCCACCGACCAGCCCGAAGGCACAGAAGATTACATGGTGGGCTACGTCTGGCCTGACACCAAGACCGTCTTCCCTAACTTCCTGAAGCCCGAGACACAGATCTGGTGGAGCTACGAGTTTGCGCTCTTCCATTCGCAACTGAAGTTCGACATGATTTGGCTGGACATGAACGAACCCGCCAACTTCGGAACGAACATGGACAAGCCTTGGAACTGGCCCGAAGGACAGGATCCTTGGAGCCTCAAGTGCCCGGTCAGCCAGTGGGACGACCCTCCGTACAAGACCATGATGACTAGAGTGGGAACCATCGAAAGTGACAGGTTGAGCGAGCACACCATCTGCATGGTGGGCAGTCACAGTGACGGCGTCAACGACTACCTCATCTACGATACGCACTCCATCTACGGCTGGTCTGAGACCGTCGCCACATACAAGGCCCTCTTAGAGCTGTTCCCCAACAAACGCCAGGTCATCCTGTCCCGGTCCAGCTACCCCAGCTCCGGACGCTACACAATCCATTGGCAGGGCGACAACGTGGCCGAGTGGCCTCTCATCAAGATGTCCGTCGTGGGTCTGATCGAGTTCAACATGTTCGGCATGCCAATGATCGGCTCAGACATTTGTGGCTTCTACGGAACCCCCGACGAGGAAATGTGCTCCCGCTGGATGCAAGTTGGAGCCTTCTACCCCTTCAGTCGCAACCACAACGCCCAAGGCCTCCCAGACCAGGACCCGGCTTCGAACCCTACCGTGGCCGCCATCTCCAGAGACGTGTTGCTGCTGCGCTACAAATACCTGCCCTTCCTCTACAGCCTCTTCCACCGCGCTCATATGCACGGCAACTCTGTGATCCGTCCCCTCTACAACGTGTTCCCCGCCGACATCGCTGCCCGAGACGTGGACGACCAGTTCCTGTGGGGCGACTCCCTGATGATCGCACCCGTCCTAACGCAAGGAGCCACTGACAGAGATGTCTACTTCCCGCAGGCCAACTGGTATGATGTGGTGTCAGGAGAGCTGGTCAGCTCCGCCGCCGGCTCCCTGAACATCGACGCGCCCCTGGAGAAGATTCCCGTGTACGTGAGAGGAGGATCGATCCTGCCCAACCAGGAGCCGGCCCTGACCACCGTGGAAAGTCGACAGAACCCGTTCGGCCTGACCATCGCCCTGGACTCAGCTCTGAGTGCCTCTGGGGAGCTGTTCTGGGACGACGGGGAATCAACACATGACATGGCGGACACCTACATGGCCATGTTCAGTTACGCAGAGGGTGAATTGTCCACGAGCATCATGCACGGGCAGCAGGTGGCAGGCCTGTCCTTTGACCACCTCGTGTTCTACGGCTACCCAAGCAACCCCGCCAGCATCACTGTCAGCGGCGCCCCCCTTGACGCGGCGGCCTGGACCTTCGACGAGACGCTCGGGGTCTTGCAGGTGGCCATCGACGTCCCACTAGAGGAGCCTCTCAGCCTCGTCATCGCGTAGTTCTGAAGAGACATTGCAGTGGAGTTATGTCTCGTGACGTCGTTAATGGTCACTGGAGTGAAGTTTTATCGTAACCTGTAGTTAATGGTTACTGATGAGATTTTTTTGTTTGCCAACACTTGTTTCATCACCTTCCAACGGCTGGAGAAAACAAGCCAGGCATGGAATAGTGAAGGAGGAATGTTAGGAACAGGAATGATTTTAATAAATACATTAACGGAAAAAAG
>odontogammarus_calcaratus.26742
TTTTAAGTCATTTATTTTATTTATGACAGAACAATTTTCCAAAGTTGAGCACCCCGAAAAAATTAACACAACCAAGTACGACACTTTAGTCACTTATTTGCGTAGATAAGTTTCACAATAACTTACGCCAACTCAAAAACTATTTGCGCTGATTTTAGCATGTAGCTGTTATACTTCCGACCCAAAATTTTCAGTAATGAAAGCAACCAAAACAAACTTAATTATCTAAATACAAGGCACAGATACAGATACAGGCAAAGACGAATACAAGGCAAAGACGAAAAAAAGTTTGAGAGAGCATCTGCCATATTGCGACACAAACCTGTCCGCCATCCATCTGTGATTGCTCAAGAGTGAAAACGATATTGGATTAACTATCAAAAAAATAAAAAGCAAAAGATACAAAAGTCGACAAAAACACATGTGCCACCCAATGAATTTAACTCCGGTGGAGGCGGACCCCCTAATCTAATCTTAGAAGGCCGGTGCATGGTCAAGGCTAACATGAAATAAGAATATGGTAGCAGTTATTCAAGATTATAATAAAGTAATGGGTCCCTCCCAACCGGAGCACTGACATCAGCCTTGGTGAGCTGCCTCTGTAGGGCGCGAGCCGTTACTGAAAATTCTTCTGAGCACTAAAATCATTTCCTTCGAAGAATCTAAGGCAAACAGCGCTTACACAATATGACCTATTTATCCAGTGCTTGTCCCACTGAAGCAGCAGACGCACATTTTGCAAATTGCGTCACATTGTCCGAACAGGCATGGAAGCGGATCTAATGTCGAGATAATTGTCATGATAGCCTTCAGTAACAAATGATATTAGATGTCAAATCGCAAGCAACAATTTTTCTTATGCAATTTCTCATGGGAAGAAAAGAGGCTCAACAGGCCGGTTGAAAACTTCCAAAATATTGACAGAATACAGAGTCAGATAACAATAGGGAAGATGCGTCAGCGATGCTCGGCCCATATTTGGACCACCGTCAGCATTCCTGATCATGTAGATGTATATGGTACATAAGATTAGACTAGATTAGAGTGTACACAAGAAAAGCTCTTGGCAGCCCATTGTGGATTATCCTACAGCGACGAAGCCCGCGTATGGCGAGAAGAGGGATGTTTTCCTCTAGATAACAGGCGGCGCCCTAACTGTGAGTAAGCAACACAGTGGGTAATTAGAATAATAACAATAAAAATTCTGACAGCAGTAGATAAGATAGTCGTACATCGACACACCGACAGACGTCAACAAAGAATCTCAAAGATAATTTAAGTCTTTACACGTGGTATATATACTACTAGGATAGCCCAAACATGCCGACATAATCGGCTTTTTCTGAAGATTTCATCACTCTTTCAGAGATGGGCTGCGTAGGGTTCTGAAAAATCTTACCACGCGCAGGCCGTAAATAGTATCTACACTAGCAAGTACAAAAAGTTACATTTGACATCAAATATTCTTGTATCATGTAAATTTAACGGATTACCCGGGAAGTCTAAAGTTTGTTACCTATACTTTCTTGATTAAACCATATATACTTGAGTTCTTTCAGCTACAAAAATTACAAGTAATTATCTTTGCTTTTACTTAACGAGGATATCAAATAATTTTATATACTATTCAATTCAAGACAAACATAAATGATCATTTAAACTTTTCGGCTTAGAAAAGTACTCTTTTCAGTATTTCACACTAAGCTGTCATGACATCTGTTGGATCCAAAACGGTTGGGGCGCGCTCCAACACAAGGTCCAGCAATACCTTTATAACTACAGCAAGTTACGATGAAACTAAGCAAATATTTCAGCAATCGACCCTATTGCACAAATTTGTAGACAACACAAAAATACTTTCAAAAAGGTATTACGGTATTCAATAACTACTGCCAATCTAACACATATTACATTGATTTCGTTCCCTATGCAAAAATTCTCAGTAAAAAAACACCTTCAAACGTTCACTTAAATAGTGGCAAAGGAAACAATTATCAGAGTTCAACACATTTGTGATCACATTAAGGAATGGCATCAGCTGAGTACTGCTTGGCAAGGCTAAGAAGTCTATACCTGGAATCTTTTACTGATTAGCGGACTAACAACCGTTATCTACTCCTGTGCAAACACAATTCACAATACTAAAACTAATCTCAAAACATTCAGAACCATTATCAACACCAAAAGACAATGATCGAGTGTCAAAGGTAGTACAAGGGCGCTATCTCGAGCACAGCACGGAAGCAGCTGACTATCATAAATTTACCGAAAGTTTATATGAAACGTTGCACTAGTAACACCTGGTTGGAAGCTGATAGTTTTCACCCATTTAGTGTTGCTCCAAATTACCGACGTCACACAAGATTGTACGAGAGATGTTAGCTTCAAGAATCACTCTATTCAGAGTGAACCTACAGTGCACATATCAGTGGACAAATCTGCATAACACCATGTACCACTGGAAAATAAGCTATGTAAATATTATACATAACTCACGCTCGTCAAGTATCGAGCACTCGATGCGAGTTCGCCAGCAGCGGCTTAAGTGAAGTTGGTCACTAAGCTAAGTATACAAGTTAATCTCCTAAGGTGTGTTGGCTCAGTGCAGCGAGATGGTGAAGGGCTGAGCGATGTTAATGTCTGGCTTGCGAATGATGAGACGGCTGGAGATGCGACCGCTGCCGGCGCTGTACGAACCCTCCAGGGAAACTGTGCCACCCTCTTGAGTGACCATAGTGATCTTGGTGGGCTGTTTTGTAAGGCCAACGATGACGACCCTCTCAAGCCACGACTGCGTCTTGTAGCGCGTGTCGGCGGCAACAGGCTCCACAATGCGCCCCGACAGCTGGCTCCCACTGAACACAAACTCCAGGTACAGGTACTGGCCCTGTCTGTAAGACATGGAGTGCTCGTCGTCCAGGTATAGCCTGCCATGCGCCGCCCCCTGCCCGTCAATGGCCACCACGAGCGTGTAAGGATCGTGGCGCATGAGCGTGGACGATCGCCTAACGCGCTCCTTGCGAGGGATGATGGACCCGCCGCGCTGGTAAACGGGGATCTTCTCAGGCGGCGCGGCAACGGACTGCGTGTCGGGGCCCTGGTAGACGGAGTTGTCCTGCGCGTCGTACCACAGACCGGGCGGAAAGTAAACGGACACGGAGGTGGCGCCATCATCCAGCACGGGCACCACAAGAAGAGAGCTGCCCAACATGTACTCGTGCTCCAGGCCGAAGGTGCTTTCGTCAGCAGGGAACTCGGCCCACACAGGACGCATTGGCGGGGCTCCCGTCCTCTCATTCTCATAGAAGAGTGTGTACCAGAGCGGCAAGAGGCGGTAGCGGTCCCTGATGGCGCGGCGGATCACGGCCAGGGTGTGGCGGTCGAATAGCCACGGCTCCCGACGCTTTGTGTCCAGGTGGGCGTGGGCTCGCATGAACGGAGTGTACGCGGCCGCCTGGTACCAGCGCGCGAGCAATGCAGGCTCAGGGTTGCCGAAGAAGCCGCCAATGTCAGCACCAGAATGCGTCATGCCAGTGATGGAGAGTGACAGCAGCATGGGCACAGAGATCCTCAGGTGGCCCCAGTCAGCGGAATTGTCGCCTGTCCAGATGGCGCTGCTGCGCTGGGACCCAGCAAACCCTGCTCGAGTCAGCACGAACGGCCGCAGCTTATAGTCGCTTCGTAGGAGGTGCCCTTCATAGGTTGATGCATGGAAGAGCATGCCATTAACGTTGTGAATCTCACGGTGCTCGACACCCAGTCCAGGGTGAAGACAGTCCTTCTGCATGGTCACCTCAGGGCCATTAAACACGGACGGCTCGTTCATGTCGTTCCACGTGAAGGTGTCTAATGTTGAGCCCTTGTATCTGTCCAGACTAAAAGTATCCATGTAATGCTTGCGAGCGTTGGGGTTGGTCATGTCCAGGTACGAGGAGGATCCAGGCCAGCACCAGCCATCAAACTCAGCTCCGTCCTTAGTCTTGATGTAGTGATCGAGGTCCTTGTTCTCCTTGTAGAAGAAGTAGTTGGAGTCCCGCTTGATGTGAGGGTCGACGATGGTGACCAGCTTGCGGCCACGGCCGGTCAGGTCCTGCGTCATGGCCACGGGGTCTGGGAACTTGTGCTCGTCCCACGTGAAGTATCTCTTGCCATCAGTGTGCTCAATGTCGAGCCACATGACATCCATTGGGATGTCATACTTGTCGAAGTTGTGGTTGACGTCTTGTACATCTTTCTGGTCATTATAGTTCCAGCGGCACTGGTGGTAGGCCAGCGAGAACAGCGGGGGCAGGTTGGTGGTGCCGGTGATGGTGGCGTACTGCCGGAACACATCCATTGGGGCGGGGCCCACCATCACGAATAGGTCGATGATGCCAGACTCAGATATCCAGTGAGTGGAGACCTGCTGTTCCACGCCGCCTTTTGACCCCGACCCGGAGAAGAAGCCGGTGATGGAAGACACCATGTCGGTGTCGGGGAGGTGCTTAACATCGACCCAGGTCTCGGCCGCGTTGTGCCAGAACACGCCCGCGCTGCCCTCCGCCGAGTGGGACAGCATCACCGGGATGCTGGCGTAAAGCGCCATCGGGTTGTCCAGCTCGTACTCAAACACGTCCAGGTTGTACAGGCGGTAAGGGTCGCCAGACACCGT
>odontogammarus_calcaratus.26876
ATACCATCTGATGCTGGACGAACCCTCCGCAGGCCAAAGTTGGGTCGGCTTGTGTGTATTTAGAAGGTCCTGTAGACCTTGACGTAGTCCACCTGCATGGCGGCAAGTTCACTGATCTTGCCCTCCCCGTGCTCCCACGTGGGCAACCAGTCGCCTCGCCCGTTCCAGAAGCTGGTGGACGCCGCCCCGTCGGTGTTGGTCCAGGGCTTAGGGGTCGAGTTGGGGACGTCGTCGGGGAAGAAGCCGTTGGTGCCGCCCACGGCCACGTTCAGGATGAGGAAGAACTCCTTATCAAAGGGGGACATCTTTGACCCGTATCGCCAGGGGTTCTCGTATCCAGTGCTGGCAAAACCACCGAAGTCCCAAAAGTTGGTCCCAGGATCAGCGTTCAAGACTTCGACGTCATCAACGAAGAACTTTATGTTGTTTTCGGTCCACTCCACGGCCCAAGTGTGGAAATTGTCAGCGAAAGTTCCCCCGGAGGCAGTGTATTCGGCGTGAGTGAGGCTGTACTTGTTGAGGTCCCAGGCCGGGCCCCAGTGGAGGGTGGACGCGCCGTACCCCACGCCCAGGTTACCGTAGTTTGTGTTACCTCGCGACTCAATGATGTCGATCTCCCCGCTTGCGGGCCAGGGACCGTACTCGAAGTTCTTCGGCATCATCCAGATGGCGGGCCACAGCCAGTCCCCGGAAGGCATCTTTGCTCGAATTTCAACGCGTCCGAACGCGAAGCCAAAGAAGGGCAGCGTACGCAGACGGCCGCTCATCACAGGGTTAATGACCCCGTTGGCGCCATTCCTCTCGCAGCCGTACCACGCGTTGCCCGTACACAGGTCGTTACGGCCCACGTTGCCCCAAAGGTCTAAGTTGCCCGTCGTCAGGAACGCCTCGCCCTTCCAGTTGGCCAAGAGATCTGGCTTGATGAAGAGCGTGCTGTCGTGGGTGTACGTGATACTCCTGTTGTTGACGTACGCCTGGAACTCCCAGTTCCCGCCTCCGCCCAGAGTAATCTCGTGCTCCCAGGCATTGAAGTCGAGGGTGTCGAAGTCGTCGTTGAACACAAGGCAGGGGAACGACGTGCAGGTCGCCGGGTCGATGATGCTAGCAGCCTGCGCCGCCGCAGTGAGGGCAGCCAAGATGAACAGGAACTTCATCGCTCTCTCCTCTGAGACACTTTAGGTATCCACTCCTGGGGCAGTCTTCCTTATATAGTCTGTTCTTCCTTGATAGCGATGTTGTTCGACTGTATCCACGCCGCCAGTCAATCCTCTCACGGCCGGCAGATTGTTCCAGTATCAGCTGAGGAGGGACAGCTGCGACTGTGCAGTAAAACGTGGTAAAG
>odontogammarus_calcaratus.29645
TACTCCAACATGGTGGCCGACCCCAACAAGCGCAAAACTTTTATCGACAGCGCTCTGGCACTGGTCCAAAAGGAAGGCTTTGATGGCCTTGACATCGACTGGGAGTACCCGACCCAACGCGGCGGAGTAGAGGCGGACAAGGATAACTTCATACTGCTTCTTGACGAGTTCCGCGCAGTGTTTGACAACCACGGCCTCTTGATGACCGCCGCCCTTGCCTCAGGCAAGCCCACCATCGACCCATCCTACGACGTGGAGGGCCTCATCAGGAACCTCGACGTGTTCAGCATCATGACTTATGACTACCACGGCGCGTGGGAGAACTTCACGCATCACAATTCGCCGCTCTGTGGCTACCCCTCTGATGCGGGCGATTTTGTCTACTTCAACGTTGTATATAGTATCGACTACTGGCTGTCTCTTGGCGTTCCTGCCGAAAAGATGGTGATGGGCATCCCACTCTACGGTCGCTGCTTTACTCTGGATAAGATGGAAAACCACGGCATGCTTGCTGACACCTTTGAACCAGGTGTTCCAGGCCCATACACCAGGCTGCCAGGGACGCTAGGCTGGAATGAGATCTGTGAG
>odontogammarus_calcaratus.30158
AAGCTACGAGTTCAACAACGCACTGAAGTATGAGCTGCTGACGTCAGCATCCGTGGTTGCTCCGTCATCCGCGTCGTGGTGTCGTGTCGTGGGAGCCGGGGTCGTGCTGCACACCGTCAAGCCGGCCGAGGACGGCAGTGGGGACATCGTGCTGAGGCTGTACGAGTGCGAGGGGACAAGGAGCAGCGCACAGCTGGAGCTGACTCTGCCGACGGTGAGCGCAGTGCGGGAGTGCGGGGGCATGGAGGATCCTGGGGCAGACGCCTCCTTCTCGCAGGCCGGGGGAGTGGTCACCATCCCTCTCAAGATGACGCCCTTCTCCATCAAGGCGCTCAGGGTCGCCTTCTAACACTCTGAAAGTAAAG
>odontogammarus_calcaratus.30161
TGCGTTGTTGAACTCGTAGCTTCGTCGCACTACCCCCGCGTACTGAGGGGAACCTGCATGTGGCATGACCGCGTAGGCGAAGGAGTGGTGACCCATGTCACAGTTGGCGTCAGGTGCTTTGGGCGACTTGAGCAGTGTCAGGGTCAGGGAAGAGCCCCTGCCACTCCAGCCGTACTTGCTGTCGTTGAGCACGGCCAGGCCCCAGCCTGGCTCCGAGAGGTCGGCCCACTTGTGACCGCAAACTTCATATCTGGCCGAATCCCAGGAGGTGTTAACTGATGTGGATCTCCTCAGTGAGCCGAACTGCGTGTCGTAGGTGACGTAACTCGCCTTGAGGCTCGTGTCGAAGCCAACCTTGAGCAGCTTGCGGTTTTCGCTCCACTCCACGGAGGTTTGGAAGGCGATGTAGGGAGAGCCCCTG
>odontogammarus_calcaratus.30951
GGTTCCTGGTCGTCACCTCCGACATCAACGAGGACCGCTTTAAGACATCTGAGGGCTACTTTGAGCCTTTCGGGACCGCGATTGGGAACGCCCACTTTGTGTTGACGTCTGAGGAGAAGCAGACGATCCTTGGCTTCGGGGGGGCCGTCACAGACTCGGCCGCCTATAACATCCTCAGCCTCAGCGAAGACTTGCAGGACCAAGTGCTGCGGTCCTACTACACGCCCTCTGGCCTCGAGTACAACCTCAACAGGATAAACATCGGCGGGTGCGACTTCTCGAGTCGAGGGTACACTTACGTGGATACCGTCGGCGACGTCGCCTTGGATACCTTCGCCCTGCAGGATGAGGACCTACTGCAAAAGATCCCGATCCTGCAGCGGATTGCCGCGATGTCTGAGCAGGATGTGCTGGTGGTAGGGGCTGCCTGGACGGCCCCGGCCTGGATGAAGACCAACAACGACCTCATCGGCGCCGGTCAACTGCTGGAGGAGATGTACCAACCTTGGGCAGAGTACCATGTCAAGTTTCTGGACGCCTACGCTGCCCACAACATCACCGTGTGGGGCATGTCTGCCCAGAACGAGCCCGTCGATGGATACATTCCTGGGTTCACCTTTAACGCCATGGGCTGGACTCCAGATACGCAGAGGAAGTTCATTGTCGAGAACCTCGGACCACTTCTGGAGGAGAAAGGATACGGGGACCTGAAGCTGATGATCCTGGATGATCAGCGAGTGGAACTTCCCTTCTGGGCCGAAAAGGTTTTCAACGACAGCGTTGCCTACGAGTACGTCGACGGCATTGCCGTCCACTGGTACGTAGACTACTTCACCCCGGAGGTTCTGACGACGACTCACGACTTGTTCCCGGACAAATTTATCCTGGGAACCGAGGCATGTGAAGGTGACGGGCCTCTGGAAACCCCAGTCGTCCCAGGGTCCTGGCACCGCCTTGAGTCCTACGCCACAGACATCATTGAGGACTTGGAGCACTGGGTAATTGGGTGGATTGACTGGAATATCGCCTTGGACTTGCAAGGAGGACCCAACTGGTGCGACAACTTCGTGGACTCCCCCATCTTGGTGGATCCTACCGTGGGCGAGTTCTACAAGAACCCGATGTACTACGCCATGGGTCACTTCTCCAAGTTCTTGAAGCGTGGAGCGGTGCACAGAACCCTGGCCAGCAACAGCACCGGAGGACTCAAGACCACGGCTGTCATCAACCCGGATCAGACCATCGCCATCGTGATACTCAATGACCAAGACGAGTCCCGAGAGGCAACGATAGAAGTGCCCGATAGAGGCATGCTCCGATTGGTGGTAAAGGGTCGCTCCCTCAACTCCGTCCTCTTCCAGTAGAGGCGTATCCTTGGCTC
>odontogammarus_calcaratus.31717
AGAAGAAGTGGATACCCTGGCTGTTAAGATACAGCTCTGGATCGGGTGGCAGCTACGCTGTAAGCCACTGTTCAGTAAAAAAAATAAAAATTGGATAAGTGACGTTTTTAAAGCCGTTTCAAAGAGTGTCTAATGCAGTAACTATAGAAGCACAGTGTATTTGTTACGAACTCGCCACTAACAGATATCATACAAATCTGATTTAAAAAAAACGTTACAATAGCTTTGATATCTCATAAACACTGAAAGTCAAACTGATTGGCCATGTAACTTTTTAAAAATACAATATCTTGAATGTTTTTGTCAGCATGTTTCACTAATAACATGCATCAAGACGTTTGCGTTTCCTTAGGTCAAAATCTTCGCCGTATTCCCCGACAATGCTACCTGTGGAAATCCGTCAACATTCTAGTAGACCCCGTAAGGGTCATTCACGGCGCTGGTTTATTGCACAACGATCCGTTATTAACTGGCACATACAATCTTGCAAGCCGTGGAAACTGCACTAAACTTAAGTTAATGATATATCACAATACACTTGAAGAAATACTAGCAAAAACCAGGACCTCAATTCGCATTAAAAATATTCACACAAACACAACCTCACACACTCAAGTAAGGAACACATACGATCCAAGTACATTTGAAATAGTTTAACAAGCAACAAGCAAAACTACTAACAAACGGTAATAAAACACAACCTTTTTTAATATTTTTCCGCCATTATCAAAACAATCAAAGCAGTCCAGCCTGTGAAAGGTCTACACCCTTGGCCTTTGCCAGTCTTATCATTGTACTGTTCCCAGAGGTATCCAGTTCTCTTATACTCTTCTACAACATTGCGCACGAGGTTACGGCGTAGCTGGTCGTAGATCTCCCCAGCGAGCGCGGCGTACGGGCCAGGAAGGCCGGCGTAGTGATGCAGCGCTTTGACGCAGAGGTAGTTCATGTTCAGCCAGATGGGGCCGCGCCAGTAAGGCGGATCGTGTTCGGTGTTGCGTTTCATGTACAAAGGCGATTGCTTAGCTAGTGAACGAAGCCCGAATTCCGTCCACAACAAATCGGGTCGTCTGAGATTTTCTAAAACCTTACCAAGCTTCACTGAACTAGGGTCTAAGATTTGTAGAAACAGGGGAAAGAAGCTGTTGTAGCCTGGCGAATCGACGTATCTTAACTTGGGCTCTGAATAGGCGACGCGTTGCATTTCTGAATTCGGGTTCAACTTTTTGAGTTCAACGTCAAACGTGTGGAGCCCATAGTCCATGTACCCTTCTGAGGTGTATGACCAGTGCAATCTGTCTAATAACTCATTGTCTGTGAGGAATTCGTAGCTTTCCCTGTACCTGGAGGGGTCTTTCTCAATGATGGTTGCTATGTCGGCCATGAGCCCAGAAGCTAGAGTCATCCAGCACCTGAGGTCCAAGTGCCTCTCGTCTGCGCTAGGGTGGGACGCCCTCGGGTAATCGTCGAGTCCCGACGTTAGTGTTTTGGGGTTGAGCTCCCGCTTGGTCTTCGCGTCTCTACCCCTCCAACGGTAGGAGCCAGGCAGAGGACCGGTCTGGGTGGTGTTGAACCAGCTATACCAAGCGCGAAGCCGTGGCCACAGCAGCTTCAGGTTATCGTAGTCCTGGTCGCTGATCTCTTCCTTGAACTCAGTAAGTATGGAATGTAGGGTCAGTAACAATGTTGGAGGGTTTGCGTTCTTACTTTGCTGAATGACGAACTCTTCGGGCACTCTTGCCCGGGCCTCAGCTCCCAAGATCTGCTCTCTGGGGATCCAGCCATCCCAATTCATCAGATCCATCCAGTGACTGACAATATCCATGGAGATCTCGTGGTCCCACTTGGATATGAGCAAGTTGTGGAAACCCTCATCCCACAAGAAACCTCTGGGGAAGAAACTCCGAGAAGGGACAGCTGTGTACAGGGGGGCTTTCCAATATGGAACAGGTTCTTTATTAGGCTCGCCTTGGACCTTAGATGCACCGTAAAAGTAGCCAATGCCTCCGATCATATTGCTAAGGGCAGCTTTAGCGACGCCGATTTCATCCTCGCCAAGTATTTTGCTTTTCAGAGGGAATTTCACATCGAAGTCAAAATCAAATTTATCTGCAAAACGCTTGAGCTCACCGGTGAACGTATCCCCAGCAAGCATGTTAGGGCGCTGCGTGAAGCTCTCACTCTCATACACCACCTCAATTTGGAAAGGCAACTCGCCGGTGAGTTGAAAGGCCACAAAGTTGGGTTCGTTGGAAGAGCTGTCGGCGGAGAAAAGCTCCCCCACCAGGCCGATGTCTTTCTCGTTGCTGTTGCGGCCCTGAAACAGTCTCAGGCCCTTGAAGACTGTCTCCTTGAGCAGGTGCAGACCCAAGTGTTGGGTGCTCAAATAGTGGTTGTAGTGGATGACACCAGAAGAGTTCAGAACGTGGAGCCTAAAGCCCCCCAGCGCATCCGAGGCCCCCATCAGCGTCCCCGGGCCCTGGCTGGAGCCCAGCAGCGGCTGAAGGCTGGCGAGAGGGTCCTCTGTGTCCAAGGCCATGTAGTAGAGCAGTGAGGACAGGCCTCCAGGGTGGGCACCTGCCAGAGCAGCCTTTATGTCCGGTAGTGGCAGGCCCGTC
>odontogammarus_calcaratus.31718
GATCGGGCTAGGCTCCACGAAAACAACCCGAAGTGATAATGTAGACCTTAGGCTCAGCTGTAATCCTAGCGGTCCAGTCTCCGCCATGCTTCCCTCCAGCCCGCTTCACAAAGTCTGTGGTGATGGTTACGTGTTTGTCTCGTATGATCTGGGATCCAAAGTTGCGGCCGTCATGCCTCTGCCAGCTGTACGATGACAGGTCATCACTTTGGTCACACCAGTGCCTGAGAGCAAGCATGTTGTTCTGGAAGTGTCCCGGCGTGAACCACATGAGACCAGTGACAGGAGAGGTGGGGTGGCGTACTTTGGTGCCAAAATACAG
>odontogammarus_calcaratus.31719
AGAAGAAGTGGATACCCTGGCTGTTAAGATACAGCTCTGGATCGGGTGGCAGCTACGCTGTAAGCCACTGTTCAGTAAAAAAAATAAAAATTGGATAAGTGACGTTTTTAAAGCCGTTTCAAAGAGTGTCTAATGCAGTAACTATAGAAGCACAGTGTATTTGTTACGAACTCGCCACTAACAGATATCATACAAATCTGATTTAAAAAAAACGTTACAATAGCTTTGATATCTCATAAACACTGAAAGTCAAACTGATTGGCCATGTAACTTTTTAAAAATACAATATCTTGAATGTTTTTGTCAGCATGTTTCACTAATAACATGCATCAAGACGTTTGCGTTTCCTTAGGTCAAAATCTTCGCCGTATTCCCCGACAATGCTACCTGTGGAAATCCGTCAACATTCTAGTAGACCCCGTAAGGGTCATTCACGGCGCTGGTTTATTGCACAACGATCCGTTATTAACTGGCACATACAATCTTGCAAGCCGTGGAAACTGCACTAAACTTAAGTTAATGATATATCACAATACACTTGAAGAAATACTAGCAAAAACCAGGACCTCAATTCGCATTAAAAATATTCACACAAACACAACCTCACACACTCAAGTAAGGAACACATACGATCCAAGTACATTTGAAATAGTTTAACAAGCAACAAGCAAAACTACTAACAAACGGTAATAAAACACAACCTTTTTTAATATTTTTCCGCCATTATCAAAACAATCAAAGCAGTCCAGCCTGTGAAAGGTCTACACCCTTGGCCTTTGCCAGTCTTATCATTGTACTGTTCCCAGAGGTATCCAGTTCTCTTATACTCTTCTACAACATTGCGCACGAGGTTACGGCGTAGCTGGTCGTAGATCTCCCCAGCGAGCGCGGCGTACGGGCCAGGAAGGCCGGCGTAGTGATGCAGCGCTTTGACGCAGAGGTAGTTCATGTTCAGCCAGATGGGGCCGCGCCAGTAAGGCGGATCGTGTTCGGTGTTGCGTTTCATGTACAAAGGCGATTGCTTAGCTAGTGAACGAAGCCCGAATTCCGTCCACAACAAATCGGGTCGTCTGAGATTTTCTAAAACCTTACCAAGCTTCACTGAACTAGGGTCTAAGATTTGTAGAAACAGGGGAAAGAAGCTGTTGTAGCCTGGCGAATCGACGTATCTTAACTTGGGCTCTGAATAGGCGACGCGTTGCATTTCTGAATTCGGGTTCAACTTTTTGAGTTCAACGTCAAACGTGTGGAGCCCATAGTCCATGTACCCTTCTGAGGTGTATGACCAGTGCAATCTGTCTAATAACTCATTGTCTGTGAGGAATTCGTAGCTTTCCCTGTACCTGGAGGGGTCTTTCTCAATGATGGTTGCTATGTCGGCCATGAGCCCAGAAGCTAGAGTCATCCAGCACCTGAGGTCCAAGTGCCTCTCGTCTGCGCTAGGGTGGGACGCCCTCGGGTAATCGTCGAGTCCCGACGTTAGTGTTTTGGGGTTGAGCTCCCGCTTGGTCTTCGCGTCTCTACCCCTCCAACGGTAGGAGCCAGGCAGAGGACCGGTCTGGGTGGTGTTGAACCAGCTATACCAAGCGCGAAGCCGTGGCCACAGCAGCTTCAGGTTATCGTAGTCCTGGTCGCTGATCTCTTCCTTGAACTCAGTAAGTATGGAATGTAGGGTCAGTAACAATGTTGGAGGGTTTGCGTTCTTACTTTGCTGAATGACGAACTCTTCGGGCACTCTTGCCCGGGCCTCAGCTCCCAAGATCTGCTCTCTGGGGATCCAGCCATCCCAATTCATCAGATCCATCCAGTGACTGACAATATCCATGGAGATCTCGTGGTCCCACTTGGATATGAGCAAGTTGTGGAAACCCTCATCCCACAAGAAACCTCTGGGGAAGAAACTCCGAGAAGGGACAGCTGTGTACAGGGGGGCTTTCCAATATGGAACAGGTTCTTTATTAGGCTCGCCTTGGACCTTAGATGCACCGTAAAAGTAGCCAATGCCTCCGATCATATTGCTAAGGGCAGCTTTAGCGACGCCGATTTCATCCTCGCCAAGTATTTTGCTTTTCAGAGGGAATTTCACATCGAAGTCAAAATCAAATTTATCTGCAAAACGCTTGAGCTCACCGGTGAACGTATCCCCAGCAAGCATGTTAGGGCGCTGCGTGAAGCTCTCACTCTCATACACCACCTCAATTTGGAAAGGCAACTCGCCGGTGAGTTGAAAGGCCACAAAGTTGGGTTCGTTGGAAGAGCTGTCGGCGGAGAAAAGCTCCCCCACCAGGCCGATGTCTTTCTCGTTGCTGTTGCGGCCCTGAAACAGTCTCAGGCCCTTGAAGACTGTCTCCTTGAGCAGGTGCAGACCCAAGTGTTGGGTGCTCAAATAGTGGTTGTAGTGGATGACACCAGAAGAGTTCAGAACGTGGAGCCTAAAGCCCCCCAGCGCATCCGAGGCCCCCATCAGCGTCCCCGGGCCCTGGCTGGAGCCCAGCAGCGGCTGAAGGCTGGCGAGAGGGTCCTCTGTGTCCAAGGCCATGTAGTAGAGCAGTGAGGACAGGCCTCCAGGGTGGGCACCTGCCTTAGGCTCAGCTGTAATCCTAGCGGTCCAGTCTCCGCCATGCTTCCCTCCAGCCCGCTTCACAAAGTCTGTGGTGATGGTTACGTGTTTGTCTCGTATGATCTGGGATCCAAAGTTGCGGCCGTCATGCCTCTGCCAGCTGTACGATGACAGGTCATCACTTTGGTCACACCAGTGCCTGAGAGCAAGCATGTTGTTCTGGAAGTGTCCCGGCGTGAACCACATGAGACCAGTGACAGGAGAGGTGGGGTGGCGTACTTTGGTGCCAAAATACAG
>odontogammarus_calcaratus.33328
GAAGGTTTCTGAGAGGATACTTAGTTCTTCAGCGGCTTCCTGATGTTCTCTGCAAACTGTTGCTTGCCCGGGAACAAAGAGTGCGCATTGGGGCACGACCGGTAAAATTCGACGTCGGACTCCAACGAGGAGGCGACGGAGTTGTCCGTGTCAAGCAGCGGTACCGCAGGGCTCTTGGTCGTGTTGGGCATGCGGGCAAGAGACAAGGGGAGGAGATGAGCTTCTGTTGTAAACACGAAGTCGTCCAGGTTGATGGGCAGCTCTGAGGGCTTGGAGAAGAGCAGGTAAAGGTATTTGAAGGTTTCTGAGAGGACGAACGAGTCCATGCGGTCCTCGTGGCCTCCGGTGCGCACGTCTTTGACGGCAGCGTAGCCACAGGGCACCCACGCGTGGCGCTGAAGAGCACGGAGCGTCTCGCGGCCTATACGCAGGTAGTAGGGGTCCTTTGTGGCTTCATACAGAAGGTAGGTGGACTCGACAAACTCGGGACGCAGAGGGTGCTGACCCCAGTGAACCTGAAAATCTGTGGTGAAGGCCTCGGGCAGGAAGTTGTGTCTCTGTATAACCTGGTAAAGCATCTCGTGCGTCTCGATGGCTGGCTTGATGTCGCCCTTCAAAACCTGAAGGCCTGGCCAGAAGGCGAGAAAGGCATCCATGAAGTTGCGTGTAGTGGTGTGTGGTCTATGCATGTGCACGTCCAGCAACATTGGGCCTTGACTCACATACTTCATAACGGCGCTGTAATGTGTGTTGAAGCGGTGCAGGTAGTCACTGTCTCCCAGCAATACATGCGCTTTCAGCAGGTACTCGTAATACGAGTCAATGCCGGCGCCCACGCCTGAGTCCCGTCGCACCCAGTCTCCGGAATGGATGTTGAGCACCGTGCCGACGAGGTCGCTGCCCCTGTGCCGCTGCTGCCAGAGGTAGTCCATGGTTTGCCTGGCCTTCTCCTCAAACACGGGGTGGCCAGTGAGCCGCGACAGGGCGGCAAACTCAAGGATCATGGTGCCGGCACATGAAGTGCATGTGTCGCGGGAATTAGCCAGCAATGGTGACCGCATGCCGTGACGTAAGTTTACCCTGGGGTGAGGGATCCCTGTGGTGGTGTTGAAGGCAGGAAGAAGTCGCGTGGCAAGGTCCTGGGCCATTATCAAAAGTTCTCCTCTGTACCATGACATGATGCCATACAGCTGATTGAGGTGCTCAGTGAGCACATGCCCGCTAAGCAGGCCGCCCACCATGCGGATGTTGG
>odontogammarus_calcaratus.34142
CGGCGCTACGCTGGGATAAGGTGCCTTGGTTGGGGCGATGGCCACTGCGGTGGTGGTTTTTGCGGGGGGAGGAGCAATGGTGGACGTCATGACCATCGGGGGAATGCTGGGCACACCCGGTGGCAGGGAGACTGGGGTCATGATGGAAGGCGCACTCCCACAGTTGGCGTTCTTGGGCCAGTCGCATCGCGTTTTGGCCCAGTGGAGTCCAGGGAAGCACCTCCTTTCTTCAAATTTGCCTTGATTGCACTGATAGAACATTGAGCAGTCTGACTTGTGGGGCTTGTACTCGCCCACCTCGCAAGCCTCCCCAGTTTCGGCGGGTCCTGTGGTGGCCGTGGAGGTTGTTCTTTCGGTGGTGTCAGGAGGGAGCTTCCATGGAGCCTTAGTTGTGGTGGTGCGGGCCTTAGTTGTGGTGGTGCGGGAAGTGGTGGGAGCAGGAGACCACTGAGTCATCCACGGTGGTAGTGTAGTGGTTGTGGTTGTGGTCGGCACTGCTTCGTGAGGGGTGCTGCCAAACGGTTGAAGACTAGACGGAGAGCCTCCTCCGAGAACAGGGCATCTTGGGTCCGGTATGGAGTATCCTCTAAGCACCCTGTTGATGGTCCTCAGCAAGGGGTGCTCCTCGCAGCCACAGCGGTTGCGGAAGTCGTCCAGATCCAGGGCCCAGATCATGCCTCCGCCCAAACCCATTTGTTTGATGTACTCGGACTTGTATCTGATCATGGAGATGTCATCGAAGCCGAACCACTGGCCGCCTTTGTAAGCATAGGGTCCAATGCTGCCTTGTGGGTCGCGGACAACCGTGTAGCCTTGGTTGAGTATGCGATCGCATATCTCGTAATAAGCCAAGAAGCCTCCTGCTCGCGTAAACTCTCCGGCCTCCCCTCGACCGGTGCTCTTGGCGTTGTACCCGTTGTCTTGAGCGCTGGTCAGTGAGAAGGACTGGCCGTACATGGGCATACCCATCACCAGCTTCTTACGATCGGCGCCATGTTTAAGCCAGTAGTGGATGGTGTAGTTAGCGTTGAATTCGGGGACTTCGCTTTCTGTGTAGTGGAACATGGGAGCGACGTGGCCGGTCTTCTTGTCCCAGTGGCCGTGGTAGTCGTAGGTCATAACAGCGATCCAGTCCAGGTAGCGGTTCAGTGCAGGAACCTCGTAGCCTGCATCAATGACTTTGTAGCTGGGCGACACGGCGGCCGAGAGCAGGAGTCTGTGCGGTTGGAAGGCCTCGTACAGTTCTTTGATCCAGGCACTGAAGGCCGGCTTGTCCGACTCCGGACCTTTGTCGCACTCCACCTGCCAACACTTGGGGTACTCCCAATCCAGGTCTAGTCCGTCGAAGTTGTGCTTGAGTACGAACTCGAGGACGTGTTCAGTGAAGCGTCGTCGGGACTCAGGGTTGTTCACCAGCTTGCTGTACTTGCCGCCCGCTGAGTCGTTCCAGCCTCCGATGGCAATGAGAACTTTGACGCCATTTTTCTTCAACCCAGTCACTTTCTCGTAGAATTTGTTGTCATAGTCGGCCCAAGTGTCGTGAGGCTTGATGACCAGATTCGATCCATCCAGCACGGCGAACCCGTACACGATGTGTGTGCAGAGGCTCGCGTCGATGTCTTCAGGCTTGTACTTGCCCGCGCCTTGTCTGTACCAAGCCCAGTTGGTGAAGTAGCACACCACCTTATATCCTGATGGGTCCG
>odontogammarus_calcaratus.34144
GAATGATAATGAAACGTAACAATAATCAATAATTTTATTGACTCATAAATAGTTTACCTAACCTATTCCGATCAGCAAACTGTATTACAGGAACATGCTATGTATTCTCCTACTTAGTAATGTGCTAGTTAAACAATTGAAAATCTGTCATATAACTGCGTAATTAATGCCTTTCTATCACAACCATTCCATACTTACCAGAGTAAATAGATTCGTGAAATAATAATGCCGTATTGGGGTGATCTAAAAATATATATCTCGTGCTTGACTTGCGTATTCGACATACAATAATTAGCATCAAATTGTATGCTTGAGCTGTGGCAGGGATGATTGTTTGCAATATCTCTATGGATCACTGATAGGTGTCTATCGTAAAAATTATCTTGTTAATACCTCATGATAGCTCCGCACTAGGAGCTAAACCTTGAAGCAGCGATGGCAAGTGTTGCACTTTTCATAAAAAATGACTGCAGTAGGTATACAAAGTATCCTATCTCAAGATTAAAATATGAAAGCGCAATTATAATTCAGTGCTAATAATGCTTAAATAGTACAGCCTGGGTCCGGTATGGAGTATCCTCTAAGCACCCTGTTGATGGTCCTCAGCAAGGGGTGCTCCTCGCAGCCACAGCGGTTGCGGAAGTCGTCCAGATCCAGGGCCCAGATCATGCCTCCGCCCAAACCCATTTGTTTGATGTACTCGGACTTGTATCTGATCATGGAGATGTCATCGAAGCCGAACCACTGGCCGCCTTTGTAAGCATAGGGTCCAATGCTGCCTTGTGGGTCGCGGACAACCGTGTAGCCTTGGTTGAGTATGCGATCGCATATCTCGTAATAAGCCAAGAAGCCTCCTGCTCGCGTAAACTCTCCGGCCTCCCCTCGACCGGTGCTCTTGGCGTTGTACCCGTTGTCTTGAGCGCTGGTCAGTGAGAAGGACTGGCCGTACATGGGCATACCCATCACCAGCTTCTTACGATCGGCGCCATGTTTAAGCCAGTAGTGGATGGTGTAGTTAGCGTTGAATTCGGGGACTTCGCTTTCTGTGTAGTGGAACATGGGAGCGACGTGGCCGGTCTTCTTGTCCCAGTGGCCGTGGTAGTCGTAGGTCATAACAGCGATCCAGTCCAGGTAGCGGTTCAGTGCAGGAACCTCGTAGCCTGCATCAATGACTTTGTAGCTGGGCGACACGGCGGCCGAGAGCAGGAGTCTGTGCGGTTGGAAGGCCTCGTACAGTTCTTTGATCCAGGCACTGAAGGCCGGCTTGTCCGACTCCGGACCTTTGTCGCACTCCACCTGCCAACACTTGGGGTACTCCCAATCCAGGTCTAGTCCGTCGAAGTTGTGCTTGAGTACGAACTCGAGGACGTGTTCAGTGAAGCGTCGTCGGGACTCAGGGTTGTTCACCAGCTTGCTGTACTTGCCGCCCGCTGAGTCGTTCCAGCCTCCGATGGCAATGAGAACTTTGACGCCATTTTTCTTCAACCCAGTCACTTTCTCGTAGAATTTGTTGTCATAGTCGGCCCAAGTGTCGTGAGGCTTGATGACCAGATTCGATCCATCCAGCACGGCGAACCCGTACACGATGTGTGTGCAGAGGCTCGCGTCGATGTCTTCAGGCTTGTACTTGCCCGCGCCTTGTCTGTACCAAGCCCAGTTGGTGAAGTAGCACACCACCTTATATCCTGATGGGTCCG
>odontogammarus_calcaratus.34362
CTTAAATTAGTCACATCCTTAGTGTAGGGTATCCAAATTACAGATATTAAAAAATAGAATTTTTTATGATAGCTACAGAGATCGTCGCTATCTTACATGCTACACTGGTAGAAAACAGGAAGCAGCAATGAAAGTCGCGCCAGGTATCGTTTTTCTAGTTGTATTCCAAATTTTGTTCTGTGCTGCAACGCTATCAAAAACTGACAAGAAGAAGAGGAAAGAAGAGCAGCAACCAAAACCCGTGTCCGGCCCCCAGTCTCGTGATGTGGTGGCCCGAGGCCTGGTCCAAGAAGAGCTTTCTTGGAAGGATGTGGTGCAGCACCATCACAGCTACCATCAGGGACCCAGCTCCTTCAACGCCACCACACTCGCCTACGTCACTCCGTGGAACAACCGAGGCTACGACATCGCTAAGCTCCAGAGCGCCAAGTTCAGTCTGGTGTCTCCAGTGTGGCTGCAGCTTAAGGGGAAGCAGGGCGCGAAGGGCTGGGAGGTGACGGGCCTGCAGGACGTGGACAGCGGCTGGATGAAGGATGTGAGGAAAGGAAACCCTGCCCTCAAGATCATTCCTCGCGTGATCTTCGAGGGCTGGAGCGCCACTCAGTTCCAGGCGCTGGTGGACGACAAGAGGCTCAGGAGGGACCTCACTAACGACCTCATCAGCCTAGTTAAGGAGCACCAGTTTGACGGCCTGGTGCTGGAGGTGTGGAGTCAGCTGCCTGCCCGTCATCTGCTCACAACGATGCCTACCGCCATCGTTGATGTCACACAGGGCTTGCGCGATGCCGGCTACGTCAGCGTGCTCGTCATCCCGCCAGCAATCTACCAGAAGCTCGCTCCTGGGTTCTTCCTGCAGGAGCAGTTCCAAAAGATAGCGCCCTACGTCGACTTCTTCTCACTGATGACCTACGACTACTCTAGCCTGCAGAACCCCGGCCCCAATAGTCCTCTGCAGTGGATGAGGCAGTGTGTTGAGGCCCTGGCCCCTGAGGGCCTCTACAGGGATAAGATCCTGCTTGGCCTGAACCTGTACGGTCTGGACCATAGCGTGACGGGGGGCGGGCACATCCTTGGGCCGCAGATGGTGGATATCCTCGCCAATCACAAGCCCAAGATCAAGTACGACGAGAAGTCCGCCGAACACTTCTTCGAGTACAAGTCACCCTCGGGCCGCCACACGGTGTTCTATCCCACCGTGCACTCTCTTCAGCAGCGCGTCCAGCTGGCGCAGGAACTAGGGACGGGCTTGTCGTTGTGGGAGGTGGGACAGGGGCTCGACTACTTCTACGACCTCTTCTGAATGAAGGAACACCCTATCACATCCTCCTCGTCATCTGGCGGTGGATGAACAAGACGATGGAGGTGTTGGACGGAAGAGTCGAGTAACTGTCTACCTTAGCTGGCAAATTACATTACCTAAATGCATTAATTCATTACTTTGTCTAAGTTACTCTGAAAATAC
>odontogammarus_calcaratus.34906
AGGCAGTACATGCGCTCTATCCCCCCGGCAGCGGCTTCTCTGAACAGTGACCTGTGATAGCTAGTAGCGATAGGACCAGGAGTGTGTCTGCTATCTCAGCATGGCTGACAGCAGGCGACTGGCCGCCCCCCTCCTCTTCCTCCTCCTCGTGGCAGGGACGGCTCCTCCCCCAGCCTCAGCCTCTTTCCGAATGCCAGGCCCGTGGACATGGCGTTGCACCCCACGAATCGGTAAAGACGCGCAGTGTGTCAAGGAAGAATTCCAGGCGAGTATCTCTGGTTCGATGAGTCTAGAAGCCTGCCAGCTCGTCTGTGGAGAGGCAGGCACTCTCTGGCCCAAACCAAAATCCGTCAAGCTGGGCAAATCAACCGTCTATTTTCTGCCAGCTTCAGTGAAGGAAGTCATCGTCGCTAACGAACAAGACACCGCCTTGCTGAATGTGGCACTTAAAATCTTCAGCATAAATTTGGATAAGTACCATCCAGATTACGTGGAAGGAAAAACTCCATGGAAGGCAGAAGTGCCCGCAGATTCCCAGAAGCTCGAACTTAAAATTGAGATCAGTGGTCCATCTCAGGATCGTGTAACCCTGAACACAGATGATGAGCATTACTCCCTTTACGTTGAGACAATAGGCTGTACAACAAAAATACGCATTGCAGGAAAAACGTACTTTGGAGCTCGCCATGGATTGGAAACTCTCTTACAACTAATAGACTTTGAAGAAGGGGAGGAACAACTACAAATCGTTCATTTCGCCGACATTAATGACCGACCATCTTTTGCATACCGTGGTATCCTACTTGACACGTCCAGAAATTTCATTTCTGCAAAATCCATTGAACGAACTCTGGACGCCATGGCCGTCAATAAATTGAACACTTTCCATTGGCACATCACAGACTCTCACTCTTTCCCTATGGTCCTCAATTCTCTACCTTACATGACGTACTATGGCGCGTATTCTTTTCGTAAACTCTACCATCCCGAAGTTATTCGTGGCATTGTGGAGTACGGCCGAGTCCGCGGCATTAGAGTCATGCCGGAGTTTGACGCTCCAGCTCACGTTGGAGAAGGATGGCAGTGGGGACCTCAGCAAGGTCTTGGGAACATGGCAGTTTGTGTCAACAAGCAACCCTGGCAAGATTATTGTGTGGAGCCTCCTTGCGGTCAACTGAACATCGCAAACCCGAACATTTACCCAATCTTGGGATCAATATACAAAGAGATGGTCGACCTCTTTGGCCCGATTGATTTGTTCCATTACGGAGGAGATGAGGTCAATCTCAACTGCTGGAACACAACAGAGGAGGTGATGAAATACATGGTCGACAAGGGCAGCGATCTATCGGACGACTCTTACTACAACGAGTGGAGCCACTTCCAAAACCGAGCCTACCAACTCTTGACGGAAGCCAACAAAGGGGTAGAGATCCCTGGAATATTATGGACTTCTCATCTAACTGAAAAGGGCCGCACTGATAAATACCTTGACCGGAACAAATACATCATCCAGATCTGGTCGACGAAAGAGGATCCTCTGATCAAAGAACTTCTAGAGAAAAACTTCCGAGTGATATTCAGCAACTACGACGCCCTGTACCTGGACTGTGGTTTTGGAGCCTGGGTCGGGGCTGGCAACAATTGGTGTTCTCCGTACATAGGATGGCAAAAGATCTACGACAACAGTCCAAACAAGATAGCACTGAAGTTAACTAACAACGAGGCCGATCTCAGCTTAATTCTTGGTGCAGAAGCGACTTTATGGAGCGAGCAAGCGGATGATTCAGTTGTTGATAGCCGACTGTGGCCCCGATCCGCAGCCTTGGCCGAGCGGCTGTGGAGTGACCCGGAGACAGGGT
>odontogammarus_calcaratus.35565
GTGGCTTTCGAGAGGAGCGTCCCGACTGTTGGTAATTGACAGAGCTTTCCCTACTCTTCCGCGATGATCCGCCTCCTTTGGACCCTCGCCCTGGTTGGACTACTGCGGAGGACAGCAGCCAACCCTAGCTGTCCCACGAGCCCGGACGGGATGCTGACGGTACACTTGGTGTGTCACACCCACGATGACGTGGGGTGGCTTAAGACCGTCGACCAATACTTCTATGGAGCTAACAACACCATCCAGCGCGCCGGGGTCCAGTATATCCTGGACTCTGTGATGGACGAGCTGAGTAAAGACAGCAGCCGCAAGTTCAGCTACGTGGAGATGGCCTTCTTCTACCGCTGGTGGATGGAACAGACACAAGAGACCAAGGACAAGGTCAAGGCGTTCGTTGCGAGCGGTCAGCTGGAGCTTCTCAACGGCGGCTGGTGCATGAATGACGAAGCGGCCGCCCACTACACTGCCATAGTGGACCAGATGACCTTGGGACTGACGTTCATCAACCAGACTTTTGGTCAGGCGTCTCGACCACGCGTGGCCTGGCAAATCGACCCATTCGGACACTCCAACGCTCAGGCGAGCCTCCTTGCTCAGATGGGTTTCGATGGTCTCTTCTTCGGACGCCTCGACTTCGCAGACAAGGATAAGCGATGGGCGGAGAAGCAGCTAGAGATGGTGTGGCAGGCCAGCCAGTCTCTTGGGGTGGCTGGATCGTTGTTCACAGGGGCCCTCCCTGACGGCTACGGCCCGCCCGCTGGTTTCTGCTTCGACGACACTTGCGAGGACCAACCCATCATGGACGACCCGAGGATGCATGACTACAACGTCGATCAGAGGGTGGACGACTTCCTGAAAGCCGTGGACGACAGAGCTAAAGCTTACAGGTCTTCGAACATCATCCTGACCATGGGCAGCGACTTCCAGTACCAAAATGCCCGAACTTGGTATAAAAATCTGGATAAGCTCATCAAGTACGTCAACGAGCGTCAACAGAGCGGCTCCAAAGTTCACGTTGTTTACTCCACGCCCTCCTGCTACCTGGACTCAGTACACACCGACGGCATCACCTGGAACACCAAACAGGATGACTTCTTCCCCTACGCCTCCGACCATCATGCATACTGGACCGGCTACTTCACCTCCAGGCCTGCCCTCAAGGGCTACATCAGACAGACCAACGCCTTCCTACAGGCTCTGAAGCAGACCATGGCCCTGCTAAATTTGGGTCGTGGCTCTACTCTGGACCAACTGGCGATGGCCATGGGTGTGGTGCAGCACCACGACTCTGTAACGGGCACGGCCAAGCAGGCAGTAACCGACGACTACGCCATGAGACTGGCGCAGGCAGAGCACCTGACCACGCAGGACCTGGCAGACACTCTGCGCACTCTCTCGAGTGGGAACAGCAAAACCAAGAAGGATGAGAAAAACGGTGACATTCCCATATCTTTCTGCCGTATGGCCAACATCTCGGCTTGCACCTTCACTGAGACGAAGGAGACCTTTCAACTTATTGTTTACAACTCCATCGCCCGGCCGCTGTCCAAGTACATGAGGATACCTGTGCCTGAAAACATTGCTTACAAGGTCACTGACTACCAGGGGACGGGGATCACCTCCCAGCTGGTGCCGATACCTCCGTCCGTGCTGTCCCTGTCGTATCGCAACTCCTCCGCCACGCACGAGCTGGTGTTCCTGGCTGACGGTGTCCCCGCCCTAGGGACGGCCACCTACACCATTAGCAGGACTTCCTTCAGCCCCACCATGGAGCAACTCAGATCCACGGAACGGCGGGGGGTGCAAGGGCAAGATATGCGGGTGGAGCAGGGGCCCATTTCGGTGACCTTGGACGGCCGCACGGGGCTATTGAAGAGTATTGCCATCCTCACCGCATCAGGAGTAAAGGAACAGAAGGTGATGCAAGAGCTCATGTGGTACGCCGGCATGGCTGGAAACAACTCCCAGGAACAGTTTCGGGCATCAGGAGCGTACGTCTTCAGACCAAACGGCACCGCACCTATTTCTCTGGGTCCCGCTACCAACGTGGTGTACGAGGGAGCCCTGGTTAAAGAAATTCAACAACAGTTCGCGCCGTGGGCGTCACAAGTGATCAGGATGTACAAAGGATACTTCCACGTGGAGGTCGAGTGGATGATTGGACCGATCCCTATTGGTGATGGCGTTGGTAAGGAGATCATCTCCCGCTACACCCTCGCAGGCATGACCACCAACGGGACATTCTTCACGGACGCCAACGGCCGAGAGATGCAAAAAAGAGTCAAAAACTACCGCCAAACCTGGAAACTGAACGTCACTGAGCCAGTGTCCGGCAACTACTACCCAGTGACGTCACGCATCATCATCAACTCTACCAACAACATGGGCAGCTTCGCCGTCCTTAACGACAGGGCGCAGGGTGGGTCTTCCCTCGCTGAGGGTCAGGTGGAGCTGATGCTTCACCGCCGGCTGCTGCACGACGACTCCTTCGGTGTGGGGGAGGCCCTCAACGAGACGGCGTTTGGGGAGGGGCTCGTGGTCAGGGGCACACAACTGCTAGTGCACAGCAACTTCGCCAGCGCCGACTGCGACTTCTTCTGCCTGCACCGCAGCCTGGGGGAGGCTCTCCTGATGAGACCCGTGACAATGTTCCAAGAGGTCTTCCTCGCTGGGGAAGAAAGAGCTCCAGTCCCCCCGAGGTCGGGCCTATCCAGCCCCCTGCCTGTCCAAGTTCACCTGATGACCCTCGAGCCGTGGTATGAGCAGAACAAGCAACTTCTGCGGCTGGAGCACATGTTCGCCAAGAATGAGGGAACCAAAAGCGTCCCCGTGACGGTGGACATTGAGAACCTCCTGAGGGTCTGGAAGATCACCAGCGCCGAGGAGACAGTTCTGAGTGCCAACCAGTGGCTGGCGGACAGCAAGAGGCTGCAGTGGACAGTGACCAACAGCAGCAGCTCTGGGGCCGGTGGCAGGCGGAACCTGAGAGGGAATGCTAGGAGACGTTCCAGCCAAAGCAGCATTGGCGACTACAGGCCTCCTAGCGTCAACGATGTAGACGACTACAGCTACGGAGTCGTGGATGACGTGGCGTACGGTTACGACGCCTCAAACGACTTGCGTGACGTCAAAAACTTCGAAGACTACAGGTACTTCGAGAAGGACGTTCCCGATGTGCTTCGAAGATTCTCTGCGAGATTTCAGGGACCTCCAAGAAATCGCGAAACCCACCGACGTTCCGTCCAGAACCTAAACGTTACTTTAACACCCATGCAGATTCGCACCTTCATTGTCACTGTTGAATTTCGTCAGTGAAAAGCAAGACCACTTTAAATATCGTCTAATTTACCTAAGACCGACACTCAGGGCTAAAAATTGAAAATCAAATATTGTTCTAAATTGTGTTACTGAAGATATTATTTGTAAGTCCTGGTCGTTGGTATCCAGAATATTAGACACGCTATCCTGTGATATATATTGCTTGGTTTATTATTACTAATCGAATAGGTTGCATTAAACGATGACATTACCACAAATAAAGATGGCCTAATTTATTCATTGACTCCTAAATCCCAATCAAAATAATCCCAAGTTTGTCTGTTCCACACAAAAAAAAACACCCAAAGTTTTTTCTGCGTAGCGACAAGTGCACGTGCGATTCCTGATTCTTCGTATCGTCGATGAAGTTAGGAAACAGAAAAAGGAATTTATTGAAAATTGTGTATTGCATAAATTTTAAGCATGGAGGCACAATAAAATTACCAAATATTTAGCTGGAAAAAGAGCAGCACTTTAGCATTATTAAGAGCTTGTGATAAGATCTTGCGGCTTCAAAAGGAAAGAAAAGTTTGATAGGTATGGAAGATAAAAAACAATTGAAATAAGAGTGTCAAAATGCCAATAATTATGATCTTCTGAAATCTGATGCACTGTCAGTAAAACAGAAAGTACAATACACATAAGCTACGCAGAAGAAGTAATTTGGTTTCGGGTGTATGTGAAGTATCCTTACATAACTATATCATTTGGCAGTGAAAATATGATTGCATCTCGGAGATTATTTGAATTTTTTTAGCGAACGATCTTGTAAACAAAATGAATAATCTGTGCAAGTTGTAACAATTAAAGATAATTTTCATTTTGTATTACTCATGCGAGTCGAGAAAACATAGGATACGATGATAAATCCACATGTATTTTTGTCGATTATTTGTTATTTGAAACGAGCAAAACTACGCTAATATTTTATCCCTATAAAATATAAAATAGATTTTAATTAGACTTCGTGCAAGACAGTAATACAGAAACATGTCCTACAAATAAGAAATTGATTGCCTGTGTAAGATAGGCAGCGCAGCCTCCTTACTCCAGACAAGTCCATTGCTGAAGTCCAGCAGCCCTTACTCGGAGTCCATATCTCTAATGTCCTCACAAAGCTCGTCCATGTTGTCCAGGTCCTCCTGGTCGAGCTTGAGGCACATGCCCCACTCTTTGAGGGTGATCTGGTGGTCGTCGTCGGGGTCACACGAGTCGAGGAAGGGGGAGATGCAGTGCTCCAGGGTGTAGAGAGGGGCGCGAAGGGGGAATAGCTCGTGACGGGACACTTTCTTGTCCTTGGGATGTCCGTCCAGGTCACACCACTTCCACACGACAGCGTTGCTCCACTTCTGAGTCTCGTCCTGCTCTGCCTCCTCCTCCAGCTTGCGGTAGTGGGTCGACAGGATCTGCCTGTCCGCCATGTCGCGCATCACGTTGAACAACCACTCGCGCATGCGCAGGGGGAAGTCCTCAAGCTCTTCCTGCGCACACTCCGGCAGTTGCTGGCACTGTCCGTAGTAGTCGATGTGCAGGTGCGCATACTTCTCCTCCTGACAGCCTGTCAGGCCATCAACGCAGAGGCAGCGCTGGCGGTGCAGGTCGCAGTCCGTCATCCATGTCTCGTTGTGGTTACTGCACACCCTCCTGCGGGGGTCTGTCTCCTCTTCACACGTCTCCACGCAGCGACACGCCCCCGCCCCTGTGTTGGTCACCACGCAGGCGCGGCCCGCGGAGCAAAGCACGGCCGCGCAGGGGTCTTCCACCACTCCTGGCGAGTAGAAGACAGGGGAAGGGGTAGGCTGGTCCTCGAAGAACTTGTCCTCGTTGGCAGCTTCCTGCTCCTCCTCGCCAATTTCGTTCTCAAGCTCCGCCTCCAACTCCAGAAGAGCGTCCAGCTTCTTCTCGATCTCAGCGATGTGCTTCTTGTGCTTGTCCTTGCTGTCGCGGGACTGAGGGTCCGCAACCGTCTGCAGCACGCAAAGACACAGCACTACGGCCGCTGCAGCACGCAGCAACATGATGCAAGGTTTTGATGAAATGATTTCCAAGCTGCACAAATGCAGAGATTCTCTTGATAAAACGTAGGATGTGTATCCTACTCAGAGTCCCTAGCCTCTGGAGCACTTTGAATATATCCTACACCACGCGCACAAACATAACCTCACTTCACAAACAAGCAAGACAGAGTGAGACCGCCTGGTTGCTGGGGGTGCCTAGCGTTCACACCCGGCTCTGTGCCCACGCCCATGCGCTTGGAAAGACATGCCTGCCCACGCACATTGGCGTGG
>odontogammarus_calcaratus.36020
CCAGTTCCTGTGGGGGGACTTCCTCATGGTGGCCCCCGTCCTGACGAAGGGCGCAACTGCGAGAGATGTCTACTTTCCTGAGGGTCTCTGGTTCGACTTGGTCTCGGGAGAAGTCCAAAGTGGCGTGGCTGGATCACAAGTGATCGGTGCACCCATCGAGAAAATTCCGGTGTACGTGAGAGGAGGAGCCATCCTACCCAACCAGGCACCGGCCCTGACCACTGTCGACAGTCGACTGAACCCATTCGGCCTGACCATCGCCCTTGACTCTGGTCTTAGCGCCTCAGGGGAGCTGTTCTGGGACGACGGG
>odontogammarus_calcaratus.36021
TTGGGTTCGAAGCCGGGTCCTGGTCAGCGTTGTGTTCGGCATTGTGGTTACGACTGAAGGGGTAGAACGCCCCGAGCTCCATCCAGCGTGCACACATTTCCTCGTCGGGCTCGTTGAAAAAGCCGCACATGTCAGCTCCCACCATCGGCATGGCGAACAGGTTGAACTCCAGCATACCCACTACACTCATGGCCATCTGCGTCCAGTCGGCGCTGTTGTCCCCCAGCCAGTGCACGGCATATTTTCCTGACCCCGGGAAGGTAGACCGGGACAACACCACCTGTCGCTTGCCGGGGAACATGGTCTGCAGACCTTTGTAGGTGGCGACGGTCTCGGACCAGCCGTAGAGGGAGTGGGTGTCGTACATAGCGTAGGTAGAGCTGCCGTCAGTCTGAACGGCTGACATGCATAGTGTATGGTCGCTAATGCGGAAACTCTCAGTGCCTCCAACCCTGACCATCATTGTAGGGTATGGAGGAGAGTCCAAATGATTGTAAGGACATTTCAGGCTCCATGGATCTTGACTTTCCGGCCAGTTCCAGGGTTGGTCCATGTTGGTGCCAAAGTTAGCAGGCTCGTTCATGTCGATCCAGATGGCATCAAACTGAAGTTCCTCATAGAGAAGAGCCAGCTCTTCCCCCCACCAAGCCTGCGTCTCGGGCTTCAGGAAGTCCGGG
>odontogammarus_calcaratus.36629
GGTAATTGCTCTCGGCCCCAATCATAATCCACGAACACTTCATTTCACTGTTAAACTATATCAACTTTTGAAACTTAACCGACATAATTAGGTAGTTTGTGAAAAAGTGTTTAAAATCATATATCTGTATAAATTAAAGCTTTCAATATTAAAAATTTACACAAACTTATTAAATTCATTGAATGGCACACACACATAATATTTCAACAAAATAAATCGTCCCTGGAAAGTTTGAACCCACTTCCACACTGATAAAAATATGTTGCTATACACAGACATCTATTCTCTTGCAGGTTATTAAAGAAAACGTCTCACATACCAATTTAAATAAATCAACAGAAACTCTAGTAACTCGCATTCTTAACAATCCATTTCCAAAATGGTCGACGGAAAAAGTTAATAGGGCTTAGTAGCAACGCCCACCCGATTATATTGAGGCCTTAAAATACACTTAAAATACAATTAAATACACTTAAGAGGCTACTCGTGGGTTATGTGTCGTTTCTATTAATTGAGTTTATGTTTGAGCTTAAGTTTGAAGTTTGAACTCGGGAAAAACATTCTAGTCTAGTCTCACTTTAATACTCTCACTTCAAACTATTTTTATCCAATTTTCCGTCACGCAGAGTAGATCTATAATTTAGGAAGCAGTTCGAATAGAATGTTAGTGGTACCGTGGTCGTTTCTGGTTTGCATCCTTTTGTTTAGGTACTTTGTTACCTCTTTCTGGTTTCATTAAGAAGAAATAAGGAACCTTCCCGATGGGCACGACGTAGTTTTTCAACCACCGCTTCCCCTTGAGGAGTTTGTCATCGATGCCATCCTTCCAGATCCCGGGTGGAAGATAGATGTCCCGTGCCTTGCGTCCTCTCTGCAGCACCGGGGCAACCATCATGTCCTTCCCTACCATCCATTGATCGCCAATCGACAAACTTTTCGTGTCTCTGGGAAATATCATAGCAAGGGGAGAAACTAGAGGATATCCATTCCGTAACGCTTCGGGAAGATTTTCATTCAATCTAGGGATGACAAACTGTTTTCGAAGAGTTCGGAGGTAATTTGCATGCGTTACGACCATTGGATCGTACATGTCAGGCAACACGGATAATTGCATCGCGGGAAAGAACATGCTCACTGACATCCATCGAATGTACAATTCGCGACTGGGAATGTGACCCTTTTGATTTGACCAGCCTCCAATAACCCCGCTATCCACAAGAATACCTCCGACCGAACTGATGGACAGAATCCTGTTGGGGAGCATCTCTAGCATCTCCCAGCTCGCGTCTCCGTAACCTGCCAACAAGAAAGTTGGAGTGTTGACTGGGATAATGGCAACGTCGGTACTAATTGGTGGCCGAATTTGGGTGACAGCCTTGATGAATTGACCAAGTGCGTAGTCTGGATTCAAATGCGGGGTGTACTGTTGGCGGAAAGGAGGAAGCGATTGGGTATTGATAGGCGAAACGTGGAATCTGTCAATGGCATACTTTTCTTGAAGTTTCTTTAATTCTGATGCATACCATTCGATTGTGTTGGGATTCGTGAAATCAAGAACTCCGGCTACTGTTGCTCGGTTTGTGGATACCAATATGGGAAGAGTAGAGTTCACTTGACGTACTAAAAGATCAGTCACTGAGCTATTTTTGAAACGTTGTGTTTCTGTGTCTATCAAAGGTGAAAGGCTAAGAGCCACGCGAAGTCCTTTCCTCATTAGAGTTTCAATCATTAGTTTTGGATTTGGAAACCTTCTTTGATCAAAGTCAAGGTCACCAAGAATATTTTGCCATGTTACTGGCAACAACACGTGTCCGCAGGCGTCGAATGAACTGGCTGCTATTTCTTCTG
>odontogammarus_calcaratus.37109
GTTTTACTGAGCTCTATAACCATGTAACTAGGTGAATACCAAATTTGGCAACCCCTGTGTTACTAGATTTCGACTTAGTAGTTCGTACTTAGCAATGTCTCTTCTCGGCTCGGTTTTGTGCGTTTTGCTATGCGCCTCCTCCGTCAGCTTTGCCGAGAGCAAGTTCCAGGCCTACTGGAATGTGCCTCTGGATGCCTGCATAGGCCTCGGCGTCTCCTTTGATCTGGACCAGTTCTCCATCGTGCACAACACGGGGAACCCTTTCTACGGGGACAAGGTGAACATCTTCTACAACGCTGGGCTCTTCCCCCAGTACGACAAGAACAACCACTCCATCAACGGAGGCATCCCCCAGCGGGGTAACCTCACCACACACATCAACGACTTCACGGCTAGACTTATGCAAATACTGCCCCAAAATTTCTCCGGCCCAGCTGTCCTTGACTTTGAAACCTACCTGCCGAGCTTCGACGTCTCCCTCCCTGCACTCTACAAACAGCAGTCAGAGCAGTGGGTGAGGACACGGCACCCCGACTGGAACGAGGGGGCTGTGAAGATGGAAGCGGAGAGGACCTTCAATAAGGACGTCAGGCCCTACTTTGAGAGCCTGTTGAGGGTAGGGCTCGCCTACCGCCCTGATGCCCTAATTGGTTACTACCACTACCCTTACTGTCACAACTACGACTACCCCTACACACACTGTCGTCAAGAGGTGATGGAGCTAAACGACCACCTGAAGCCCTGGCTGTTGAGCACCTCTACTGCCCTGTTCCCTTCCGTGTACACCTTCCTAGAAGGCTTTGATGACGCCACGCGCTACCACGTCCTGGAGGCCAAGCTCAAGGAGACTCAGAGGGTTAACGATGCCATGCGACCTATCTTGCCCTACTTCTGGTACAGGTATCACGACAGTCCCGAATACCTGCCCTTGGACGTGGCACGGGCCGTGCTATGGGTTGTGCGGAGCCACGACTCGAGCGGGGTCGTGCTATGGGGCTCAACGTACGATCTGGCAGACAAAGCGGCATGCCTCGACTTCAAGAACTACTTGTACGGTACCCTGGGCCCTCTACTGAAGTGTTTCCACGACATGCCCGACACAGTCGTCGACTCCTTGAGGCTCAGGTACCCCACGGAGACGCAAGAAGAACCCGACAGCCCCCCCGGGAGGAGCAGGACCCCTGCTTCCCTCTTCGAGGGAGTTGCTGAACTCCAGGAAAGTAATGCCGGAGCCCGTGACAACAACGAGGGTGTTGAGCCAACGGATATTGAACGAGAACTCGAGGAGCTTGAACGTAGCTATGTTCGAGAACATAATAGGAGCCTTCTCATGAATATGATACGTTATTACTGTAAATCACCTAATTTAGAG
>odontogammarus_calcaratus.39036
GGCAGCGTTATTTCTTTGCAGCGATGTTAAAGGAAAAGATTCCGCGCGTGTGTGTAGTATATCTACGAATATCAGTTATTTTATGACTAAGTGTTGTATTGTTGTCTGTACAAAAATGAGCCGTTTTTCATGCTATCAGTTCTCGATCCTTTACATGTTCGATGCTAGATGGACATTGACTCCAGAGCACTAGACAGCCTTGTCTCTCTAATCTAATAGCTAACATCTAAATAAGTTAGGCAAATAGCTACACGCACAAGGTGCCATAGAGGTGTTATAACTGCTAGTACTTAGGAAGAAGTTAACGGCTGTGTTGTAACAGTTTTAATCGAAATTCAACGCAACAAATGTAGGTACAATGCTATCAGATTTATTCAATAACAATGGTTGTAATCCAGTCTCGGTAAGCATCCACGGCAGAGAAGACGGCCACGCTCTCGGCACAGTCCTTGCTGGACTCCACCCTGGACATCACACCAGACACCGTCCACCTCTCGTCCGTGCCGCCGAAGTTTTGAAGGAACGGACTTCCAGGGGATAGCAAGGTATCATTCGGGTCAAACGACGATCCACAGAAGACTGTGCGCTCGGACTCCACCTGAAAGTAGCAGGGGAACTGCGACACCTGACAGCGCGAGTCGAAGTTTTCTATGATCACTTTGTAGCCGGTGGGGCTGGGATCCCAGTCGTATTGGAAGACATAGGCCTGTTTGGTAGACACCAAACGAAAGGCAAAGTTCACGCAGGCTGGGTACAATTTGGAGCTAAACTGTAAGGGCTTCTCCAGCCTCAGTATGGCGACGTCATTGATGTACCTGGAGCCAGTTACTTGGAAGTCGGGGTTGACCTTGATGTCGACCACCTTCGTAAGAACGGAAGGCACAATTTGCACCTGCAGGCTATGCGCGTCTGCCGCCTTGTTCTGGTCGCTAGCGACGCAATGGGCAGCTGTCAACACGTGCAGCGGACTGATCAAGATCGCCGCGCAGATATGGCTGCTGTCCCTCATCACCCCCACCACCCAAGAATGCTGGTTCACAGGCTTGTAGAAGTCGCCGAGGTCGAGTTTAGCCCGGGTACTCTTGTAGCGCTGCCTGTGCCCGCACACTGGCGAGTTGACGTGGTGCGGGTGACAGATCACCATCATCCTGCCTCCTTCATTCACCTGACCGTCCGCAGCTTCAGTACGGCCAGGACTAGCCTCTGAGTACGGCCACCAGTAGCCGTCACGGTGACACCTCAGCACCATAGGCGCAGTGTCCCAGCACACGGCGTACACCACTGTGAGCGCAGGCACTCTGTTATTCACGATGCAAGTCGTGTCTTCCTGGCCGCACGTCAAAACGTCCACGGAGACATCCTTGAGCGGCGCCGCAAGGCATCCTTCGTCGGGCCCTGAGGGCGTGCCTTCATCTGGCAAGAACGGGCCCTCGTTTGGTGACGTCACAACTCCGATTGGTTTGGTCGTGCCATCAATCGGCTTAGAAGTGATAACGTCTCCTCCTCCAGCAATAGCGTCACCTCCGGGCGTCCCTGGCCAACTGGCCATCTCCCTGTTGATGGCGTTCAGCAGAGGGTAGTGCCCCTGGCCGCAGCTGTTCCTAAAGTCGTCCGCGTCCACCGTCCACACCATCACCCCGCCCAATCCCAGCTGGAGCGCCAGGGCCATCTTTTCCTTGATGGAGTCGTTGTCTTCGTAGCCGATCCACTTCTCTCCCTGGACAATGTAGGGCACCCTCTGCACCGAATCGTATTTGACCTTCCAGGAGGAACGCTGCTGGATGCTGGTGCAAATCTCGTAGTAGGCAACGGAGGAGAACGCCTTAGTGTAGCTACCGCTGAAACCTTCACTTTTAGAAGGCGCCCCGACGCCGTCCTTCCTTCGGTCTAGCAGGAGATAGGTTCTGAAGGTGAAAGGCAGCGCTGGAACGACCTTGTGGGCAGGGACACCTTGGGAGAGGATGTACGACAGCGTGGAGTTCACGTTCTTGAAGCGCTCGTCCCCTTTTTCCTCCTTCCTGGGGTAGAGGGGGGCGGCGTTCCCTGTTTGGCCCTCCCCGGGGCCG
>odontogammarus_calcaratus.39037
GGCAGCGTTATTTCTTTGCAGCGATGTTAAAGGAAAAGATTCCGCGCGTGTGTGTAGTATATCTACGAATATCAGTTATTTTATGACTAAGTGTTGTATTGTTGTCTGTACAAAAATGAGCCGTTTTTCATGCTATCAGTTCTCGATCCTTTACATGTTCGATGCTAGATGGACATTGACTCCAGAGCACTAGACAGCCTTGTCTCTCTAATCTAATAGCTAACATCTAAATAAGTTAGGCAAATAGCTACACGCACAAGGTGCCATAGAGGTGTTATAACTGCTAGTACTTAGGAAGAAGTTAACGGCTGTGTTGTAACAGTTTTAATCGAAATTCAACGCAACAAATGTAGGTACAATGCTATCAGATTTATTCAATAACAATGGTTGTAATCCAGTCTCGGTAAGCATCCACGGCAGAGAAGACGGCCACGCTCTCGGCACAGTCCTTGCTGGACTCCACCCTGGACATCACACCAGACACCGTCCACCTCTCGTCCGTGCCGCCGAAGTTTTGAAGGAACGGACTTCCAGGGGATAGCAAGGTATCATTCGGGTCAAACGACGATCCACAGAAGACTGTGCGCTCGGACTCCACCTGAAAGTAGCAGGGGAACTGCGACACCTGACAGCGCGAGTCGAAGTTTTCTATGATCACTTTGTAGCCGGTGGGGCTGGGATCCCAGTCGTATTGGAAGACATAGGCCTGTTTGGTAGACACCAAACGAAAGGCAAAGTTCACGCAGGCTGGGTACAATTTGGAGCTAAACTGTAAGGGCTTCTCCAGCCTCAGTATGGCGACGTCATTGATGTACCTGGAGCCAGTTACTTGGAAGTCGGGGTTGACCTTGATGTCGACCACCTTCGTAAGAACGGAAGGCACAATTTGCACCTGCAGGCTATGCGCGTCTGCCGCCTTGTTCTGGTCGCTAGCGACGCAATGGGCAGCTGTCAACACGTGCAGCGGACTGATCAAGATCGCCGCGCAGATATGGCTGCTGTCCCTCATCACCCCCACCACCCAAGAATGCTGGTTCACAGGCTTGTAGAAGTCGCCGAGGTCGAGTTTAGCCCGGGTACTCTTGTAGCGCTGCCTGTGCCCGCACACTGGCGAGTTGACGTGGTGCGGGTGACAGATCACCATCATCCTGCCTCCTTCATTCACCTGACCGTCCGCAGCTTCAGTACGGCCAGGACTAGCCTCTGAGTACGGCCACCAGTAGCCGTCACGGTGACACCTCAGCACCATAGGCGCAGTGTCCCAGCACACGGCGTACACCACTGTGAGCGCAGGCACTCTGTTATTCACGATGCAAGTCGTGTCTTCCTGGCCGCACGTCAAAACGTCCACGGAGACATCCTTGAGCGGCGCCGCAAGGCATCCTTCGTCGGGCCCTGAGGGCGTGCCTTCATCTGGCAAGAACGGGCCCTCGTTTGGTGACGTCACAACTCCGATTGGTTTGGTCGTGCCATCAATCGGCTTAGAAGTGATAACGTCTCCGGGCGTCCCTGGCCAACTGGCCATCTCCCTGTTGATGGCGTTCAGCAGAGGGTAGTGCCCCTGGCCGCAGCTGTTCCTAAAGTCGTCCGCGTCCACCGTCCACACCATCACCCCGCCCAATCCCAGCTGGAGCGCCAGGGCCATCTTTTCCTTGATGGAGTCGTTGTCTTCGTAGCCGATCCACTTCTCTCCCTGGACAATGTAGGGCACCCTCTGCACCGAATCGTATTTGACCTTCCAGGAGGAACGCTGCTGGATGCTGGTGCAAATCTCGTAGTAGGCAACGGAGGAGAACGCCTTAGTGTAGCTACCGCTGAAACCTTCACTTTTAGAAGGCGCCCCGACGCCGTCCTTCCTTCGGTCTAGCAGGAGATAGGTTCTGAAGGTGAAAGGCAGCGCTGGAACGACCTTGTGGGCAGGGACACCTTGGGAGAGGATGTACGACAGCGTGGAGTTCACGTTCTTGAAGCGCTCGTCCCCTTTTTCCTCCTTCCTGGGGTAGAGGGGGGCGGCGTTCCCTGTTTGGCCCTCCCCGGGGCCG
>odontogammarus_calcaratus.39038
GTACGTAGTTCTGCTTGTCCAAGGATGAGCCGCCTCTGGTGGCAGGATCTTGCCAGTCAAGGTGTAAACCGTCCAACGAGTGGGTTCCGAGATACTGAACCACGGACTCGATGAAGGTCTTCCGCGTCTCCCGGGAGGCGGTCATGTTGGAATACTTGACGGACCCCTCACTCCACCCCCCCAGGGCTACCGTTACCACCAGGGCGGGGTTAGACTGCTTCAGGGCCACAAGGTTCTTGAAGACTCCATTTTCAACAGCGTTTTCATCCCGGCTGATGATTCTGTTGGTCTGGTTGTCGAGGCCAACAAAGGCGTAGACCACGTGTGTGCAGAGGCTTGGATCCACGTACCCCTCATCAAACCGGCCGTGGGAGGGACGGTACACGGACCAGTTATGTAGAAAGCAGGAAAGGACTGGGCGACCCAAGGAACCGGTTCCTGAAGGCAGCTGCGTCAGAAGCAGCAAAGCAGTGAAGGCCACTGCAACACCGCAACACACCATTGCACTCCAACCCCG
>odontogammarus_calcaratus.39039
TACGAGACCACGTAAAGCAGGTCCACGTGGCTGGCAAGAGCCGGCAGGTCGTAGCCGGCTTCCAGGATATATTTGTGTGCGCTGACAGACACAGTCAGCTGCCAGCCGTGCGGTTTGAAAGCGTCTTTCAACTCCTGACACAATAACACGTAGTTTTGTTTATCAAGTTCGATGCCCCCTCTGGTGGCCGGATCTTGCCAGTCCAGGTTCAATCCGTCCAGATTGTGCAGCCTAAGATAGGCTACCACGGACTCCACGAAAGTGGCTCTTGAATGGGGAGTTGAAGCCATCATGGAGTACTTCAGTGCGTCATCATCCCAGCCTCCAATCGCGACATGCACCAACAGATCGGGGTTCCTTGCCTTCAGGGCCACCAGTTGCGTGAACGCTCCATCAGCAACGTAGACGGGATCCTTATCGTCGATGCTCCCAGTGACTTTATTCAAGATGGCGTAGCAGAAGACGACGTCCGTGCACAGGCTTGGATCGATGTCCTCGATGGTGAATTTCCCAAGACTGCTCCTCTTCACGGACTCGCTCGCCAGGAAGCAGGCTTTGACTGGCGGCCTCTGCTTCGGAGGTGCTGGCTCTGGAGACGGTACCGAGATCGGTGTCTCCTTCGGCATATCAGCATGCCCTAGTGCAAGTTGGTTCTTGATGTGTGTTAGGAGGGGGTATGGCCCGTCTCCGCAGCGTCCCTTGAAGTCGTCATTGTCCACCCCCAGGACCGACACCCCGGCGAGATGGGAGGACCGCACCACTTCCACCTTTTTTGTGATGGAGAGATGGTCGTCGTAGGAGAACCACTTGTCTCCGCTGACGGCATAAGGGGAGTCATCGATGGTCGACCTATGGACCGCCCACTTGCCCGCCTCGGAGGACAGTAGCTCGCATATCTCGTTGTAGCCCAGTAGGCCATCTTCTTGAGTATAAGGACCTGGAAACCCAGCTGGGAGGACTGGAGCACCGTAGCCATTGTCTGAAGACTTTTTCAGAAGAAATGTTCTGCCGTACAGAGGCACGGTTATAACTAACTTCTCCGGGGGCACAGCAGACAGAATAAAAGACAGCGTTGAGTTGACATTGAGCTGCCTTTGGACTCCTTCTTCGTCGTTACGTGGGTAGAGGGGGGCGACGTGCCCAGTGAACCCATCCCAGGAACCGTGGTAATCGGTGGTCCGAACATACACCAGGTCCACGTATTTGACGAGCTCCTGCAGATCGTATCCCTTGTCCACTATGTATTCGCGAGCGCTGACACCCACAGTCAGGTGCCAGCCGCGAGTACGGAACACCTCGCTCAGCTCCTGA
>odontogammarus_calcaratus.39127
GCTACTTCGAGTCCTGGGCCGTGATATCACTGTTTTAGTGAGTTCTTGCATCGTGTCTAGAATAGCGCAGTGAGCATTGAACATGAAGTGTTTAGCGGCAGTAGCGGTTGTGCTGCTGGGGCTGGCGGTGGGCGGGGCGTGGGCGGAGCCTCGCAACTCACGCCCTGGAAACCACGAACCCCCGATGTCCCGCGCTGACGAGCGCCTGGCTCGTCGCACGTGCTACTTCGAGTCCTGGGCCGTGTACCGCCCTGGGGAGGGAACCTACGCCATCGAGGACATCCCCGCCGACCTCTGCACCCACCTCATCTACTCCTTTGTCGGCCTGTCCAACGTCACTTGGGAGTACATGATCCTCGACCCCGAGCTCGACATCACCGAAGGTGGTTACAGGCGGTTCGTCTCTCTCAAGGAGAAGAACCCCAACCTGAAGATGGCTATTGCCGTAGGCGGGTGGGCCGAAGGCGGCAAGAAGTACTCGCAGATGGTGTCTGTAGATACCCGGAGGAGGTCCTTCATCAGGAGCATTGTTCAGCTGCTGACGGAGTACGGATTCGATGGCTTGGACCTGGATTGGGAGTATCCGGGCGCAACAGACCGCGGCGGCTCGTACGCTGACAAGGACAACTTCCTTCTCTTCGTACAAGAGCTTCGTGAAGCGTTCGACACCGTTGGGCGGGGCTGGGAGATCACCATCGCCGTGCCTGTGGCTCGCTTCAGGCTACAGGAGGGCTACCACGTTCAGGAACTCTGCACTCTTCTGGACGCCATCCACTTGATGACTTATGACCTACGCGGCAACTGGGTGGGCTTCGCTGACGTGCACTCGATGCTCTACAACAGACCCGGCCTTGACGAGGGCGCATACGAAGTGCTCAACGACAATGACGGCGTAACCCTCTGGATGGACTTTGGCTGCCCCGTGGACAAGCTGGTGCTGGGAGTCCCCTTCTACGGGCGCACCTACCGCCTCAGCGACGCCAATAGCAACGACCTCAAGGCCCCCATCAGGAAGGATGAAGGAGGCGGCAGCCCTGGGCCCTTCACCAATGCCACCGGCACACTCGCCTACTTTGAGATCTGCCGCATGATGATCGAAGAGGAAGGATGGGTGGACCGGTATGATGATGTGGGACTCGTGCCCTTCACACACAAGGACACCGACTGGGTGGGCTACGAAGACCCAGACAGCCTGGTCTTGAAGATGGACTTCATCAAGGAGCGTCAGATGTTGGGCGCTATGGTGTGGGCTATTGACCAGGATGACTACGGCAACTGGTGTGGAAGAGGAGTCAACCCCATGCTCAACGTGGTATACGAGGGCATGAAGGACTACCTAGTGCCTGACGCCCCCGAAATCACAACCACCACCACTTCCCCCTGGTGGACTCCCCCAACCAGCACCCCGAAATTTACCACCACCCATGGGCCCACCACCACCCGCGACCCCAGCGCCCCCACCACCACCAGCACCACCACCACAACCACTCCTAAGCCCACCGCTCCCCCCGGGGTGGTGGATTGCTCCCTGGCGGACTTCTTCCCCCACGAGGACTGCGATAAGTACTGGATGTGCGTTAACGGCGAGCCCGTGCTGGAGCTCTGTGGCCCCGGCACCTACTGGAACCCCAACCTCAACATCTGCGACTGGCCCGCCAACGTGGACACCTCCCACTGCAACGAGCCCGCCAAGAGGACCGAGAAGGGGGTTAAGCCTGCAACTGGCAAAGCCGCTGAAACCCCCGTAGTCCAGAGTCCCAATAACGTTGCCAAGAAAGTGATGGAGGAGCCGGTGAAGGCGCAGAAAGTAAAGAAGACCAATGGCCTGAGAGTTGATAGAGCTGAGAAGGCTAAGAAGAAAATTTCTGAAAGGAAACAGGAGAAGAAGACAAATGATAAGAACTAATTTTTGTTTACCCAATCACTGTAATCATTCATTAGTTTATTTAGAGCCTTTCACGTACACTGGGTCAAAAATATTTGTTCAGAATATTAGATTGTCAAAACATATTTCGTCTTTGGTGTCTGAGCTTTCTAGTGCACTGAAGTCAATGTCCTTCTGGCACCAAACAAATTGAGAGCTTAAACGTGCACTTTGAGCCCTGCACCGTTATCCCTGTTGAGAGTTGTCAGGGAATGATTGTAGGGAAAAAATCAAAATTATTCATATGCACTCATGGAAACTTGGGCATCAACTTTGGAAAAATAAATTATTTTTTCGGATAAAAAAAA
>odontogammarus_calcaratus.39686
GTTTTATATCTCCGACATGAGGGCGACATCAGGCCCCCATTATGAACGATTATATCTCCGTGACCACCGGCAGAACGTTTGTTAACAAGATGGACGAGTTGACCTGCTTCCTGCCTGGAACCCTGGCGCTTGGCCACCACTACGGCGTGCCGGGCAGCGTGGCGACCCTGCACACGGCGGCCGCAGGCTCGCACCTCACCCTCGCGCGAGATCTCATGGAGACCTGCGCCCAAACCTGGCTGAGGCAGCCCACCAGCCTCGCGCCTGAGATAACCTTCTTCAACACACAGAGAACAGCTAGCAACGAGGATTTCTTCGTGAAGAGCAATGACGCACATTATTTGTTACGACCCGAAACCATCGAAAGCCTGTGGTACATGTTCCAGGTTACTGGGAACACCACCTACCAGGACTGGGGGTGGCAGATATTCCAGGGTATTGAGAAGTATTGCCGGGTGTCACATGGCTACACCACCATCAGCAACGTCCGCAGCACTAAAGACCCCCGGCCAAGAGACATGATGGAGTCTTTTTTTTTGGGTGAGACCTTGAAGTACCTGTACTTGCTGTTCTCAGAGGACCAGAACACATATGGCATTGATCACTGGGTGTACAACACTGAGGCCCACCTGCTCCCCATGATGCCTTCACTCGCTGACTCCAATAAAGAGCGGAAACAGTAGCTTCCTTTCACACTGCTAAACTTTTTACAAATAGCTACCAACTGTACA
>odontogammarus_calcaratus.40225
GTAGAACATCGGCTGCTTGTAGAACTCGTCCGTTTCCGCATTAACAATAATGGGTGAATCCAGGTAATTGTCAGCCCAGTTGGGTCCTCCTTCCATGTCCAGGGCCATGTTCCAATCCACCCAGCCCGTCGACCAATAATTCATATCCTGGATGATGTTTTCAAGATAGTGTTCTCCCCGGCCCCAGGCGCCAAGCATCACACTACCGTCTCCCTCCACATTGTAACCTTCGCAGGCCTCCGTATACAGCATGAACTTGGAAGGGTCGAGATCATGGGCTTCTTGCAGGGGGGCAGGACCAACCCCCGTATCGGCGTACCAGTGCACGGCGATACCGTCAACGTAATGCGAGGCCTCTGCATCCGCCAGAATCGGCTCGATGAATCCCACGAGTCCGTCTCTGTTGAAGTCGTAGATCATCATGGCCAGGCGCCTCAGACCAGCCGCCTCCAGCGTGGGGCCGAGGTTGGTTTTGAGCCATTCTCGCATGTCCTCTCCAGTCCAGCCGCAGGTATTCCAGCCCCAGTCCTGGAATCCCGTGAGAGGCTCGTTTTGGGGAGTCAGGCCCCAGAGCGGAACACCTTCAGCTTCGTAGGCTTCGACAAATTTGACAAAATAGTTGGCCCAAGGCTGCCACATCTCTGGCAACAATGTACCAGACCCGTTAAACATGGCGTTGGTCTTCATCCAGGAAGGAGGTGACCAAGGAGAACCAAAAATAAGAACTTCCCTTGGGCTCAGTTCCAAAGCTCGCTGCATGAAGGGGAGCTTGTAGTCATAGTCTTCTGGCTCGAGCGCCCAGTTGACGAGGTCCACGTCCCCTTCGACGTCATCATAGGAGTAGGGCCGAGTGGAGCAGTCGCTGCCCGCAATGGGCACACGGCAGACGCTATAGCCGATACCTTCCGGGGCGAAGTAAGACCTGATGGCCAACTCTTTGGCCTCGTCGGAGAGCGTGTTTAGGTTGAGTCCTGAGGAATCGGTGAAGGCGCCACCAAAGCCGATCATCGTCTGGTACCTGATGGCGGTGTTCACAGCCACAGTGTTGACGGACGAGCCTGGCGTTGCATCCACAGCTCCCGAGGAGGGTGTTAGCCTCTCGCTGTCCCTGGTGCTGGTGTAGAGGCTGTAGGTGCCAGCTGCTGGGGGGTCGACCAAGCCAATCTCGTCGCAGAAGGTCGCGTCACAGACACAGACGAAACTGTCGTACTCGAATGATCGCGGCACACATTGTCCTTGGGCGGTGCCACTCATGGTAGCTACCACAAGCAGCCCTAGTCCAACACCAACGCTCCAGGCTGCCATGTCGCAGACACAGAC
>odontogammarus_calcaratus.40650
GGCAGTGACTGAGTCGGGTCCTCTGGTAACCAAGTTGCAGTGGAGTGTTGCCATCAGCGAGGAGACCTCCTTCACGCAGGAGATCATCCTGGAGGCAGACTCTCCTCACTTGAACTTCGTATCCTCTGTCGACTGGCACGAGAATCGCAAGGCCTTGAAGATCCTTCAGGACACTAGCCTCGTTACTCGTAACGCCACGTTCGACATCCAGTTCGGCACACTGCAGAGGCCGACCCACGCGAACACGTCCTGGGACTGGGCTCGGTACGAGGTCTGCGGCCACAAGTGGGCTGATCTGACAGAAGGTAACTTCGGCTTGTCGGTGCTGAACACCAACAAGTACGGCTGGATGGCCCGGGCAGGTATCCTCTCCCTCACGCTGCTGAGATCGCCCAAGAACCCTGATGAAACGTGCGACATGACAAACCACAACATCAAGCACGCCCTCATGCCGCACCTCGGTACGCTTCAAGAAGCCAACGTGATGAAGCGTGCTTACGACTTCA
>odontogammarus_calcaratus.40651
AACAACGTCATTGTTGATCCGATGTACGCGTAATATTTTGGATCTAGGTACAAGAAAAGAAGTATCCTATGCTACAGCCAACATAAATTATGAAATTAAGAACAGCTGGCACTGGAACTCCAGGGTGTTTTAGAGCTGAAGGCGAAGAGCCAAGATTTGGAAGGGGGCCAGCTTGACTAGGAAGACCGTCCCACCCGCTCCATCATCCTCGACGGGGAAGGCCTCTCCCGCCTCCTCCATCCCCCCACAGCGCGTTGCTGAGGTGACGGCCATCTTGAGGGACACTGTGGCCTGACTCGTGGCTCCGTCGCTCTCGAACATTCTGAGGATGACATCACCGGACCCGTCCTCAGCCATCTTGACGGTGTGCAGGACAACGCCCTCCCCCTCCACACTGCCCAGGGTCCAGGATGCGTTGCTGGACACGGTCGCTGAAGGAAGGCTCTCTTGCCGTAGTGGGTTGTTGAAGTCGTAAGCACGCTTCAAGAAGCCAACGTGATGAAGCGTGCTTACGACTTCA
>odontogammarus_calcaratus.40665
GGGGCACTGGCTGGGGGACAACAGGAGTGCCTGGCCCGACCTGCATCGCTCTATTATTGGAATGCTGGAGTTCAACCTCTTTGGAATCCCTTACGTTGGAGCTGACATATGCGGCTTTTTTGGTAACACCACTGAGGAACTCTGCGGCCGTTGGATGCAGCTGGGGGCCTTCTACCCCTTCAGCAGGAACCACAACGGCAAGGGAGAGCTGGACCAGGACCCCGGTGTGTGGAATGACACCGTGGCCGTGTGGTCCCGGGACGCCCTCCTGACCCGCTACCGCCTCCTGCCCTACCTCTACACCTTGCACTACCACGCCACGGTGCTGGGGTCCACCGTGGTGCGCTCCCTGGCACACCAGTTTCCTCATGACCGCAACTGCCTGGACATTGACGACCAGTTCCTGTGGGGGTCAGGGCTGATGATCTCACCGGTGCTGGAGGAGGGCTACATAGAACGATCAGTTTACTTCCCGTATGGGGCCTGGTACGACTACTACACGGGCCGGCCGGTGGAGTGGCCAGGTGAACGCATCACCGTGGATGCGCCCCAGTCCACCATCCCCCTCCACGTGAGAGGAGGATCTGTGCTTCCCCTGCAGGAGCCCTCCACCAGCACCAAGCGCAGCAGCAACAACCCCATGGGCGTCCTGGTGGCGCTGGGCTTGGACAGAAAGGCCTCGGGGACGCTCTTCCGTGACGACCTGGTGGGCATCGACACCACCGCCAACGTCCTTTACAGCTTCGTGCAGTTCTCCTTCTCGGAGGACACCCTCTCGATGAAGGTGGTCGCCAACCACAATGAGGACCTCGGCCGCCTCAAGCTCAGGGATTTGGAGTTCATGGGCGTCGAGCAGAACGCGACCAGAGTCCTGGTGGACGGGGCGGCGCTGCAGGGGCGCTGGACCTACGAGCCTGAAAACATGCGGCTCCTCATCACCCTGGACCCCATGGTGGACATGAACGAGTCACGGGATGTGATACTCAGTGACATCTGGTGGTGAAATACGGCATATACAAAGCGCTGTATATAAATAAATGACGTTTAACTCGTTCAGTGATGGCAGTGATACAATGCCAACATTATTAAAGGCCCACTGACCACCTATATTTGAACTTCTTGAATCAATTGGAATGTACTCCGTGTTCATAAATCTTTTATTTTTTATTTCCAGCGTGAGTCAGAAATAGTATACTGAAAAGAAATATTTATATTTTTTTTTGTTAAATTGCAGAAAAAATGTAACACAAAGAACTAGTTCGTTCACGAATGAGGCGTGGGTGCGGCCAGAAAATAGTGAACGAGCTTGTTTCCTTACATTCTATTTAGAAATCCGTTTTCTAAATGAATTCCGACGTTTTTTGTCGTATAAAAGTTATTTGAGATTATTGTGATACATTTTTTCTTCATTTTGACGTGTGTTTTTCTAGAGAATCGCTTGCAATTTCTATAATATAATATTTTAAAGAGATTGTTATGCAAATTACGAAACATTAAAACAGATAATTGGATACCCCCAGAACAACATCTAATGATCATCTGAAATATTATTTTCAGGTGGTCAGGAGTCCTTTAAGAATATATGTTCGTGTCATTCCCGATCGTAGGTATCTACTGAAAACTGGAGTTTATATATTTTTGTTTACACATGCGGCCATATATTATATATTTATACTGGATAGCTATTTCGCCGGCTATCAGTTTTTAATAAATGTAATATATTTTTTAAATCATTTTTAACCGATGTTAG
>odontogammarus_calcaratus.40666
GGGGCACTGGCTGGGGGACAACAGGAGTGCCTGGCCCGACCTGCATCGCTCTATTATTGGAATGCTGGAGTTCAACCTCTTTGGAATCCCTTACGTTGGAGCTGACATATGCGGCTTTTTTGGTAACACCACTGAGGAACTCTGCGGCCGTTGGATGCAGCTGGGGGCCTTCTACCCCTTCAGCAGGAACCACAACGGCAAGGGAGAGCTGGACCAGGACCCCGGTGTGTGGAATGACACCGTGGCCGTGTGGTCCCGGGACGCCCTCCTGACCCGCTACCGCCTCCTGCCCTACCTCTACACCTTGCACTACCACGCCACGGTGCTGGGGTCCACCGTGGTGCGCTCCCTGGCACACCAGTTTCCTCATGACCGCAACTGCCTGGACATTGACGACCAGTTCCTGTGGGGGTCAGGGCTGATGATCTCACCGGTGCTGGAGGAGGGCTACATAGAACGATCAGTTTACTTCCCGTATGGGGCCTGGTACGACTACTACACGGGCCGGCCGGTGGAGTGGCCAGGTGAACGCATCACCGTGGATGCGCCCCAGTCCACCATCCCCCTCCACGTGAGAGGAGGATCTGTGCTTCCCCTGCAGGAGCCCTCCACCAGCACCAAGCGCAGCAGCAACAACCCCATGGGCGTCCTGGTGGCGCTGGGCTTGGACAGAAAGGCCTCGGGGACGCTCTTCCGTGACGACCTGGTGGGCATCGACACCACCGCCAACGTCCTTTACAGCTTCGTGCAGTTCTCCTTCTCGGAGGACACCCTCTCGATGAAGGTGGTCGCCAACCACAATGAGGACCTCGGCCGCCTCAAGCTCAGGGATTTGGAGTTCATGGGCGTCGAGCAGAACGCGACCAGAGTCCTGGTGGACGGGGCGGCGCTGCAGGGGCGCTGGACCTACGAGCCTGAAAACATGCGGCTCCTCATCACCCTGGACCCCATGGTGGACATGAACGAGTCACGGGATGTGATACTCAGTGACATCTGGTGGTGAAATACGGCATATACAAAGCGCTGTATATAAATAAATGACGTTTAACTCGTTCAGTGATGGCAGTGATACAATGCCAACATTATTAAAGGCCCACTGACCACCTATATTTGAACTTCTTGAATCAATTGGAATGTACTCCGTGTTCATAAATCTTTTATTTTTTATTTCCAGCGTGAGTCAGAAATAGTATACTGAAAAGAAATATTTATATTTTTTTTTGTTAAATTGCAGAAAAAATGTAACACAAAGAACTAGTTCGTTCACGAATGAGGCGTGGGTGCGGCCAGAAAATAGTGAACGAGCTTGTTTCCTTACATTCTATTTAGAAATACGCTTTCTGAATAAATTTCGACGATTTTTGACGTAAAAATTATAATTGAGATTCTTGTGAGGCAATTTTTTTTTCTTCGTGAAGTGTTATAAAGAAAATCGCCTGCAATTTTTATATTATATTTTTAGTGATAAATAAAAAAAATAATGTCTGGAAACATACTTGGACCCAACAACATCTAATGATCATCTGAAATTTTATTTGTTGGTGGTCTCAGGAGGTCTTTAAATATGCGTCACTTTGACGATGTCAACTTATCTCGAACTAAACAACAAAACTGATTTAAAAGGTTGTTGCAGAAAATTGACTCGCAGTCTTTTCCAGTTTTCTTGGGACATGAGTAAATACCGATAGTCAATATGAATTTAATTCGTTTATCCAGCGTAGTAGCATATCTGGACAGCTCGCAAGCAAATGTGCTTGTGTGCTGCAGCGTTGTGACTGGCTGTAGTTTGGTGGTGATGGTCGACGACATTAGGGAAGGATTAAAAGAAGGGGTCTCAGGTTTCCAGGGAAGAAAAAAAAGTAAAGGTCTAAGAGAACGAAAAACGACTGAAATCGTATGATTGACGAGGAAGGAGGTGACTGCACGAGTCTGCTATAGATCCTGTTCATGTAGAGCTGCGTAGTTTAGCAGAACTGTTGTCCCGTCAGCGGTTGCCATGTGGAATTCGCTTAATGGCTCTGTATTTGCCGGCGGTGGTATTCGCTCTTTTGAGTCTCGAGTCAGTCGCTTTTTCCTTTCCAAGATTGTCTCCCTCTTCTTCATTCGTTCCTTTTCCTCTGGTCTTCTCCTTTATCCCTGCTGACTGGATGGTGTGGAGTCTGCCGACTTTGTAGAGCTTTCTCTTCTCCAACATTGTTCTTCTCAGCTTTCTTTAGCTAATAACAATTACAAAAAATAATGATTGGGTGATGGGTGAAGTCTTGTCCGGAATTTATAGTACAGATGAGTCGGGATTTTACAAGTTTTAGGGGACATATTGGATGGTCACGGTAGGCCATGGTCGAACTGTAATGCAATGGGAATTACTAACTAAGCCACATTAGTCACGATGCACGAACTTGACTTTAGTTTTAGAATGGTATTCACAACAACCAGGAAATGTTCAAAATACAGAACCGCATTTATTTGCATTGTAAGTACCTATTTTGATGGTTCCAACAAACGGGGGGTGGCCGAGGGTTTTGGTAATAATTATTCAACTCAGTTGGTACAGTAGAAAACGAATCATGAAGGATTTAATCTGTTACTATTTGGTCAAAATTTGGTGAGTGCACTTCAATCGAGGTTGAAATAACTGGTCACAGAGATGGCCGGTCGCGAGAGGCATATGTACACACATGGTCCATTGATCAGTAGGCCATGCATGCAGCCATAGCGCGGCGTCTTGTTCGTATAATCGCCTCTACAATTCATATTTTTTTACCGTCATGAAATGTATTCATTCTATTGTACATGACTCTTAAACGTCAACATGTCGTTAGACGCCTTACTTTCACATCGTCATTCTACACAAAACAGCATATTTTTATCGCCTTCCAGGCAGCCCTGACGCTATTCACGTCACCATTTATCACTTCTGGCCGGTCGGATCCGATAACCCAGGCCTTCCGCGTTCCTGAGGAGACATGGTGTCAGTCCATTTGTCCCGTCACTTTATCGGAAAGCAAACGTTTCGGCTGTCACGCAGTACTACCCAGACCAACTCCTGCACAGCATCCTCAAATAGCCTGCTACACCTCCCTCACAGCAATGCACATGGC
>odontogammarus_calcaratus.40857
TTGTGTCTGTATCTGTATGTATATCGATCTCAGAAACACATTTGATGTGATTAAGATGTGATTTAAAAATCATTGTCACCACAGGATACAAGCCCCTCTAAATTACATCACTTTGATTGCATGGAATAGTAAAGGATTTTTCTTTTCACGAATTTGTGTGTTATACTTTCAAATGTTGGTTCATTTGTATTTGATTGATTAATGTCAAAATTAGTTAGGCTTAGAGTTTCATATCAGGAATACAAGAAAAAAGGTTATGCATTTTTTGTTTCATAGTTTCCGTCGGTGTCACCAAATCAGGAGTAACTAAAATAGTAATATAGGTTGAACAGTGAGATTTGTTTATTGAGTTGTAGACCAATCTACATGCTAATCAATAATACAAAAATACAGAAAATCTAACACTCGATCCAATAATTCGAGTAATTTCAGTAAGCGCCCGCCCTCACAGCTGCACTACTCTGTTTTCCGACGAGTAGTCGCTAGAGTTCAAAGTTCCAGACCTTCCAGTTTAGAGGTAGCAGAGGCCCTCGTTCTGGTGGCACCACTCGGGCTGGAGGCGTTCGGCACTGATGCCACGCTGCACCATGCGGCGGCGGTGGTGCACCATTCTGTACTCAGCCTTGCGCCAGCTTTCTTCGGGGTCAGACCAAAGCCTCTCTCCGAGTGCTGCTCCGCGGGGCCACAGCTTCGAATCGATGTTGAACTCATCAACCTGTTCGGACCAGAGCGCTGCCTCTCCTCCCACGATCTGCGCGTAGTAGTCCGATGAGCCTACGATGGCCCTCAGGCTGTTGTCGTACACCTTCTGCCAGCCTATGTAGGGCGAGCACCAGTTGTTGCCCTCGCCGACCCAGGCTCCAAAACCACAATCAAGATACAGAGCGTCGTAGTTACTGATGATCAGTCTAAACCCAAGCTGCAACAGCTCTGCAATTATGGGGTCATCGCCAGTCGTCCAGATCTGGATAATGTACTTGTCCTTGTCGAGGTACTGGTCAGCGTGTCCTTCTTCCGTTAGACGAGAAGTCCAAATGATACCTGGTATCACGGTTCCTCCGTTAGCGGCCGTGAGGAGATCATACGCTCTGTCCTGGAACGCGCTCCACTGCTTGAGGTATGCGGCCTCCGACAGGCTCCCGTCCCCGACCGTCTGCATCCAGGCCACCACCTCGTCCGTCGTGTTCCAGCAGTCCAGGTTGATCTCGTCCCCGCCGTAGTGGAACAGGTCCAAAGGCTCGAAGGCAGCCACCATCTCCTGGTAGATAGAGTTCAGGACGTCGTAGCCGTTTTCGTTGGCCAGGTTGAACTGGCCGCAAGGGGGCTCCACGCACCAGGATGTCCACGGCTCCCTGTTGACGCAGACAGCCAGGTTCCCCAGACCAGCCTGAGGGCCCCACTGCCAGCCATTGCCTATATGCGCAGGGGCGTCGAACTCCGGCAACACTCGGATTCCGCGGAGTCTTCCGTATTGCACGATAGCGCGGATGTCATCGATGGTGTAGATGTGGCGACCAGAGTATGCACCGTACTGATGCATCAGCGGAAGAGACTCCATTACTATGGGGAACGAGTGCGTGTCGGTGATGTGCCAGTGGAAGGTGTTAAGTTTGTTAGCCGCCATGGCGTCTAAAGTCCTCTCGATGTCACGAATAGGTAGGTAGTTCCGAGAGGTATCCACAATGAGGCCTCTGTACGGGAACGCAGGAGAGTCGTTGCTGATCACAACAGAGTTCACTATCTGAAGACAATTGTTGGCTTCGTCGAACTCAATGACTTGTGAAAGAGTTTCGATGCCATGTCGTGCTCCGAAGAAGGTAGACGCTGTGATGACAGCCGTTGTAAGCCCCGCACCCGGAACAATGTTCAAACTGTAGGACTCGTCGGTGGTTAAACTGAGGTAGCTTTCGTCAATTCCAACGGTTACCTGAACGTCCAGAATGTGACTAACGATATCTGGGTCAGCAGGATCTGTCCAAGGAGACGATCCAGTGGCCGCGTTGTAATCTGGATGGTACATGTCCAGGTGGTTGCGGAACATGACCAAGTTATCGCTCACCAACGGGGCGATGCTAGCGGGGGCGCTGATCAGTTGTGTCATTTTACCGATGGTGAACCTGGAGATCTCCGTGCCAAGCGTCGCCGGCGTGCGAGGGCGGGGCCAGAGGAGCCTGTGTTCCCCACACGTAAGCTTGCACGTGTTGAGCGTCTGTACGGGCCCGTCCATAGCCTCCTCCTTCACGCAGAGCTCGTTCATACATGTGTAGGTCCAGGGGCTGCTATACTCCAGCTGGGCTCTAGCGAACGCAGCCGTCATCAGCAGCACAGCGACGGCTCTCAGCAGCGCCATCTTCTCACAGCTCTGTTTTCAACTTATTCTTCAAGATTGTGTCACAGGTATCCGCAACACCCGTGACCACCCGCAGTCCGTGCCAAGCGTCG
>odontogammarus_calcaratus.40858
TTGTGTCTGTATCTGTATGTATATCGATCTCAGAAACACATTTGATGTGATTAAGATGTGATTTAAAAATCATTGTCACCACAGGATACAAGCCCCTCTAAATTACATCACTTTGATTGCATGGAATAGTAAAGGATTTTTCTTTTCACGAATTTGTGTGTTATACTTTCAAATGTTGGTTCATTTGTATTTGATTGATTAATGTCAAAATTAGTTAGGCTTAGAGTTTCATATCAGGAATACAAGAAAAAAGGTTATGCATTTTTTGTTTCATAGTTTCCGTCGGTGTCACCAAATCAGGAGTAACTAAAATAGTAATATAGGTTGAACAGTGAGATTTGTTTATTGAGTTGTAGACCAATCTACATGCTAATCAATAATACAAAAATACAGAAAATCTAACACTCGATCCAATAATTCGAGTAATTTCAGTAAGCGCCCGCCCTCACAGCTGCACTACTCTGTTTTCCGACGAGTAGTCGCTAGAGTTCAAAGTTCCAGACCTTCCAGTTTAGAGGTAGCAGAGGCCCTCGTTCTGGTGGCACCACTCGGGCTGGAGGCGTTCGGCACTGATGCCACGCTGCACCATGCGGCGGCGGTGGTGCACCATTCTGTACTCAGCCTTGCGCCAGCTTTCTTCGGGGTCAGACCAAAGCCTCTCTCCGAGTGCTGCTCCGCGGGGCCACAGCTTCGAATCGATGTTGAACTCATCAACCTGTTCGGACCAGAGCGCTGCCTCTCCTCCCACGATCTGCGCGTAGTAGTCCGATGAGCCTACGATGGCCCTCAGGCTGTTGTCGTACACCTTCTGCCAGCCTATGTAGGGCGAGCACCAGTTGTTGCCCTCGCCGACCCAGGCTCCAAAACCACAATCAAGATACAGAGCGTCGTAGTTACTGATGATCAGTCTAAACCCAAGCTGCAACAGCTCTGCAATTATGGGGTCATCGCCAGTCGTCCAGATCTGGATAATGTACTTGTCCTTGTCGAGGTACTGGTCAGCGTGTCCTTCTTCCGTTAGACGAGAAGTCCAAATGATACCTGGTATCACGGTTCCTCCGTTAGCGGCCGTGAGGAGATCATACGCTCTGTCCTGGAACGCGCTCCACTGCTTGAGGTATGCGGCCTCCGACAGGCTCCCGTCCCCGACCGTCTGCATCCAGGCCACCACCTCGTCCGTCGTGTTCCAGCAGTCCAGGTTGATCTCGTCCCCGCCGTAGTGGAACAGGTCCAAAGGCTCGAAGGCAGCCACCATCTCCTGGTAGATAGAGTTCAGGACGTCGTAGCCGTTTTCGTTGGCCAGGTTGAACTGGCCGCAAGGGGGCTCCACGCACCAGGATGTCCACGGCTCCCTGTTGACGCAGACAGCCAGGTTCCCCAGACCAGCCTGAGGGCCCCACTGCCAGCCATTGCCTATATGCGCAGGGGCGTCGAACTCCGGCAACACTCGGATTCCGCGGAGTCTTCCGTATTGCACGATAGCGCGGATGTCATCGATGGTGTAGATGTGGCGACCAGAGTATGCACCGTACTGATGCATCAGCGGAAGAGACTCCATTACTATGGGGAACGAGTGCGTGTCGGTGATGTGCCAGTGGAAGGTGTTAAGTTTGTTAGCCGCCATGGCGTCTAAAGTCCTCTCGATGTCACGAATAGGTAGGTAGTTCCGAGAGGTATCCACAATGAGGCCTCTGTACGGGAACGCAGGAGAGTCGTTGCTGATCACAACAGAGTTCACTATCTGAAGACAATTGTTGGCTTCGTCGAACTCAATGACTTGTGAAAGAGTTTCGATGCCATGTCGTGCTCCGAAGAAGGTAGACGCTGTGATGACAGCCGTTGTAAGCCCCGCACCCGGAACAATGTTCAAACTGTAGGACTCGTCGGTGGTTAAACTGAGGTAGCTTTCGTCAATTCCAACGGTTACCTGAACGTCCAGAATGTGACTAACGATATCTGGGTCAGCAGGATCTGTCCAAGGAGACGATCCAGTGGCCGCGTTGTAATCTGGATGGTACATGTCCAGGTGGTTGCGGAACATGACCAAGTTATCGCTCACCAACGGGGCGATGCTAGCGGGGGCGCTGATCAGTTGTGTCATTTTACCGATGGTGAACCTGGAGATCTCCGTGCCAAGCGTCGCCGGCGTGCGAGGGCGGGGCCAGAGGAGCCTGTGTTCCCCACACGTAAGCTTGCACGTGTTGAGCGTCTGTACGGGCCCGTCCATAGCCTCCTCCTTCACGCAGAGCTCGTTCATACATGTGTAGGTCCAGGGGCTGCTATACTCCAGCTGGGCTCTAGCGAACGCAGCCACCATCAGCAGCACAGCGACGGCTCTCAGCAGCGCCATCTTCTCACAGCTCTGTTTTCAACTTATTCTTCAAGATTGTGTTACAGGTATCCGGCAACACCCGTGACCACCCGCAGCCTTCTGAAAGTGTCCCCTCCGTGCCAAGCGTCG
>odontogammarus_calcaratus.41095
TGTGAGTGCATGAGAGGAGTGCAAAGTGCGCCTTTCCGTCAGCTACTCCCCTTCTGGGGGAGTTGGACTTGCGTCTGTATCTGAATGTTTACATTTTCAAATGATGTGCGTCATTTCAAGCCGATGGACATCCTGTTTGATGAATATGATCTATGTGTATTTCCGAGTGACGACGCGCTCAGGTGTAGTGCCATTCTGGTTCTGCATATTATGTGTTCGAGCCTTGGCAAACACACTGCGGCCTTTTGTGCGGAGAGACTAAGAACCAGCTCCATCTGTGACCAACTACCACAAGCCATAACACAATTCACATCACATAATAATTTGTTTGGGATATACTTCTTCGTTTCAAAGCATTTAAATCCGAGTGAGTACTATTTTAGTTGTTGGTTTCGAACAACGTGATAGTCATGGTTCAGCCACCGGCATTCCCTGCTCTAAACATCATTATCAGTGGGGCAGTAGGAGGGCCAGAGAGGCTCCACGTTGTAGCCGCGCCCTAACAGCCGACAGCGGTGCTCCTCGAGGCGGGGAGTGGCCTCGGCGGTGCTGTTGGCTAACACTGCGGAACTCCAGAGCCTCTCTGCGATGGCAGCTGCTGCAGGCCAACTCCGCGATATGATATTCGTCTTGTCAACGTACTCGCCCCACATGCAGGCTTCTCCACCAATCACCAAGGCCTTTTGAGCCGAAGTGCCATTGAATTGCTGAGGATCGCAGTTGTAGTACGTTTGCCAACCGACGCCGTAGACATCATAGTTGAGGTACCAGCAGGACGACAGCAGAGTCTGGTACCCTCCCGCCGTCACGTTCGCTAGTTCTTCCTGGACCACAGCCATGTTCCCGCCGTCTTTCCAGATATGGACGACGGTGTCGTCTGCCAGCTTCACACCATTGTCGAATACTTCTTGCCAGACCAGGTATCCGTTCTTGGAGGGGAGGACAGCCACCAGGGCCAGCAGCTTAGTGATGTAGTACTCCTCCAACGCCGAGTAGTCTCCAGTGATGTTGTTAAGGTTCATGAACGCAGTCAGGTTGGGGTTGCTCTTCCAGCAGTTGAAATCCACCTCATCCCCTCCCAGGTGCAGGTAGTGGTCCGGGAAGCGCTGTCCCACCTCCGTGAAGAGATTCGTCAAGAAGTCATAGTTGGCCTCGTTGGAGGGGTCGATGGGCCCAAAGGTACCATCAGGCTTTCCGTTGGTCCCGTAACACTCCGTGAGGAGACCTGGCTGGCTGAGACCCCAGGATGAAGTGTGTCCTGGTGTGTCGAACTCCGGCAACACTCTGATGCCGCGCTCGATGGCATAACCCACCACCTCCGCGATGTCCGCAGCGCTGTACACCAGAGACGGCAGGTACGCGCCCTTGGCACTGAGACTGGGGTAAACGGTGCTCTCGTATGGGAAGCTCTGGCTGTCGACGATGTGCCAGTGGAGGACGTTGAACTTGTTCATGCTCATCAGGTCCAGCATGTCCATGATGGTGGTCAGGGGCAGGAAGTGGCGAGAGGAGTCGATCATGAAGCCCCTGTGAGCGAAGCGTGGGTAGTCCATGAGTTGCGTGGAGTTGATCCTGAAGGCGTTACCATCGGGGACCAGCAGCTGCGAGAAGGTCTCCAGGGCCCTCAGCACCCCCCAGATGGTCGGGGCCATGATGCTGCCCACCCCGGGGCTGTCAGGACTGTCCACCTTGATCTCATAGTGCTCGTCCATGTTGAGGTAGGGCAACTGCTCGCACGCAGCAAATAGGTGGATGTGGACGGTGTCCAGGTAGCCTCTGAACTGCTTCCCTTTGCTGTACCGGGGCCGTTGTCCCGACTTCTTTTTAGGGAACATGATGTCCATGTAGCGGTCGACAGCCTTCGTCAGGAGGTCGCAGCTGTTTCCGTCGATTGTGAAGTTGAAAACATCAGGGCGCACGGTGACGAAGGTGTTCTGTGTCACCTCCATCTGGGGCTTGGGCCACACCTTCCCCACTGTGGGGGTGACCAGAGGAATGCCCCCTCCCCACACCCCCACACACAGGCAGGCTAAGAACACAGCGATCTTAATCATACTATCAAACAGTAAAACGTG
>odontogammarus_calcaratus.41121
CTCTGACCTGCAAGATGCTGTCGGTGACGGTCGTTACTGTGTTGCTGCTCGCAGGAGTGGGCCTGACGAGGGCAGCGGGGCCCTGCGCCCCTAGCGGACAAGGGCGTTACGACTACCAGGAGGCGCTGTGCATGTCCATCCTGTTCTACGAGGCGGAGAGGTCTGGCCCTCTACCGGACGACATGCGCTTCCCGTGGCGAGGAGACTCCTCATTGGGGGACGGAAGTGACGTGGGGCTTGACCTTACTGGGGGATACTATGATGCTGGGGACCACGTCAAGTTTGGGTTCCCAATGGCCTACACCGCCACAGTGATATCCTGGGGCCTGCTCTCCTACCGCCAAGGCTTCGAAATCGCAGGTCAGGTTGCATACGCTGAAGCCGCCATCCGTTGGGCCACCGACTACTTCCTGAAGGCCCACGCCGACGGCATGGTCATGTACGGACAGGTCGGTGACGGCAACCTGGACCACGTGTACTGGGGACGACCCGAGGAGATGACGATGGACAGGCCCGCATTCGTGCTTAACACCGACGCCCCCGGCTCCGACCTTGTGGGCGAGACCGCCGCTGCCCTGGCCGCTGCTTCAATTGTGTTCGCGGAGGTTGACCCTGAGTACTCTGCCACTTGTCTGGTAGCCGCCCGAGATCTCATGGCCTTTGCCGACCAATACCGGGAAATGTACCACATCTCCATCCCCAACGCTAGCGACTTCTATAAGTCCTGGGATGGATACGAGGATGAGCTCACGTGGGGAGCTATCTGGCTGTACAAGGCCACGGGGGAGCAGGAGTACGCCGACATGGCCGTGGCCTTCTGGACCGAGTTCAGCATGTTCAACACGCCCAACGGCTTTGACTGGGGCACGAAAACAGCTGGAGTACAGATCCTGTTCGCCGAAGAGTTTGGCGACGCTGAGTACATGAGCGCCGTCCAGGCCTTCTCCGACCACCTGCGCACCGCCCCCCACACCCCGGCGGGGATGGTCTACCTCGACAAGTGGGGCTCGCTCAGGCACGCCATTAACGCTGCCTTCATCGCCTTCAAGGCCGCTGACCTGGGCATAGACACAGAGGTCAACCGCGTGTGGGCTGCACAGCAGGTCAACTATGCCCTGGGGTCTGCGGGTCGGTCCTACATGATCGGTTTCGGGGTGGACAGTCCACTGAGGCCCCACCACAGGGCGAGCTCGTGCCCCGACCTGCCCGAGCCCTGCGATGACGGGTGGGCGCTGAACCAGGACGGTCCTAACCCGCAGACCCTCTACGGGGCCATCGTGGGAGGCCCTGATGCGAACGACGGTTATATCGATGACCGTAACGACTACGTCCACAAC
>odontogammarus_calcaratus.41122
GACGCTGGTGACCACGTCAAGTTCAACTTCCCGATGGCGTGGGAGTGTGAACCACCTTAGTGGCAGGATGAAGGCTTGGGTGTCTGCTGCGGTACTCCTATTAATTGGAGCCGGTCATGTGGACTCTGAGGCTTCCACATCGTGTCCTCCCACCACAGAGGGACGCTACGACTACAAGCAGGTTCTATGTATGAGCTTCCTATTCTACGAGGCGCAGCGCTCTGGCCCTCTACCGGACGACCAGCGCGTCACCTGGCGAGGGGACACGGCCCTTGGGGACGGCCAAGACAACGGGCTCGACCTGACGGGGGGCTACTTTGACGCTGGTGACCACGTCAAGTT
>odontogammarus_calcaratus.41123
CTCTGGGGGCAGGTGGGTGACGGATACTTGGACCACGCCTGGTGGGGGCGGCCCGAGGAGATGACGATGGACCGTCCTTCCTGGAAGATTGACACGGAAGCACCTGGTTCCGACTTGGCCGGGGAGACTGCGGCCGCCTTTGCTGCGGCGTCCTTGGTCTTTGGAGAATCTGAGCCAGAGTTTGCCAGCGACCTGGTGGCTCGAGCCAGGGACCTGTTCGCCTTTGCTGACCTGTACCGGGACATCTACAGCAACTCCATCCCTAACGCCAAGGAGTTCTACGACTCGTGGAGCGGCTACGGGGACGAGCTGGTCTGGGCCGCCACGTGGCTCTACAAAGTGACGGGGGAGGAGGCCTACGCGGCCAGGGCCAGGGAGCTCTGGGTGGAGTTCGATACCCAGTACAAGGGGCCGGAGGGGTACGGCTCTGACAATAAGAACGCGGGCATCCAGATCCTGTTTGCGGAGCTGTTTGGAGGCCAGGAGTACCTGACCCTCCTCCAGGAGACCGTCACAGCCATCAAGAGCCGGGAGTACACTCCTGGGGGGATGCTCTACCTCTCCCAGTGGGGCTCTCTGGTGGGAGCCACCAGTACAGCCTTCATTGCTCTCAAGGCGGCCGACCTGGGCCTGGACGTCGTGCCCAACCGCGCGTTCGCGCAGCAGCAGATCAACTACGCCCTGGGGTCGGCGGGGCGCTCCTACATCGTGGGCTACGGGGTAGACCCACCCCAGCGACCCCACCACAGGGGCAGCTCGTGCCCCGACCTGCCCGAGCCCTGCGATGACGGGTGGGCGCTGAACCAGGACGGTCCTAACCCGCAGGTGCTCTACGGGGCCATGGTTGGAGGCCCCGATAAGAGTGACGGCTATACCGATGACCGTAACGACTACGTACACAACGAGGTGGCCGTGGGCTACCAGGCAGCCTTCACAGGGGCTCTCGCCGCCCTAATACAGTTGGGCATGTAGGGCCAGGTGAACTCAGCGGCGGATGGGCAGGTGCAAGGATCCCAGGGCGTGTATAGGAAAAGCAATTATAACAGTTGATGCGCATG
>odontogammarus_calcaratus.41362
TTTTTTGCAAGCTATTCATTCATGTTTAATTCTGTATTCAATGAACAACGTAACATTGGACAGCAAAATATCAGACATCACTGGGAATAGACTCTGGATCTAGCATGCCCAGAATTAGTGTAACTGTTCTTTTGGTGTCCACAGAACTAAGCTGATCATCTCGCAAAACAATTACGCTAAGCTATGACCATAGTGAGGGGCTCTGCCAGCTGGGAAATCAAGGAAACGGTGAGGACACTGTTGGCCTCGTCGAAGGTCCAGGCTGCTGCGTCCAGCACAGCGGCGTTGACGGTGATGCTGGTAGGGGCGGCGGGGAAGCCATAGAACTGGACCGTCTCCAGGGTGAGATCGATCACCGTCGCTTCGCCGTGTCTGATGGTTTGGGTCAGAGTGCTCTCCGTGTATACGAAGTCGGCCATGTAAGTCTCCTCCATGACATGCTCACTGTCTCCATCGTCCCAGAAGAGGCTCCCGGAAGCAGACTGGGATTCGTCCAAGGCCACGGTCAGTCCGAAGCCATTTTGTCGACTATTCGCCGTGGTGGTGGCGGGCTCCTGATAGGGCAAGATGGCGCCCCCCGCCACAAACACCGGCATGACCTCCAGCGGCGCCGCCACCGGCATCGTCCCAGGGGCTGAGCTCTGCAGCGCTCCTGAGACAAGGTCGTACCACAGACCCTGCGTGAAGTAGACATCCCTGGCCGTCGCCCCTTCTTGCAGGACGGGCGCCACCATGAGGCCGGTGCCCCAGGTGAACTGGTCGTCCACAGCGCGGGCGACCACGTCTGTTGGATCCAGACTGAACATGGGCCGCACCACAGTCTGCCCGTACATGTGGGCATCGTGGAAGAGCCGGTAGAGGAATGGCAAATACTTGTACCGCAGCAACAGATACTCTCTTGAGACGGCCGCCAGAACTGGGGAAGAGGCGGGATCCTGGTCGGCTGTTCCAAGTGTGTTGTGGTTGCGGCTGAAAGGATAGAACGATCCAAGTTGCATCCAGCGGATGCAAAGTTCTTCGGAGGGTTCATTGAAGAATCCACAGATGTCAGCTCCCACCATCGGGATACCGAACAAATTGAATTCCAGCATACCTACAACACTCATTGCCATCTGTGTCCAGTCAGCATTGTTGTCCCCCAGCCAGTGGACGACATACTTCCCAGACCCAGGGAAGGTTGACCTGGACAACACAACTGGGCGCTTGCCGGGGAACACCGTCTGTAGACCTTTGTAGGTGGCGACGGACTCGGCCCAGCCGAAGAGGGAGTGCGTGTCGTAATGCAGGAAGCTGGTGTTGCCGTCGGTTTGGGAAGACGACATGCATATGGTCTTGTCGCTCAGACGCTTGCTTTCGCTGTAGCCGATGAACGATGTCAGCGTGGGATAAGGCGGGGAATCCCATTTGGTGTAAGGGCATTTCAGACTCCACGGTTCCAGGTCTTCGGGATAATTGAAAGGCTTCTCTAAGTTCGTGCCAAAGTTAGCCGGCTCGTTCATGTCGATCCAGATTGCATCGTAGTGCAAGGTCTCTTGAAGTAAGGCGAGCTCTTCTCCCCACCACGTCTGTGTCTCGGGCTTCAGGAAGTCCGGGAAGACAGTCTTGGTGTCCGGCCAGACGTAGCCCACCACGTAGTCTGCAGCGCCTTCGGGCTGGTCGGCGGGAACCAAGTCAGGAGACATCCACTTGATGAAGGCGTCCACGTCACGACCGCGGGACGCTGGAGGGTAGTTGGGCCAGTCGATCACCAGAGCGGGGTCCAAGATGAGGGTGACCTTGACATCGTCGTTGTGGAGCTCGTCGATGAGGCCGGGAAGTTCTGCCCAGGCGGCTCCGGTGTCGTAAGTGAAATCCCGGAACCGCTCCATGTAATCGATGTCGAAGGTTTGCGTGTCCTGTGGAATGCCGGCGGCTACCATAGCCTCCCTGACGCGGCGGACGTGATCCACGCCTGTGTAGCCGTATCGAGAAAGATGGAATCCAAGAGACCAATACGGCGGAAACGCTGGGTAGCCGATCATCGAAGTGTATTGTACGTTGACGTCCTCAGGCGTGGGTCCCAGGAACAGATGAAGGTCGATGACCCCGCCGATGGTGCGGAGGGTGAGGGCG
>odontogammarus_calcaratus.41363
TTTTTTGCAAGCTATTCATTCATGTTTAATTCTGTATTCAATGAACAACGTAACATTGGACAGCAAAATATCAGACATCACTGGGAATAGACTCTGGATCTAGCATGCCCAGAATTAGTGTAACTGTTCTTTTGGTGTCCACAGAACTAAGCTGATCATCTCGCAAAACAATTACGCTAAGCTATGACCATAGTGAGGGGCTCTGCCAGCTGGGAAATCAAGGAAACGGTGAGGACACTGTTGGCCTCGTCGAAGGTCCAGGCTGCTGCGTCCAGCACAGCGGCGTTGACGGTGATGCTGGTAGGGGCGGCGGGGAAGCCATAGAACTGGACCGTCTCCAGGGTGAGATCGATCACCGTCGCTTCGCCGTGTCTGATGGTTTGGGTCAGAGTGCTCTCCGTGTATACGAAGTCGGCCATGTAAGTCTCCTCCATGACATGCTCACTGTCTCCATCGTCCCAGAAGAGGCTCCCGGAAGCAGACTGGGATTCGTCCAAGGCCACGGTCAGTCCGAAGCCATTTTGTCGACTATTCGCCGTGGTGGTGGCGGGCTCCTGATAGGGCAAGATGGCGCCCCCCGCCACAAACACCGGCATGACCTCCAGCGGCGCCGCCACCGGCATCGTCCCAGGGGCTGAGCTCTGCAGCGCTCCTGAGACAAGGTCGTACCACAGACCCTGCGTGAAGTAGACATCCCTGGCCGTCGCCCCTTCTTGCAGGACGGGCGCCACCATGAGGCCGGTGCCCCAGGTGAACTGGTCGTCCACAGCGCGGGCGACCACGTCTGTTGGATCCAGACTGAACATGGGCCGCACCACAGTCTGCCCGTACATGTGGGCATCGTGGAAGAGCCGGTAGAGGAATGGCAAATACTTGTACCGCAGCAACAGATACTCTCTTGAGACGGCCGCCAGAACTGGGGAAGAGGCGGGATCCTGGTCGGCTGTTCCAAGTGTGTTGTGGTTGCGGCTGAAAGGATAGAACGATCCAAGTTGCATCCAGCGGATGCAAAGTTCTTCGGAGGGTTCATTGAAGAATCCACAGATGTCAGCTCCCACCATCGGGATACCGAACAAATTGAATTCCAGCATACCTACAACACTCATTGCCATCTGTGTCCAGTCAGCATTGTTGTCCCCCAGCCAGTGGACGACATACTTCCCAGACCCAGGGAAGGTTGACCTGGACAACACAACTGGGCGCTTGCCGGGGAACACCGTCTGTAGACCTTTGTAGGTGGCGACGGACTCGGCCCAGCCGAAGAGGGAGTGCGTGTCGTAATGCAGGAAGCTGGTGTTGCCGTCGGTTTGGGAAGACGACATGCATATGGTCTTGTCGCTCAGACGCTTGCTTTCGCTGTAGCCGATGAACGATGTCAGCGTGGGATAAGGCGGGGAATCCCATTTGGTGTAAGGGCATTTCAGACTCCACGGTTCCAGGTCTTCGGGATAATTGAAAGGCTTCTCTAAGTTCGTGCCAAAGTTAGCCGGCTCGTTCATGTCGATCCAGATTGCATCGTAGTGCAAGGTCTCTTGAAGTAAGGCGAGCTCTTCTCCCCACCACGTCTGTGTCTCGGGCTTCAGGAAGTCCGGGAAGACAGTCTTCGCATCTGGCCAGACGTAACCAACCATGTAGTCAGCGGCGCCCTCTGGTTGATCGGTGGGGACCAAGTCCGGGGACATCCACTTGATGAAGGCGTCCACGTCACGACCGCGGGACGCTGGAGGGTAGTTGGGCCAGTCGATCACCAGAGCGGGGTCTAAGATCAGTGTCATCTTCAGGTTGGCTGCGTGAACCTCGTCGATGAGAGCGGGCAAGTCGCCCCAGTTCGTGTGATCGTAGGTGAAGTCACGGAACCGCTCCATGTAATCGATATCAACAGTCTGGACGTCCTGAGGAATGCCAGCAGCCTTGGTGCGCGCTATCACCTCCCTGACGTGATCCGTGGAGGTGTAGCCCCAGCGGGACAGCTGGAAACCGAGCGACCAGTACGGAGGGAAAGCTGGCAAGCCAACCATACTAGCGTACTGCGTGTTGACGTCCTCAGGCGAGGGCCCGAGGAACAGATGAAGGTCTATGACCCCGCCGATGGTGCGGAGGGTGAGGGCG
>odontogammarus_calcaratus.41690
GTCAGAGTGCGCTGAGCAACCGTCTAAGGTGGTTGTGTTAGGTGTGCGCAGTTTTACCCTCTTACTGTGTGGTGTTGTACAAGCGGTAGACCTTCGGCGAGCAAAGAGGCTTGACCAGTTCAAGAAATCTGAGGTCGCACTGTGTCATTTTGTGCAGTTCCCTTGCGGACGAGAGGTGATTAGTTAGTAGGTGGAAATTATATTGTTTACTCAGATTCTGCGCAGCTCGCAGACAACGATATTGGTTTACCTTTGAAGTTGCAGAGCTTTTCCCTTCTCCTCCAACCACCACCACCACCATAATCATGAGGTTGCAGTGGCTGCTGCTGGCGGCGCTGCTCACACTACTGCCACTCGCCCTTGGACAAACAGCCGGTGCCAGCGAGACCACTGGACAACAGAGTGCCATAGCCAGACTGAGGTCTCGCTTCAGGGCTAGGGTGCGCCCCAACGCCTTCGACACCTCACAGCCCCTGAGGACACGGAGAACTAACGCAGCAGCTGCAGATGAAGCTGTTGCTGCCGCAGCTGCAGACGAGCCTGCCGCAGCAGCTCCTGCTGCTGCCGCCGCCGCAGCAGCAGCAGCAGCAGCGCCAGCCCCTCCAAAGCGGAGAACACTAGCAGCTGCAGCAGAGAGGTTGACACGCAGACGGGGCGTTACCGAGGAAACGGCCGCCTCCGTCAGATCACAAACCAGCGTCAAGGTTCAGGCAACCCGGCCTCTGCGCGGTGTGGGCAACCGCGCGTCTGTGCGCAGGCGGATTGACGCCGGCAACCGCGCGTCGAACCCACGCATCTCCGTGTCGCAGTCTCCCTCCAACGACATCGACAATGACGTCGCTCCGTCTACCGCCACTGACTACAAGGTCGTGTGCTACTACACCAACTGGGCCCAGTACCGGACCAAGATCGGCAAGTACACGCCGGAGGACGTCGACCCGACGCTGTGCACGCACATCATCTACTCCTTCGGCTGGATGAAGAAGGGAAAGATCTCGTCGAGCGAAGCTAACGACATCTCCAAAGACGGCAAAGTGGGGCACTACGAGCAGGTCACCGGCCTCAAGAGGCTCAACAAAAACCTGAAAGTGCTTCTCGCCGTCGGCGGCTGGTCGTTCGGGACCAAGAAGTTCAAGGACATGTCGGCCTCTCGCTACACGCGTCAGACCTTCATCATCAGCGCCGTGCCCTTCCTCAGACAACACAACTTCGACGGTCTCGACCTGGATTGGGAGTACCCCAAGGGCAATAAAGACAAAGAGAACTTCGTCCTGCTGCTCCAAGAGCTTAAGGAAGCGTTCGTGGCTGAGAGCGAGGCTACCGGCAAGCCCAGGCTGCTGCTAACAGCGGCGGTGCCCGTAGGGCCCGACAACATCAGGGGTGGCTACGACGTGCCCAGAGTTTCCAAATGTCTGGATTTCATCAACGTGATGGCGTACGATTTCCATGGCAAATGGGAGAACACCGTTGGGCATAACGCACCCATGCACGCGCCCTCCTCAGACAGCGAGTACAGGAAGCAGCTCTCCGTCACCAACGCAGCGAAGATCTGGACCACCTTGGGCGCGCCTAAGGAGAAGCTCATTATCGGCATGCCAACCTACGGCCGCTCCTTCACCCTGGTCAACCCTCAGCAGTACATCGTCAACAGCCCTTCTTCGGGGGGCGGTGACGCCGGCAAATACACGGGCGAGAGTGGCTTCATGGCCTACTACGAGGTGTGCGAACATCTGCACACTGGAGGTGCCTATATCTGGGACGATGAGATGCAGGTGCCCTACATGGTAAAGGATAGCCTGTGGGTGGGCTTTGATGATGAGCGTGCCATGCGAAACAAGATGAGTTGGATCATCAACAACGGATACGGAGGCGCCATGGTCTGGACACTCGACATGGACGACTTCAGAGGCGATGTGTGCGGTGGCAACGTGAAGTACCCTCTCATTAGCATCATGAGCGAGATGCTCCTCAAGCGTCCCCGTCCCGGTCAGGATGTCGACTGGTCCAAGATCACCACGACAAGGGTGGCGGTGACCACCTTGCCCCCACCAGTCCGCAGCAAGATCGGAACCCAGGAGACTGTGCAGCTCATGCCCAGGGTCGGCTTAAACCTCCCTGCTGACGCGCTTAGCGTGGAAAGCCCGAAGGTGATCTGCTACTACACCTCTTGGTCCGTCAAGAGGCCCGGCGCTGGACGCTTCGAGCCCGAGAACCTGGACCCGTTCCTGTGCACACACGTCATCTACGCCTTCGCCAGCATGAACGAACAGTTCCAGTTGACTCCCGCCGACCCCTCGGACCTGGGCGATTCCAGGCGCCCTGGCATGTACGAGAGGATCATAAAGTTGAAGGAGAAGAACCCCGACGTGAAGATCCTGATTGCCCTCGGGGGCTGGTCTTTCGGGTCCAAGCCCTTCCAAGATCTGGTTGCCAACCAGTTCCTCATGAACGGCTTCGTCTACGACTCCATCGACTTCCTTCGGAAGCACAGCTTTGATGGCCTCGATGTTGACTGGGAGTACCCAAGAGGAGCCGACGACAAGGCAAACTTCGTCAACCTGATCCGAGAGCTCCGTATAGCCTACGAGGGCGAGGCTGACGCCACTGGGCACCCACGCCTAATGATCACCGCAGCAGTGCCCGCCTCCTTCGAGGCCCTCGCCGCTGGGTACGACGTGCCCGAATTGGCCAAATATCTCGATTATTTTAACGTGATGACGTACGACTTCCACGGCCAATGGGAGGAGAAAGTGGGCCACAACTCTCCTCTTCTTCCTCTTGAGGGCGCTACTTCCTACGACAGAAAGCTCACAGTCGATTACAGCCTCAGGGAATGGATCAAACAAGGAGCTCCTCCTCAGAAGATCCTGATGGGGGTGCCTGTCTACGGACGCTCCTTCACCCTCGCCGACCCTGAGCAGTTCGACATCGGCGCTGCGGCCGTCAAGGGTGGCAAGGAGGGCCGCTACACCGTCGAGGAAGGCTTCCTCGCCTACTACGAGGTTTGCGACTTCCTTTACGAGGATAACACCACACTGGTCTGGGACAACGAGCAGCAGGTGCCCTTTGCCTACAACGCCGACCAGTGGGTTGGTTTCGATGACGAGAGATCCGTCAAAGTAAAGATGGATTGGATCAAGACCACCGGCATTGGCGGAGTGATGGTTTGGAGTGTCGATATGGACGATTTCCGTGGCAACTGCGGTGCTGGTACAAAGTACCCGCTGTTGAACGCTATGACCGAGGCCCTACAGAACTACAGCGTTCCGCTCACTTACGAAGGACCCTACGAGCACAAGCGGAACCTGGATGGCACCATTGCCAAGAAAGATCTGACCGTGGTTAACTGTGACGAGAGCGAGGGGCACATCAGTTACCACGAAGACGCGGCCGACTGCACCAAGTACTACATGTGTGAGGGTGACCGAAAGCACCACATGCCGTGCCCCGTGGACCTCGTCTACAACCCCACAGGCACGGTGTGCGACTGGCCAGCTAATGTGCCAGGCTGCGAGACCGCGAGAACACCCGGTGGCGCCGCCGCTGGAAGGAAGAGGAAGTAGATTGCAATCCTCGTGGTTTTTAGTTCATTTTGTTCTTTTCCATGTTCTCTGTAGAATGTCAACCAATGGTTTGTGACGGCTGATTTTGAATTTCCTGTGCATCGCCTCATTGCTGTTGCGCATGATCTTTGCAATCCAGACCCAAGCTATTGGCGTGCAGTCGCTCCCTTTCCCTTGAACCTTGCGAGTCCGTCCCACCGTGTTGGAGCAACATCTTCATGACATTCCATTTATTGTGGGCCAGGTTGCGGAGGGTCGTGGGCCTGTGACCCGCTGAGGCCTGACTGAGACTGCACGTAGCATCTCGTTAGAACTCATTTGCTGAAGTGGCCCTATTACTGAAGTCAAATTAGTCTCGTGTCACTTAGTCGCCATCGTTTTTTTTTTTCGTGGAATTATTTATATACCGTAAAATATTTTCATGTAGCGTTTCAAACCGTCCAATCGGGCTGGAAATATTTAGCAACATTTTCACTACTTCTCTCGTATCATGAGGCTGGCTTTGATCAAAGATTCGTTCATACGTTTTGCAGCTATTGGTGTTTTTTGTGAATTAGGGATTCTATGTCATTATTTGATGGTGTTCACTTTGCTCTCAAATGCTTGTGTTGTAGTGTGGTATGTAAAATTAGTTTTGTTAGCCTATGTTGTTATTAAAATAGACTGCAATAATAAAATCGGCTATTGAGATTTAAATGGCCCTACGTTTACGTCAAATTCAAAAGCGACCACACAAGAGTTTGGTTCATTGGTTAGTGATTTGATTAATAGCGAGCCGAACTTTGGTGTCCAGTGTAACTGCTCTTGATGATCATATTTACTTGCATTTAATTCTATTTATTGATTTTGCACCTACGTGTTCGAGGAAATACGTACAAAATGACACAAGGAATTTGAAAGGAAATTCTTACCCGATTGGCATTGACAAATGCCTCAAAGATGCTTGCCAACCATAACTGGATAAACTGCAATTAATATGTTAACTGCAACTGGAGTGGAATAACGCTATACTGTTTAATTATTTCCTGTAAATAGCTGCATATTTTAGTTTCATTCTGCACAAACTGCGACCATTTAGGTAGAAAACCCATTGGCGGGAGGGAAACGTTTGAATCCTGTGATGAAATGACGTTCCATAGATGGAAAGGTATTCCTCGCAAAAATGATGTAAATTAAAGTTTAAACCATTGGTACATTTTCTATCTGTAGTTTGAATTCATGTATAATAAATGTAAATAATTATAACTATTAAATACTGCCCATGTCATTATTTCTCTTGTCAACAATACGACCGGTTGTAGCGCCCTCAAGGGGGGATTGCCGTGCCTAGTACTTCCTGGTAACTTCGGGGCGGTGACGTTTAGGTTCAACCTTTTTCCCGTTGCCATCGTGTACTGATTTTCGGAGTTTTTTCTCGGTAGAAGTTTGTCCCATCTCTGTGCCAAGACCTAAAACTGCACGTTTGTTTATGTTTTCAGTGTAACGTAAATTCATACTCGAGAAGGCTGGCCAAGAGGCCATCGAAGTTGAAATCGGGACCTCTGTGGCGAAACCCAAGGGTCCAATGATGGGCGAGAACAAACTCCAAAGATAAACATGAAACCCCTCTAGAGTGCTTAAAACCCAAATTCCCAAACCAACTTACCCACCGTCAGATAACCCGACATTGGCCGCAGATGACTGCACCAATGATCGCATAAATTAGATTAATAAAGTGTATTTGAATTGCAAAATACCCTAAACGGCTTTACGCAGAGGTATTATCGTAACATGAGCATATGTATTGGAGCATTCCATTGCATACTGTTCTCTGTATCCATAGCAAATCGTATCAGCTTTACGCAGGAGCAGAATCGTAACAAATGAGCTAGTAAATATTTGAGCATTCCTTCTCTTCTTGGTATCCAAGGTGAATCGCGTCATCGTTTCAAGTTTCCGAGGTATAAGTTTTCAACAAAAAACAGCCTTGCAGCGCTCTTGGCCGAACAACGCTGCGAGATCGCGCCCCACGGGGAGCTCAGGGAGACTGGCGT
>odontogammarus_calcaratus.42250
TTTTTTTAGAGTTATATGCGTATATTTTTGCACATCAAATAGTAAAATTTTGTTGTTCCTCTGCGAATTAGGAAGATAAGGTGTTTCTGTGAAAAATTTATTAATTTCGTCTGTCCTTGAACTACATAGACATCTTCGATTTCACTCTAGGAATTATGTCATTCATATCCAGTAATCTTTCCTCTCTTTAAAACAAGCTGCTCAATGGCCAGTAATAGTAATTTTGACGAGCAGATTGTGTGGGTGTCCAGTGTTGGCCAGGATTTCATGTTATTCCTCCCGGCCCTGCATCAGCCTCAGCCCTTCGCAGTCTACATCTTGGCGCTGGTCATCTTGTAAACCCTGACGTAGTCGACCTTCATGGCGGCGTTTTCGCTAGTGCGGCCGTCCTCTCCCTGGGTCCAGGATGGGTACCACAAGTCGCGCGCCTCCCAGAAGTCCCTCTTGGCGGTGGGCGAGTCGTTCTCCCAGGGCTTTGGTGGCACCGACGCCACGCCGTCCGGGAAGTAACCGCCAGTGCCGCCGATTGCGATGTTCAGGATCAGGTAGAAGTCCTGGTCGAAGGGCGCCATCTTGCCGCGTCCGGCCCACGGGTTGTCGTCGGTCGCCGAGAAATTGCCGTACTCAAAGAAGTTGGTGACGGGGTCGACGTACAGCACCTCCACGTTGTTCAATGAGACCCTGATGAATTCGTCGGTCCAGTCGAGGGTCCACACGTTGAACTCGTCGGAGAAGCTCGCGCCGCGGGCAGACTGGTAGTCTGCGTGCGTCCAGGGGTATCTGTTGACGGGCCAGTAGGGACCCCAGTGCATGGTGCAACCACCCCATACGTTGGTCAACTCGTTAGCGTCGCCGTACTGTTCATTGGTCCTCAGCTCCAGGATGTCCATCTCTCCGCTGACAGGCCAGCCTCCGTAGGCGAACTTATTGGGGAGCAGCCACGCGGCAGGCCACATCCAGGCAGCCCTCGGCATCTGAGCGCGCACTTCAACGCGGCCGTACGTGAAGGCAAAGTTGTTCTGGGTCCTGAGCCTGGCGCTCATGACAGGCGCGATGTACTCAGCGGGTGTTCCTCGGCGACGGCAGCCGTCGAACAGGTTGCCGGTGCAAGTGTCGCCGATGCCGTTCATGCCCCACAGATCGAGATCACCCGACGGCAGGAACTCCTCTCCCTTCCAGTGGGAAGTCAGTTCAGGCTTGATGAAGAGAATGCCATCTCGGGTGTAGCTGATGCTGCGGTTGTTTACGTACACTTGGAATTCGCTATTCCCGCCACCGATGCTGTTGATCTCGTGGTCCCAGACTAAGCTGTCCAGGTAGTCGAAGTTGTCTTCAAAGATCAGGCAAGGGAACTCTGTACAGTCTTCAGGGTCCACGATATCCGCTGCCCTCAAGGGAGCCGCTAGTAGAGCCAGGGCCACAAACACTGCCCACGCCGCCATCTTGAACGAGTAGGTCCTGCTTCCTCAGTCTCCGACAATAAAG
>odontogammarus_calcaratus.43503
CCCGCGGGGATTACTAATAGGTTGCTACCGCAATGCGCTCCCTCGTCTTGCTGGCACTGCTGTCCCTGTGCGGCGCGGCCGTGGCCAATGATTGGGTAGTTTGCTACTTCAGCTCATGGGCGCGTTACCGTCCAGGAGCTGGCTTCTTTGATGTCGACAACATCGACCCCTTCCTCTGCACGCATGCTGTCTTTGGATTCGCTGGACTCAGCAATCAGACCTGGACCATCGAGGTCCTCGATCCCTGGAACGAAAACTGCCCTGACGACGACCCCGCGGGCAACTATTGTGCATATGATCGCTTCGTGGCTCTAAAGGAAGTAAACCCCAGCCTGAAGACGATTCTAGCTGTGGGCGGCTGGAACGAGGGATCTGAGGACTACTCCAACATGGTGGCCGACCCCGCCAAGCGCAAGACTTTCATCGACAGCTCAGTGGCGCTGGTCCAGGAGGAAGGGTTCGACGGCCTCGACATTGACTGGGAGTACCCGACCCAACGGGGAGGGGTGGAGGCAGACAAGGAAAACTTCATCTTGCTCCTGGACGAGTTCCGTGCGGAGTTTGACAAGCACGGCCTCATAATGACCGCCGCCCTCGCCTCTGGCAAGCCGACCATTGACCCGTCCTACGACGCTGAAGGTCTCATCAGGAACCTCGACGTTTTAAGCATCATGACCTATGATTACCACGGCGCCTGGGAGAACTTCACGCATCACAACGCACCACTTTGTGGGTTTCCCTCGGATGAGGGCGACTTTCTCTACTTCAACGTTGTGTTTAGTATCGACTACTGGCTGTCGCTGGGTGTCCCTCCTGAGAAGATGGTTATGGGCGTCCCTCTCTACGGCCGCTGCTTCACTCTCGACGACATCCAGGACAATGGCATGCTGGCCGACGCATCCCAGCCTGGCAAACCTGGACCTTACACCAGACTTCCAGGAACACTAGGCTGGAATGAGATCTGTGAGCGTCTGAAGGATACCAGCGACTGCACGTCTGTGATTGACCCGTCCCTGCACGAACCATACATGTACTGCAAGAGTGACAAAATCTGGTGCGGTTACGATGACGAAGAATCCGTCTACCTCAAGGCGCGATTTGCCAAGAACCGCAACCTGGCCGGTGTAATGGTGTGGACTATAGACACCGATGACTTCATGCCCTCATGCGGGTCCAGACAGTTCGGCCTCATCAACACGATGAAGGATGCCTACGCAGAGCCGGCTGACCCCAGTGCTCCCGATTGCCCCAGACTGACAACTCCTTCAACAACTCCACCTACAACTACACCCACTACGACCACCACAACAACTCCTGAACCCACTACGACATCAACTACTACTACAACAACTACCACTACACCTGCACCCACTACGACATCAACTACTACTACAACAACTACCACTACACCTGCACCCACTACGACATCAACTACTACTACAACAACTACCACTACCACTCCAGAACCAACTACTACAACTACCTCTACCACTACAACCACTCCGACACCAA
>odontogammarus_calcaratus.44648
GAGAAAAGTCTTGCCATCATGATCTTCAGCGTTGTCTTGGTAGCAGGTCTGCTGGTGGCCGGCAGCGGCCTAACGGAGGGGATGGGCTACTGCGGCGACCATGGCGGCAGCCCCTACGACTACAAGGAGCTGCTGTGCCAAGCCATCATCTTCTACGAGGCGAACCGCTCTGGTCGCCTGTCGAATATGCGCATTGACTGGCGAGGCGACTCGGCACTCAACGATGGCGCAGATGTCGGGGTCGACCTCTCGGGAGGGTACTACGACGCTGGTGATCTGGTGAAGTTCGGCTTCCCATTGGGCTTCACCGTGACCTTCCTCTCGTGGGGAATGCTCTCCTACGGAGACGGCTACAGTGCGGCAGGCCAAACCGACTTAGCCTTGGACGCTATCCGTTGGGCCACAGACTTCATCCTGAAGGCGAAGACTTCCCCCACCACCCTATGGGGCCAGGTTGGAGATGGAGATTTGGACCACTCCCTGTGGGGACGTCCCGAAGACATGACCATGAACCGACCCTCCGCCAAGATTGACGCCAGCGCCCCTGGTTCCGAACTTGCTGCGGAAACAGCTGCGGGTTTGGCTGCAGCTTCCTTAGTGTTCAAGAACACCGACTCCTCCTACGCGTCGACCTTGCTCTCCGCTGCTCGAGATCTCTTCGACTTCGCCAACAACTACAGGGAGACATACACCAACTCCATCCCTGGCGCCGATGACTTCTACCACTCTTACTCTGGTTACGGAGACGAGCTCTGTTGGGCGGCCATCTGGTTGTACAAGGCCACCGGGGAACAAACGTACCTCGACACTGCTGAGTCGCTCTGGAGCGAGTTTAGCATTCAGTACGGAGCAAGCTTCAGCTGGGAGAACAAGAAGTCCGGTACCATTGCCATGTTCGCCGAGGTTGTTGGAGGCCAGTACGTCGGCATCCTTCAGAGTCACGTTGCCGAGTTGAGAGCAATCCAGACCACTCCCGGAGGTCTATCCTACTTCCAACACTGGGGGTCCCTGCGCTACGCCCTCAACCACGCCTTCATTGCCTTCAGGGCAATTGACCTCGGTCTGGATGTGGCCACTAACACCGCGTGGGCCGAGAAACAAGTTCGCTACGTGTTGGGCGACAACCCACGCAGCAGTTCCTACGTGGTGGGCACTGGCAACAACCCTCCAACCCACTGCCATCACAGAGCGGCATCTTGTGGAGATCTCGGATCTCCTTGCGGCTGGGACCAGGGTAACAGTGCTAACCCCAACCCCCACGTTCTCTGGGGCGCAATGGTGGGAGGACCTGATGAGAACGACGCTTACACCGACGAGCGCCAGAACTGGGAGCAGAACGAGGTTGGCTGCGACTACAACGCCGCCCTGGCCTCCACCCTGGCGAGGATGGTCTCCAAGGGGCTCAAGGAGGAGGCCCTGAAGGCGGCTCAGGAGGTGTAGGATGTGATCATTTGAAGTTTTACTCTGTAAAGTTTGCGCACTTGGAGATAGGTAATGCAACAATTTTGCGTCAGAAGTTATGGAATAACAAAAGTTGCTCACTGACGTTTTGTAATGGAAAAGTTTCACCCTTGAAGTTATGTAATTCAAAAATTGCATACATCAAGTTAGGATATTTAATGCGTGAT
>odontogammarus_calcaratus.44755
GTTTTTTAATTGAAAGGTCGTCTTTAATCATGAACATATTACAATCGAATTATGTCATAAAAACACTCCTGTCATCCTTCGTTTAGATTTGTTGACGCAATATTTACACAAATGAAACCGTATTCTAAAGTTAGTGTCATTACCATACTGTTAAATTAACGTCTCCTTGGTTGCATTGATTTTTGTTGCAGATAAATTTACGAATTGTAAACTGTTAACGCACGTTCAAGTAATAATGAACTTCTCTTAATACATCACTGAATTTTGACCGTATCAGCTGTTCATGGTAACATGTGCCGTTGTTGACCGTATCAGCTGTTCATGATAACACATGCCGTTGTTGACCGTGCCAGCTGTTCATGATAACATATGCCGTTGTTGACCGTATAAGCTGTTTACGACTAGCTGTTGTTGACCATATCAGTTCATGACCATGGCAGCCAGGCAAGCCGTGAAACCAGCGTTGTAGTCGCAGGCCACCTCGTTGTGGACGTAGTCGGTTCTGTCGTCCACGTAATAGTCGTTCGCATCAGGTCCTCCCACCAGCGCGCCGTACAGCACTTGCGGGTTGGGGCCAGCGAAGTTCCAGTAGCTACTGCAGTCCTCAGGGGGGTCGGGGCATGAGCTGGAGCGATGATGAGGCTGGGTGGGCGGGTTGACGCCGAAGCCCACCACGTAGGAGTGACCCACGGATCCCAGGGCATAGTCCACCTGCTGGGCGCCCCACGCTTGGTTGACGGAAGCGTCAATGCCCAGTTGGGCAGCCTTGAATGCAATGAGGGCGACGTTCATGGCGCTCCTCAGTGAGCCCCACTCGCCCAGGTAGAGCATACCCCCTGGGGTATGCTGGCTGTTGCGCATGCCCTCCAGGTGTTGCGATACCAGGTTCCTGTAGTAGTCGTCTCCGTAGATCTCAGCGAACAGAACCATGACTCCAGAGAACTTATTCTCCCAGCCGAAGCCCACTGCGCTCCATTCCGCTCCGAACTCGTCCCAGTAACCGAGACCCTTGTCGGAGTAGTACGAGTCGCCCGTGGCCTGGTAGAGGAACCCAGCCGCCCAGGTCAGCTCATCGCCCCAACCGCTGAATGATTGATAGTAGTTAGCGGCGTCGGGGATGGAGACGTGATAGTACTCGCGGTACTGGTCTGCGAATTCGAAGAGGTCCTTGGCGGCGTCGAGGCACCGAGTGGCGTAGGCCGAGTCAGAGCTCTGGAATACCATGGAGGCTGCGGCGAGCGCTGCCGCTGTCTCTGCTGCAAGTTCAGACCCAGGAGCAGATGTGTCGATCTTGAAGGACGGGCGCTGCATGGTCATCTCCTCGGGGCGTCCCCAGTAGGCGTGGTCCAGGTCTCCCTGACCCACCTGTCCCCAGAGGGTCATGGAAGAAGAGTGCGCCTTCAGGAAGTAGTCGGTACCCCAACGGATGGCGTCCTCGGCGTACCCAACCTGACCAGCGGTCTGGTAGCCCTCCCTGAACGAGAGTAGACCCCAGGCGAGGACGGTTACGGTGCCGGCCATAGGAAAGCCGAACTTGACGAAGTCCCCGGCATCATAGTAGCCTCCAGTAAGGTCCACCCCCACATCCTGCCCGTCCCCAAGAGCCGAGTCCCCTCGCCAGGTGACACGTTGGTCGCCGGGCAGGGGGCCGGAGCGCTGAGCCTCGTAGAAGAGAAGACTCATGCACAGCGCCTGTTGATAGTCGTAAGGCCCGGTGCCGGTTGAGGAGCATGCACTCTGAGCAGAAGCCCAACTGCTGCCTGCCACGAGCAGGACAGCAACCGCTAAAACCCTCGTCAACATGTTTCGTACAGAGAGAGCACTGCAGGAA
>odontogammarus_calcaratus.44756
GGCGCCGGTGAGGGCAGCGTTGTAGTCGCAGGCCACCTCGTTGTGGACGTAGTCGTTACGGTCGTCCACGTAGCCGTCATTGCTGTCGGGGCCTCCAACCAAGGCTCCGTAGAGGACCTGTGGGTTGGGACCGGCCTGGTTCTGGGCCCAGCCGTCAGTGCAGCTGGCGGGGGGGTAGGGGCACGAGCTGCTCCTGTGATGGGGCTTGGTGGGTGGGTTGTTGCCGAAGCCCACCATGTAGGAATGGCCGACGGAGCCCAGAGCGTAATTCACTTGCTGGGAGGCGAAGTCGCGGTTGGCGGAGGCATCAATGCCGAGATCGGCAGCCTTGAAGCCAATGAAAGCGACGTTGATGGCGTGCCTGAGGGAGCCCCACTGGTCGATGTAGACCATACCGCCGGGGGTCTTTGTAGCGCTGCGGACTCCATTCATGAAGGTGCTCACTGCGGAGGTGTAGGTGCTATCTCCGAACTGTTCAGCGAAGAGGACCATGGCACCGGCAAATTTGTTGTCCCAATCAAATCTGTCAGTTCCCAGTCCAATGTTGAACTCGGTCCAGAAGCCCTTAGCCTTGTTCTCGTAGGCGGCCTCGCCCGTGGCCTTGTAAAGCCAGACGGCGGCGTAGGCGAGCTCGTCTCCGTATCCACTCCATGACTTGTAGAAGTCGGCGGCGGCGGTGATGGAGTTGTGGTACATCTCCCTGTGGGCATCGGCGAAGTCGAACAGTTCGCGAGCAACGTTGAGACACTGCGTGCAGTCAATGGCGATGGAAGCAGCGGCCAGGGCAGCGGCTGTCTCGCCAGCGAGGTCGGAGCCAGGGGCACCGGTGGTGATGGCCCAGGATGGCCGGCTCATGGTCATGTCCTCGGGGCGGCCCCAGTAGGAGTGGTCGGAGTTGCCATCACCAACCTGCCCGTAGAAGGTGTTGCTCGAGCTGTAGGCCTTCAGGAAATAGTCAGACCCCCATCTGATGGCGGCCTCAGCGTAGTTGACCTGGCCGGCGGTGGTGTAGCCGTCGCGGTAGGAGATCAAGCTCCATGACAGGACGGTCACGGTGTAGGCCATGGGGAAGCCGAACTTGACGTGGTCACCAGCATCATAGTATCCTCCGGTGAGGTCGAGCCCGTGGTCAGAGCCGTCGCTCATGGCAGAGTCGTGTCTCCAGTCAAACCTCATGTCGCCAGGCAGGGCTCCTGAGCGCTGGGCCTCGTAGAACAGGATGCTCATGCACAGGGCCTCCTGGTAGTCGTAGGGTGTCTGGCCGCTGGAGGCGCATGGTCCTGCTGCCTGGCTCAGGCCGCTTATTCCGGCCACGAGGAGGGCTCCTGCGATGGCTTTCCACATGTTCCTGGTCGCAATGAGTACTGGCACTGCTCCCCAGTCAAACCTCAT
>odontogammarus_calcaratus.45639
AAATCCCTGTCACTCAAATCTAATTTGTTTTTGTTAGCCAGCGAGTAATGATGTTCGAAATTATAAAACTTATATATAGGAATATTAAAATATATAGCTTTATTTTACAATTGTTTTATTCGATTCTTTTTCTTATTTGAAGTTCAATACGGAGGAGGATTCTTGAATGTTCAGGGATTATCGCCCTATTTATTTAAGTGGCCCAAAACATGTTCGATAAATAGTGGACAATTAAAAGAGTTAGGGAATATTTGTTAACCAATACAATACGCGATTGTACGTGAAATGAAATTCTGGAATGTTTTGTGAATTGTTCAAATTGCACCTAAGAGAGATTTGCTCGCGACAACCACACGACAGTATGCCATGATGTGCCTTATTCCTTTGGGAGCACTGTGGCAGTGTTGGGTGTTACCTATTTTGATATGGTAGGAGGAAGAGTAGTCGGGAGAGGTCTTCTTTGCGGTGTTGTGGTTGGAAGGAGTATGATAATTCTATTGTTGGTGGCTGAGCTGTTAGAATAGTGGTGGTTTGGAGAGACGAAATTGCTCGATGTGTGCATGTTGCTCTGAAGACTGAAACTACAGATTCTAGGGCTTCTCATGAGATGTTCTTACAGACTTGCAAAGCTGATTGGGTTTCTAAATTAACGGTATCACAATCCACATGATAAATTGCTACTTCTCCTCAGTCCTCACGGCAGCACCGTCCACGTACTCGTCCACACGGTGTCATCATCCACATTTTTCTCACGGCATCACCATCCACATACTCCTCCGTTGCTCCTCTGCTTCAGGTGTATCCGCGTTATCCAGGAAGTTGGCTGTCCACATACCAACGCCCGCCAGGCCCGCGACAGTCGAGTATTGGGTCTTGTTGTGCAGACTGCGCGGGTCGTCGTAGCGATACTGGATCACAACACTCAAGTTGCTCGGCAGGTGATAGTTGAAGTAGGGCGTGCTTGTTTTGATGTCCCAAAGATCATCGACGTGATTCTCGTCGGCGAGTGCGCGGATGTCGGCGTAGGGATGCTGACTGCCCGCGGCGTCGCTGCACGGACAGCCCCGGAAAGGCACTTCCTCGATCATGCACGTCCCGTTCTTGAGATATTGGACGCACTCGTACCGGTAGCCGTACCAGGGCAGGCCCAGGATCAGCTTGCTGGCGGGGATGCCCAAGGCCGTATACGAGTTGATGCCCTCGACGGCGGTCATCAGGGCAGAGTTGGCTCTGGCTGAGCAGGGCGGGTCCCAGATCTGGCTCTGCTCATCGTAGGCCATCACGAAGAGCAGGTCTGAGAACTCTCCCAGGCCAGTGTAATTGTAGTAGCGACCGTCTACGCCCTTGGACGACCATGCCACGTCCACTGACACCTGGCCATCAGGCAGGGCCTCGTGCAGCGCCTGGCTGAGCTCGCTGATAAGGGCCGTATAGCCGTCCGCTTCCGCGCTTCCTGCTTCCAGCGGATCCTCGAAGTCCACGTTGACTCCGTCCATGAAGTTCTGCAGCACGTCGCTCGTCTGCTCCTGCACCCACTGCTGCCGGGCCGCGGGGTCACTTAGGGAGGTCGCGGGGATGTTGGCCAGTGTGACCGACTTCACCCCCTCCGAATGCGCGTAGCACGTCAGCTCTGGGTCTGTGAAGCCAGCCAGGGCGATGGTGGTCAACTTGGCCCAGTCGAACTTGCTCCACACCGAGCTGTTGCAGGCCAGCACGAAGGCGAACACCTCAGGCTTGTCTTTCTTCTCCTCGTAGAGCTTGACGTGCGGAGCCGCACGGTTCCGCAGCTTTGCTTCTCCCAGTGATTGGCACAGCGAGGGGTCTAGGCAGGGGCAGTCTTCGGCAAGACGAAGCTCCAACATGTTGCCTTCTTCCTCTGGGAGATGTAGGTCCGGGAAGGCGGAGTAGTAACCTGGCACTGCCACCACCACCATGATCACGACGCTCAAAACGAGCTGAACTGAATGTCGATACATATCTATTCGTAAGTTAGGCAATGCAAACGACTCTTTGCATACGGTACAAAACTTGCTATCATGTGAACTGCCCAGTAAAACGTGGTAAAG
>odontogammarus_calcaratus.45786
ATTTTCTTTCGCTACTGTACATGGATTCTTTAACTAATTACTTGTCAGATATTTCCACTCTACTTGACTTACCAAATCTTGTATCATAGACACTGCATGTAGCCCTACTGATGTGGTGTCGCTTTTGTATGTATAAATAGACAACAGTTTTTAATAAAATCTCTGGAGGAGGTGTCAAGTCTCCTCGCCCACAAAGTCACGATTAGTTGCCAAGGCTCGAACACTCAACCTGCCTCACCAGAGACTGGCACTGCAGCTGGGTGCACTGCAGCTGGGTGCACTGCAGCTGGGTGCACTGCAGCTGGGTGCACTGCCGCTGGGTGCGCTATCAGTGCAGCTGGGTGCGCTACCCACTCGTCCACGGCAAACTTTACAGTCCTAATTAAGAAAATCACTCGTCGGCGGAGGTCTTTGCGGCGGATCGCTCCACCAGCACTGGGATGACCTCCCCCTCGGAGGGGTCGATGATGGGGGTATACTTGGTGGGGGTCTTGCCTGTGCTGCCGGGTAGAGTATGTCTGAAGAGGTACTGGACGCACAGCACGAAGAGGGCGAAGAGGGCGAAGGACTGGAAGGACGACAACGAGCTCCCGTCCGAAGAGGCGGGGGCGGGGGCGAACGACGGCCTGGCGCTGTTGTCCAGGGTGTTGTCTCCCTCCACGTCGTGGTCGACCCCCGGGTGCATGGGGAAGCCGGGGGACTCGGTGCGGGTGGGGGGCAGGGGGCGGCCTGTTGCGGGGCCGGTGGGAGAGGGAGGCCCAGCGGGGGTGGGGGGAGCAGCGGGGCGAGGTTCGCTGCCGGTGGAGGGCGCAACAGGCTGGCCGAGAGCCTTGTTGATGGCGGACAGCAGGGGATACTTTCCAGCGCCGCATTTCCCATGGAAGTCGTCAGTGTCGATGGACCACACCATGACTCCAGCCAGGGAGCGGGACTGGGCGAACGCCACCTTGAGGCCGATGGAGTTATCGTCATCGTAGGAGACCCACATATTGTCTTTAAACATGTAGGGCGCCTGGTGAGCCTTCTGCCACACAACACGCCACTGGCCGGGCTCAGCCACCTGCTTTTCGCAGATCTCATTGTATCCCAGGAAGCCGTCCTCTCTGGTGTAGGGCCCAGCGAAGGCAGTTTGTAGGGCGGAGGCGGCGATGGCGGGGTTGGTTGGATCCTTCAGGAGGAAGGTCCTGCCGTACAGGCCCATGCCAAGCACGAGCTTGTTGGCGGGCACGCCGCTCTTGAGGTAGTAGTCCACGCTGTACTCCACGTTGAGGACGCGCTGTGGTTCCGCCTCGTCGTCCCTGGCGTAAAGTGGCGCGTTGTGCCCGGTGACGCCATCCCACTTGCCGTGGTAGTCGTAAGCCATCAGGTGGAGGTAGTCAAGCTCCCTGGCGAGTGCTGGCAGGTCGTAGGCAGTATCCACAGTGCTCTTGCCCGCTCCGACAGCTGCTGTCAGCACCCAGCCGAAATGGTCGCACACTCGACGCAGCTCCTGGCACAGTGTCACGAAGTTCTTCTTGTCCTCGGGCTTCCCTCCGCGGTTAGCAGGATACTCCCAGTCCAGGTCCAGGCCGTCGAATTCGTGCTCCCTTATGAAGGCGATGACAGAGTCTATGAACATCTTCCTCGTCTTGGAGCTCTCCGCCATCTTGGAGTACTTGACGGACCCCTCGGTCCACCCCCCCACGGCGATGGTCACCTTCACGTTGGGGTTGCGTTGCTTCAGGGCCACGGCGCGGCTGAACCCGTTGTTGGTGATGTCGTAAGCAGGGTCGAGCGAGACCATGTGGTTGGTCGACTCATTGAGTCCTGCGAAGGCGTAGACGACGTGTGTGCAGAGCGTCGGGTCGATGTCCTCGACGCTGAACTTGCCGTGGGAGGGTCGGTAGACGGCCCACGACCCCAGGTAGCAGGCCACCACCGGGGCATTCTGAGCAGCGCTGCCTGTAGCGAGAAGTACCAGTGCTAGGGAGACAGCAGCAATAAATGCTGCTGGAAGAATCGTCGACGGCGGCACGACCATTTTGAACAGAACCTCACTTCACCGCGGCACGGAGAACACTGTAGCAGGCCACCACCGG
>odontogammarus_calcaratus.45787
TTTTGTTGCAGCAACGAAAGTTTTGTTGCAGTAACGAAAGTTTTACTGTGCCTGATTTGGTTGTTGTTGTCAAATATTTTTCACTGCGTGTTCTAGCTCCTGCACGAGGACCCGCTTACAGAGTATGTCTGAAGAGGTACTGGACGCACAGCACGAAGAGGGCGAAGAGGGCGAAGGACTGGAAGGACGACAACGAGCTCCCGTCCGAAGAGGCGGGGGCGGGGGCGAACGACGGCCTGGCGCTGTTGTCCAGGGTGTTGTCTCCCTCCACGTCGTGGTCGACCCCCGGGTGCATGGGGAAGCCGGGGGACTCGGTGCGGGTGGGGGGCAGGGGGCGGCCTGTTGCGGGGCCGGTGGGAGAGGGAGGCCCAGCGGGGGTGGGGGGAGCAGCGGGGCGAGGTTCGCTGCCGGTGGAGGGCGCAACAGGCTGGCCGAGAGCCTTGTTGATGGCGGACAGCAGGGGATACTTTCCAGCGCCGCATTTCCCATGGAAGTCGTCAGTGTCGATGGACCACACCATGACTCCAGCCAGGGAGCGGGACTGGGCGAACGCCACCTTGAGGCCGATGGAGTTATCGTCATCGTAGGAGACCCACATATTGTCTTTAAACATGTAGGGCGCCTGGTGAGCCTTCTGCCACACAACACGCCACTGGCCGGGCTCAGCCACCTGCTTTTCGCAGATCTCATTGTATCCCAGGAAGCCGTCCTCTCTGGTGTAGGGCCCAGCGAAGGCAGTTTGTAGGGCGGAGGCGGCGATGGCGGGGTTGGTTGGATCCTTCAGGAGGAAGGTCCTGCCGTACAGGCCCATGCCAAGCACGAGCTTGTTGGCGGGCACGCCGCTCTTGAGGTAGTAGTCCACGCTGTACTCCACGTTGAGGACGCGCTGTGGTTCCGCCTCGTCGTCCCTGGCGTAAAGTGGCGCGTTGTGCCCGGTGACGCCATCCCACTTGCCGTGGTAGTCGTAAGCCATCAGGTGGAGGTAGTCAAGCTCCCTGGCGAGTGCTGGCAGGTCGTAGGCAGTATCCACAGTGCTCTTGCCCGCTCCGACAGCTGCTGTCAGCACCCAGCCGAAATGGTCGCACACTCGACGCAGCTCCTGGCACAGTGTCACGAAGTTCTTCTTGTCCTCGGGCTTCCCTCCGCGGTTAGCAGGATACTCCCAGTCCAGGTCCAGGCCGTCGAATTCGTGCTCCCTTATGAAGGCGATGACAGAGTCTATGAACATCTTCCTCGTCTTGGAGCTCTCCGCCATCTTGGAGTACTTGACGGACCCCTCGGTCCACCCCCCCACGGCGATGGTCACCTTCACGTTGGGGTTGCGTTGCTTCAGGGCCACGGCGCGGCTGAACCCGTTGTTGGTGATGTCGTAAGCAGGGTCGAGCGAGACCATGTGGTTGGTCGACTCATTGAGTCCTGCGAAGGCGTAGACGACGTGTGTGCAGAGCGTCGGGTCGATGTCCTCGACGCTGAACTTGCCGTGGGAGGGTCGGTAGACGGCCCACGACCCCAGGTAGCAGGCCACCACCGGGGCATTCTGAGCAGCGCTGCCTGTAGCGAGAAGTACCAGTGCTAGGGAGACAGCAGCAATAAATGCTGCTGGAAGAATCGTCGACGGCGGCACGACCATTTTGAACAGAACCTCACTTCACCGCGGCACGGAGAACACTGTAGCAGGCCACCACCGG
>odontogammarus_calcaratus.45789
TTTTGTTGCAGCAACGAAAGTTTTACTGTGCCTGATTTGGTTGTTGTTGTCAAATATTTTTCACTGCGTGTTCTAGCTCCTGCAGGAGGAGGCCCCGCTTACAGAGTGTGTCTGAAGAGGTACTGGACGCACAGCACGAAGAGGGCGAACAGGGCAAAGGACTGGAAGGACGACAACGAGCTCCCGTCCGAAGAGGCGGGGGCGGGGGCGAACGACGGCCTGGCGCTGTTGTCCAGGGTGTTGTCTCCCTCCACGTCGTGGTCGACCCCCGGGTGCATGGGGAAGCCGGGGGACTCGGTGCGGGTGGGGGGCAGGGGGCGGCCTGTTGCGGGGCCGGTGGGAGAGGGAGGCCCAGCGGGGGTGGGGGGAGCAGCGGGGCGAGGTTCGCTGCCGGTGGAGGGCGCAACAGGCTGGCCGAGAGCCTTGTTGATGGCGGACAGCAGGGGATACTTTCCAGCGCCGCATTTCCCATGGAAGTCGTCAGTGTCGATGGACCACACCATGACTCCAGCCAGGGAGCGGGACTGGGCGAACGCCACCTTGAGGCCGATGGAGTTATCGTCATCGTAGGAGACCCACATATTGTCTTTAAACATGTAGGGCGCCTGGTGAGCCTTCTGCCACACAACACGCCACTGGCCGGGCTCAGCCACCTGCTTTTCGCAGATCTCATTGTATCCCAGGAAGCCGTCCTCTCTGGTGTAGGGCCCAGCGAAGGCAGTTTGTAGGGCGGAGGCGGCGATGGCGGGGTTGGTTGGATCCTTCAGGAGGAAGGTCCTGCCGTACAGGCCCATGCCAAGCACGAGCTTGTTGGCGGGCACGCCGCTCTTGAGGTAGTAGTCCACGCTGTACTCCACGTTGAGGACGCGCTGTGGTTCCGCCTCGTCGTCCCTGGCGTAAAGTGGCGCGTTGTGCCCGGTGACGCCATCCCACTTGCCGTGGTAGTCGTAAGCCATCAGGTGGAGGTAGTCAAGCTCCCTGGCGAGTGCTGGCAGGTCGTAGGCAGTATCCACAGTGCTCTTGCCCGCTCCGACAGCTGCTGTCAGCACCCAGCCGAAATGGTCGCACACTCGACGCAGCTCCTGGCACAGTGTCACGAAGTTCTTCTTGTCCTCGGGCTTCCCTCCGCGGTTAGCAGGATACTCCCAGTCCAGGTCCAGGCCGTCGAATTCGTGCTCCCTTATGAAGGCGATGACAGAGTCTATGAACATCTTCCTCGTCTTGGAGCTCTCCGCCATCTTGGAGTACTTGACGGACCCCTCGGTCCACCCCCCCACGGCGATGGTCACCTTCACGTTGGGGTTGCGTTGCTTCAGGGCCACGGCGCGGCTGAACCCGTTGTTGGTGATGTCGTAAGCAGGGTCGAGCGAGACCATGTGGTTGGTCGACTCATTGAGTCCTGCGAAGGCGTAGACGACGTGTGTGCAGAGCGTCGGGTCGATGTCCTCGACGCTGAACTTGCCGTGGGAGGGTCGGTAGACGGCCCACGACCCCAGGTAGCAGGCCACCACCGGGGCATTCTGAGCAGCGCTGCCTGTAGCGAGAAGTACCAGTGCTAGGGAGACAGCAGCAATAAATGCTGCTGGAAGAATCGTCGACGGCGGCACGACCATTTTGAACAGAACCTCACTTCACCGCGGCACGGAGAACACTGTAGCAGGCCACCACCGG
>odontogammarus_calcaratus.45987
AAATTGGCTTTTGAAGAAGAATCCCTGAAATCTGGAGCGAGAAGCGAGTAGTTCTCCTTGTCTTCTGGTGCAGAGCCAGCTCTTGATGACGGGTACTCCCAGTCCAGGTCGAGGCCGTCGAAGCTGTACCGGCGAAGGTGCTTGACGGCGGAGAGGACGAACGCCTGGCGGTACTCGGGGAGGCTGACGAGCTCGCTGAAGCGGCCCGACCCTTCGTTCCAGCCTCCGATGGCCAGCAGGGTCCTCAGCTGAGAGTTGTACTGCTTCAGGGCGTTGAAAGCGGCGTACCCACCCTTGTCCAGATCCTGCCAGGAATCGAACACCGTGATCTCATATTCATCGGTGAGGCCTCCGAAGGCGTAGACG
>odontogammarus_calcaratus.45988
AAATTGGCTTTTGAAGAAGAATCCCTGAAATCTGGAAAACCAAGGCTCCTCCTCACCATGGCTGTGCCTGCTGGCCAGAACTACATTGATAAGGGATACGACGTACCGACTCTCAACGAGAACCTTGACTTCTTCAACATCCTGAACTACGACTACCACGTGTCCGTGGATCCTGTCGTCAACAACCACGCCGCATTGCTGGCCATCCCCGGCACCTCAGAGTTTGAGGACATCTACAAACTCAACGTGGACTGGACCGTGAAGTACTACACCCAACTTGGTGCTGACAAGCACAAGCTGGTGATCGGTATCCCCACCTACGGTCGCTCCTTCGCTCTCGCCGACCCTGCCTTCAATGAGATCGGCGCCGGGGCCAACGGAGCGGGTACAGCTGGCAACTACACAAAGGAGGACGGTTTCATGGCCTTCTATGAGGTGTGCGAGGCTATGTCCGTGTCGGGGTGGACGGCCCACAAGCCGTACCCCCGAAGCGTGGGGCCCTACGCCACCAAAGAGAACCAGTGGGTGGGCTACGACGACGAAGGCATGGTGGCAACCAAGGCTGAGTACGTGCGCGACACCGGACTTGGAGGCATCATGTTCTGGAGCCTGGACACCGACGACTTCAGGGGCATCTGCAACGGTCAGCAGTACCCCCTCGTAGAGGCCGGCAAGGCTGCCTTGCTCAGCGCTCCTCCTACCAACCTCATTGA
>odontogammarus_calcaratus.45989
GGGATTCTTCTTCAAAAGCCAATTTCAGTTCCTTCACGAGAAGCGAGTAGTTCTCCTTGTCTTCTGGTGCAGAGCCAGCTCTTGATGACGGGTACTCCCAGTCCAGGTCGAGGCCGTCGAAGCTGTACCGGCGAAGGTGCTTGACGGCGGAGAGGACGAACGCCTGGCGGTACTCGGGGAGGCTGACGAGCTCGCTGAAGCGGCCCGACCCTTCGTTCCAGCCTCCGATGGCCAGCAGGGTCCTCAGCTGAGAGTTGTACTGCTTCAGGGCGTTGAAAGCGGCGTACCCACCCTTGTCCAGATCCTGCCAGGAATCGAACACCGTGATCTCATATTCATCGGTGAGGCCTCCGAAGGCGTAGACG
>odontogammarus_calcaratus.46595
TTTCAGGTTTGGAAAATGTGTATTTATTTTCTTAGGGTTCACTTTATTGAGTCATAGTTTCAAGAACGGGCATTGAAATAGTAATTTCGATTCCGTTGTTTGAATGCATTTCATTCACGGTTATTATTTGCATTTTTTTTTAAAGCAAGAATATCACTGAACATATTCAAATCATAGAACAGCATAACACAGCAACAGTAATATTAAAGTTGCTTCAATTAAAGACGGTCATTGTACTGATTGTTACTCATTGCAGATCACGAGTAAACTTAAAAACAACATCGATCACTGGTATCGTCGCCTCACTGTGCGTAGGTGTCGACCAGCGATGTGACCTCCAAGCTGATATGAAGGTCATTGGAGTTGGTGTCCTCGCGAGCCATGAACAGCAGCTCCATGGAGGGCCGAGTCATCACGAAGCCGTTGTCGGAGAACACGCCGTCCACGTCAGTCTCCAGGAACACGAACAGCGCCACCTGGTCTGTTGTGATGGTGACGGTGAATGTCGTCCCGTCCTCAGCGGGGCCGCTCACCATTTGCACCAATACAGTCGCAGGCTGGAGGGGGAAGTTCTTGGGCTCTCCCAGAAGCAAGAATGTCTCAGGTGCCACTTGAGCGCCATCTGGCGTGGTGGCACTACACGTGAGGAAACAGAGGTCAGTAGGAACGTAGATATCGTCCTGACACACAGTGTCCAGCTGCAGGTCCGTGTTCAGGTCCAGGGTGGCCACCACATCCGCCAGCTGAGGAGTGAATGCGAGGGCGTCCACTGTGACGGTGTTGACCGGCTCGAGAGACGTGTAGCTGTAAACGTTGACGGTGAGGTTTACGTCAGCGTAGCCCAGCCGTAGGTCGTTGACGAAGGACACTGACACCGTCGAGTCCTGCAGGTAAGGCGAGACGAGGGTCGGGTGGAAGAAGTTCTTGGCGTGGTAGTGCAGCATCTTCCATCGGCCACCGTACTCGATTGATGCCCAGCTGGCACCTTGCCAGATGTCGTTGAGCTGCCAGTAGAGGGCACCAGCGGTGTACCCGTAGCCCTCGGCGTCTATGGAGTTGGTGAGGCGACGGTAATGCTCACTTTCCGTGCGGGTAGCCATTGCTTGGTGGATCTGAGTAAGGTAGAGGTAATGCTCGAAGGCCTGTTGTCCTCCGTTGGGGTCGGGAAGGTTCATGTGAAGTCCGATCTGGATATCCAGCTCCGCCTGTCCATTGGGGTGATGCTGGCGGTGCTCCAGCAAAGGGGCCCCCACCACCCAGTCGTCAGCTTCCGACACCTTTGCCATGGACCTGTAAGAGGGCCAAGACTGGAAGCCGTACTCGGAAGCGAATCGCGGCTTAGGGTACGTTTCCGGACTCCAAGCATTAGAAAGGTAGTTGTAGTAGTGTACATCGCCAAAGAGAGGGTTCCCAGGATACTCTGAGATGAAGCCATCCAGCTCAGACTGTATACCGTTGCTGGGGGAAGAGATAACAACTTCTCGGCTCTTGTCAGTGGCCTCGATGATGGGACGAATGGTGTCGACGTACAGCGTTATGTAGTCCGCCTTGTAAGTATCGTAGCCCGACGCGGTGCCGTACCAGTTGTCCTTGAGTGCTCCCTCGTTCTCGTTGTTGGTGATGTACAGCAGCACGGAAGGGTGAGTGTTAAGCCGGCGCACCTGGTTCCTGATCTCTTGGTCGACCGTGTCCAAGAACCACTCGCTGCTGGGGTACATACTACACGCAAACATCAGGTCCTGCCACACCACGATGCCCAGCTCGTCGGCGATCTCGTAAAAGGCGTCGGATTCGTAGATGCCTCCTCCCCAGATGCGAATGGCGTTCTGATTGGCGAGAACTGCATCCTGCAGCAGCCGCCTGGTGTACTCAGGCGTGACCATCTCGGTGAGCACGTGGGCAGGGATCCAGTTGCTGCCGCGCATGAACACCATCACATTGTTGATGAAAACACGGTAGTATCGTCCAAAGTCGGGATTTGCAGGATCAACCAATCCTTGGTCGAGAGAGGTGGTTCGGAAACCGATCCTCGTCGACTTGGAGGTGATCTCGTCGATGTCTGCACTGCGCCACTCAACCTCGAACTGGTAGAGTGCCTGGGCTCCGTATCCGGCTGGCCACCACAGGTCGTAATCATGTCCAGCTGGGATGTTGAAGGTGTGAGTGTAGAGATCGCTGGCCAGGGGCCCGATGCTGATGCCTTGAATAGAGACCCAGGAGCCATCGATGTAGAAGGTCACCTCTCCCAGCATCTGCACCGACTGGTCGGCCAGGCGGAAGTCAACCTGTACTTCCATGTCCCAACTGGTCCTGAAGTCTTTAGCAGGTGAACGTGGCAGAAGCTCAGAAGGAGTTGAGGAAATGATCATGTCACTCACGTACGCCGTGCTGAATCCGACCACCTTCATTGGTTTCCAGATACCGGCGTTGGGGAAAGCGGGCCCCCAGTCCCAGGCGAACGAGGACTGCATCTTGCGGATGTGGTTGGCGTGGCACTCGCCCTTGAACTCCGGCTCGAGGCAGACGGGGGGCACCACGTAGGCCTCTGACTGAGCCTCGAACGCCTTCCGCGACCACTCGGTGGGGGACTCGAGCTGGACCTCGAGAGTCACCTCCGAACTGCCCTGAACCACCTGTGTGATGTCAAAGAAGTACTTGACGAACATGTTATCAGTGGTGCCCACCACCTGTCCGTTAGCTACGATGGTTGCTACGGTATCCACGCCGTCAAACTCCAGACCCACGCGTGCCTCCGCCGCCAGCTCGGGGGACACCTCGAAGGTGGTGGAGTAGGTCCAGTTTTCGTAAGACACCCATCTGTAGTCGAGATCGTTGTACCGGTAGTAGAAGTCCCCCTGTTCCAGCACTCCACCCGTCATGAGGTCGGTGTACACTCCCCCGGGCACTCTGCCGGGCACGCTGGTGCTGTCGTTGGTGAGCAGCCATTGCAGCGTGTCTCCCGGAATGACGGTGAGTGAGGTAGCAGGTCCTGAGAGGGCGACCAGTATCATCAGCACCACTGACGCCACCATAGTAACGCGACACTGCGCCATCTTTGAATCGCTTAACAATTCAAGCCTCAGCAACACTCCGGTCCCAGCGCAGGCACCAGAG
>odontogammarus_calcaratus.46712
CGGGCATAAGGGACGGAAGAAGAGTAGATTAAAATGCGTTGGTTCAATAATTTAATATTTGAAATTTGTAATGAATAGTGGAAAGTATATGTTTATGACATCACAAAGAAGCCCAACTAGCAGCTCCAGCCGGAGCGAAGAGAGCCCATTACATATGCATAGTTTTTTTCTGCTGTCACAAATGTGTGGTCTTAGGAGCCGGAGGTGGGGACGTTGAAGAGCACTGTATGGATAGACTTGGCAGGTGCCACAACGTTGAGGTAATCCGCCACCAGGGGGTTTGGTTCGATGGTCAACTGGCGCTCCTCATCAGCAAGATTGAGTATGACTGCCACTCCAACACCGTCGGGGTTGACGAAGGTCGCCGCACTAATGTTTGCGTCGTCTCCTATCACTGAGCCGTAGACCGCCTTGGCGCCAGGGAGTATGAACTTGCTGAAGTGACCCATCACGTAGAACATCGGCTGCTTGTAGAATGTGTCCGTTGCAGCATCAATGATTATGGGAGAATCAACGAAGTTTGACACCCAGTTTGGTCCTCCCTCCATGTCGAGGGCCATGTTCCAGTCCACCCAGCCCGTCGCGTGGTGGGTCACGTCTTGAAGGATGCTGATGGCGTAGTTCTCTGCCCTTTGCCAGTCTCCCAAGATGACATTTTCCTGCTGGGGAGGAGAGCCGGCGCCCTCACACGCCTCCGTGTACAGGATGAACTTGTCGGGGAACATGTCGTGGACCTCATTCAGCAACGACGGTGGATAGCCGAAGTCATCGTACCAGTGAACCGCTACCCCGTCCACGTACTGGTTGGCCGCAGGGTTCTCCAGGATCCTTTTCACGTAGTCCACAAGGGCGTAGCGGTTGTGGTCGAATACCATGACTTGCAAGTCCCCGTATCCCGCGGCGTCCAGAGTCGGGCCCAGGTTCTCCACGATCCAGTCCCTCATGTCCTCGGCCGACCAGGCACAGGTGTTAAACGCGTAGTCGGGGTTAAAGCCTGTGAGCGGCTCATTCTGGGTGGTGATCCCCCACATCGGAGCGCCCTCCGCTGCGTATTCGTCCAGGAACCTGACGAGGTAGTTTGAGTAAGGCCCCCACATCTCCGGGAACAGGCCTCCCGACTCGTTGAACTTGCCGTTGGTTTTCATCCAGGCTGGAGGCGACCATGGAGACCCGAACAGGAGCAGCTTCCTCTCGCCTCCCATCACTTCCATAGCCCGCTTGATGACTGGCAACTTGTAGAGGTAGTCCTCTTCGGTCAGGGCGAAGAACTCAAGGTCCACGTCCCCTTCCACATCGTCATAGGAGTATGGATGAGTAGAGAAGTCACTGCCAGCTATGGGGATCCTACCCATATCGTAACGTATGCCCTCAGGAGCGAAGTAGGACTTGATCAGATTATCCTGACACTCGGGGCTCAGAGAGACGATGTTGATTCCAGCGGCATCAGTGAAGGCCCCTCCAAAACCAAGCATAGTCTGGTATTCGTACCCAACGTTCACACGGATCGTTGTGGTGTTTGTTGCGGGCTCTGACGAGGTGGTGCCCTCCGAGACCGCGAACCGGCCCCCATCGCGCCCTGTGGAGACCACGGTGAAGGTAGAAGCGTCTGCGGGGGGCGCGATGTCGCCAGGGAAGTCGCACTCGGTGCCACTACAAGCGCACACAAAGCTGTCGGCACCGAACGTCGCTTCGTTGCATTCCTGCCCATTTGTGACACTGGCAAGTACTAAGAGGACAGCAACCAGTGCCGTGTTTCCTGGAGACGTCATCGCGCCGTGAGAGCTGACGCAGAACAG
>odontogammarus_calcaratus.46717
TGTGTATAGATGAAGCTGTTGCTCCTTATGTGCGGTCCCGGGTTCCATGAAGACCGTGTGCATGGATGAAGCTGTTGCTCCTAGGTGGCCGGAGCGGGGTCCCTAAAGAGGACCGTGTGTATTGACCTGGGAGGCGCCACAAAGTTGAGGTACTTTTCCGTGATAGGGTTAGGCAGGATGGTGACGCGACGCTCCTCATCCGCAGTGTTGAGTATGACCGCTACTCCCACCCCGTCGGGGTTCATGAAGGTCGCCACCCGAATGTTGACGTAGTCGCCCGTAATGGAGCGGTAGACCGCCCTTGCCCCGGGGACCACAAACTTGCTGAAGTGACCCATTGCGTAGAACGTCGGCTGCTTGTAGAACGTATCTGTCGAGGCATCGATGATTATTGGTGCATCGACGAAGTTGTTGGCCCAGTTGGGTCCCCCCTGCATGTCCAGGGCCATGTTCCAGTCCACCCAGCCCGTCGAGTAGTGTGTCACGTCGTCAATTATATTGTAGGCGTAGTTTTGAGCCCGCTGCCAGCTGCCCAGGACGACCCTCTCCCCGGGGGCCGCGTGCCAGCCCTCGCACGCCTCCGTGTACAGGATGAACTTGTCGGGGAACATGTCGTGCGTCTCGCTCAGTAGAGACGGGAACGCACCTTCGTCAGCGTACCAGTGCACAGCAACGCCATCCACGTACTGGTTCGCTAAAGGGTTTTCCAAGATGGTGGCTGGGTAGCCTGGCAGGGCGTCCCTGTTGTGGTCGAGGACCATCAGTTGAACCTGGCCATAACCCGCCGCTTCCAGGGTGGGCCCGAGGGCGTCGATGATCCAGTCACGCATGTTCTCTGCACTCCAGGCACACGTGTTCCAGGGCCAGTCCTGAAATCCCGTGAGAGGCTCGTTCTGGGTGGTGATGCCCCAGATCGGGGCGCCTTCAGCTTCGTACGCGTCCAGAAACCTGACGAAGTACTTTGAATAGGGGCCATACATTTCCGTCAGTAACCCTCCCGATCCGTTCAACATCCCGTTTTCTTTCATCCAGGCTGGCGGGGACCAGGGTGAGCCAAACAGGAGCAGCTCCCTATCTGCGTCCATCACTTCTAGGGCGCGCTGGATCAGAGGCAGCTTGTAGAGGTAGTCCTCTTCAGCCAGGGCGAAGAACTCAAGATCCACGTCTCCAACCACATCGTCGTAGGAGTATGGCCGAGTGGAGAAGTCACTGCCAGCTATGGGGATCCTACCCATATCGTAACGTATGCCCTCAGGAGCGAAGTAGGACTTGATCAGATTATCCTGACACTCGGGGCTCAGAGAGACGATGTTGATTCCAGCGGCATCAGTGAAGGCCCCTCCAAAACCAAGCATAGTCTGGTATTCGTACCCAACGTTCACACGGATCGTTGTGGTGTTTGTTGCGGGCTCTGACGAGGTGGTGCCCTCCGAGACCGCGAACCGGCCCCCATCGCGCCCTGTGGAGACCACGGTGAAGGTAGAAGCGTCTGCGGGGGGCGCGATGTCGCCAGGGAAGTCGCACTCGGTGCCACTACAAGCGCACACAAAGCTGTCGGCACCGAACGTCGCTTCGTTGCATTCCTGCCCATTTGTGACACTGGCAAGTACTAAGAGGACAGCAACCAGTGCCGTGTTTCCTGGAGACGTCATCGCGCCGTGAGAGCTGACGCAGAACAG
>odontogammarus_calcaratus.46756
ACAAGATCAGGGTGTTGGACCGACTCGGTACCATGAAGTTGATCACGAGCCTCGCGCTGCTGGCAACTGTCCTCTCCCTCACTGAGGGGGTGATGGTCTGCTACTACGGCTCCTGGGCTGTGTACAGGCAGGGCAAAGGAAAGTTCGACGTGGAGCAAATCGATCCTTTCCTGTGCACACACATAGTGTTCGGCTTTGCTGGTCTGGGTCAGGACAACAAGATCAGGGTGTTGGACCCTTACAATGAGCTCTGTGAGAACTACGGCAAGTGCGCATTTGACCGTTTCACTGCCCTCAAGAAGAAGAACCCGAGCCTGGTCGCAACGCTGGCCGTCGGTGGATGGAACGAAGGCTCTGCTAAGTACTCGGCGATGGCATCAAGTGCGGCTAAAAGGCAGACATTCGTCGACAGTGCCGTTGCAATGCTGAAAGCTCACAACTTCGATGGTCTCGACATGGACTGGGAGTACCCCACTCAAAGAGGAGGCAACCCTGAAGACAAGGTAAACTTCGTGATCCTGATGGGGGAGCTGCGCGACGCCCTGCACGCAAACGGTTACATCCTGACGGCCGCAGTGTCTGCTGGCAAGGGTACCATTGATGCGGCTTACGACGTGCCCGGCTTTGTCGCGAATGTCGATCTTATCCACGTCATGACCTACGACATGCACGGTGCCTGGGACACCTACACCCACCACCAGACCATTCTCTACCCCTACCCCCTGGATGAAGGAGACAATCTGTACTTCAACGTGGACTACGCTATCCAGTACTGGATGAGCTTGGGTGCTCCCGCTTCGAAGTTGGTTCTTGGCACGGCCACCTACGGTCGCTGCTGGAGGTTGGACAGCGCCGCTAACACCGGCATGTACGCCCCAGCATCACAGCCCGGAAGTGCTGGACAATATACCCGCTCCCCCGGCTTCCTGGGATACAACGAGATGTGCGAGCAAGAGTTGAGCGATCCATGGACTGTGGTTCATGATCCTGACTTGAACGAGCCTTACGCATACAACTTAAACTTCGGTAACACCTGGTGCGGCTACGACAGTCCTGAGTCCCTCATCACCAAGGCACAATACGCTGAAGCCAACGGTCTCGCGGGTCTGATGGTCTGGAGTATTGAGACCGACGATTTCCTGGGTGAGTGCCATCCCCGGACCTTCCATCTCATCAAGACCATGTACGAGGCCTACAGTGGTATCGTCATCACCACTCCCTCACCACCACCCACCACCACGCGCGACCCCAGCGCCCCCACTGAGGCTACTACTACTGTTGCACCCCACACTACCGTCACCTTCCCCACATCGGCACCCGGAGAGCATTGTTCCTACCCCGGCAACAACCCAGATCCCATCGACTGCAGCTTCTTCTACCAGTGTGTCTATAACGGTGCCGGTTACACCGAATACATCACCTACTGTGGTGCTGGTGCCCTCTTCAACCCGGAGACGTTCATCTGCGACTTCGACTACGCCGTGTGTGCTCTCGATCCATCGTACTGCCCTGCAAACTGCCCTCTCTAATTCTATGTAGTAGAAAATTTGTTAATTGTTTACGTTTGTGATGGTGTATGAACAACATCATCATCAACCAAACAGCCATTTCTCTGCTAAGAAAAATAAAGAATGACATTAAAAAAAA
>odontogammarus_calcaratus.47442
TTGCTACCTTGGTTCCTGGGCTAACTACCGACAAGGAGACGGGAAGTTTGTCATTGAAGATATCGACGCCACTCTTTGCACGCACGCTATCTACGGATTCGCCAAATTGGATGAAACTACCAACCAGATCGCTTCTACAGATTCTTGGCTAGACTTTGATTTAAAAGGGTATGAAAGATTTGTTGGTCTAAAGTCTAAGAATCCAGAACTGAAAACGCTTTTGGCAATCGGAGGCTGGAATGATGGTTCAACAAAGTATTCAGAAATGGCCGCTAATGAAACTTCCCGAGATACGTTCGTCCAATCTGTTGTGAATTACATCAGATCAAACGAGTTCGATGGCCTGGATCTTGACTGGGAGTATCCTGCTAACCGAGGAGGCCTGCCAGAAGACAGGGAGAATTTTGCCCTTCTCATAACTGAACTTCGACAGGAGTTCGACAAATACGATTTGCTGCTGACGGCCGCAATCGGAGTTGGCGTCGACGTTCTCAACACTGCCTACGACTTCTCAATCATGTGTAGAGATTTAGATTTCATCAACCTCATGACCTACGACTTGCACGGGGCCTGGGATTATAAAACAGGACACCACACGAGCCTCTACACTCACCCAAGCCTTGGAGACATTGGAAATAGTCTGACCGAGTCCTTGGATAAGGTGATGGACCTGGGAGGATGTCCAAGTAAGATGGTGCTTGGAATGGGCATGTATGCCAAGACCTACACCCTCGAAAATCCTGCGGAGACCGATATTGGATCGACCACTGTTGGAACGGGGACAGAAGGACAATTCACCTGCGAAGAGGGTATGTTGGGCTACAACGAGATCTGCCTGCTCGACGGCTACGAAGAAGGCCGAGACAACTACACCATG
>odontogammarus_calcaratus.47443
GTTGGTTTTAAACCATAGTAGATGCAAGGTGTAGAAAAAGTACTCCAGTAATATTTTGACTGAGAGCTTAGTGACGCCTGAACTCGCAACGTCAAAAGGAGCAACAATGCATTTGTTATACTTATTAGGCGTGTCAATTCTCTTCACTGTGACAATTGGGGGTGATGAAGTAAGGCGAACCTCTATCGACACCGACAAACTGGTCGTTTGCTACCTTGGTACATGGGCTACTTACCGACCAGATGATGGCAAGTTTGAGATTGAAGACATCGATGCCTCACTTTGCACGCACGCTATCTATGGATTTGCTAAACTGGACAATAAAACAAATCAAATTGCATCCTTCGACCCAACACTTGATATTGACAATAATGGCTATGGAAGATTCGTTGGACTCAAAGCCAACAATCCCGACCTCAAAACACTCCTGGCTATTGGAGGATGGAATGAAGGTTCTGAGAAGTACTCAGCGATGGCGTCAAACGAAGAATCCCGGAAAATTTTCGTTCAATCGGCTGTGAATTTTATCCGAGAAAACAACTTTGATGGTCTCGACATCGACTGGGAGTACCCTGCCAACCGAGGAGGTCAACCAGAAGACAAGGAAAATTTCGCTCGCCTGATATCCGAACTTCGAGAGGCCTTCGAGCCGCACGGTCTGCTGTTGACGGCAGCCATCGGAGTCGGAAGTGATGTGCTCCACTCGGCTTACGACTTCTCAGTCATGTGCAGGGATTTGGATTTCATCAATCTCATGACCTACGACTTACACGGGTCCTGGGATGGAGTAACTGGACATCATACGAGCCTCTACACTCACCCAAACCTTGGAGACATTGGAAATAGTCTGACCGAGTCCTTGGATAAGGTGATGGACCTGGGAGGATGTCCAAGTAAGATGGTGCTTGGAATGGGCATGTATGCCAAGACCTACACCCTCGAAAATCCTGCGGAGACCGATATTGGATCGCCCACTATTGGAACGGGGACAGCAGGACAATTCACCG
>odontogammarus_calcaratus.47444
TTTTTGTTTGAATATACTTTACTATCTTGCTGGTCAGTACAAGCAAAGGCAATAGAGCTATTTACAAAGATTGACAAACAATTTTTATTGGTTTTGAATTACTGTTAAATCCCTTTTTGATATTGATATTGCTCTGAAGAAGAAGTAGGTTATTCCACTCGTGGTGGTGGCCGAGCATCGTCTCCTCCGCCTATTGCTTGGGTATGCTCATCCGAACTTCCCCCAGTAACCCAGGCACAATTAGCCATAGTCTTTACACCAGCTCGAACATTTCTGCAAGGTTGGGTGGTCCCATACGTAGTCCAGCACCCAACAGGAATTGAACTTTCCAAGAGCGATTGTTTTGATAATGTTATCGTTTGCACGCCTGAGACAATGCTTGAAGGAACATGTTTTTCGCGATACTGTCCGTGTAAGGTTTATCTGTAACTCGCCTATAGTATAATGCCAATGCACAGCCTTATAATGCTGACACAATTTGACGCACACTCAGAGATATGCTTACTTCTGCCTTTGATTTCGTAACATCTTGGTTGTGTTATATACCAAAGAAACGCTATAAGTAGCGGAATGAACACCACATCTCGATTTCAGATCGTTCATTGCTTATCGCCACAAATCAATGATATTCTCGATAAGACAACACTGTTTACCAAGCACCATGTTTAGATGAAAACTTAGCTGAAAGTTAGGTCGTAAAATTTATTTGTCTTCTTTAAATAACAATGCATGTTCCGTCTATCTTTTTCTCAGTTTATTCTATGTCTGTACAACCGTGAGTATGCTGTATAGTCCAAACATCTATTTTCCACACAATTTTGTCTGTTCTAAATTGGGTTCAAACAACTTTGAGTATGCGGTCTGGTACAAACGTTGATTTTCCACAGAATTTTTGCAATGAAATTGGCTTCAACAACCCTAAGTATGCGTCTAGTAAAACATAGAATTTTTACAGAATTTTGTCAACAAAATTGGGTTCAAGCAACCGTGAGTATACGGTCTAGTAAAACAGCGATTTTCTACACAATTTTGTCAGTTTTAAATAAGGTTCAAACAACCTTGAGTATGCGGTCTGGTGAAAACATTGATTTCTCACACAATTTTGACAAAAAAATTGGGTTCAAACAACCCTGAGTATGCGATCTAGTAAAGCATCGAATTCTTACACAAGTTTGTCGGTTTTAAATTGGATTCAAACAACCCTGAGTATGCGGTCTGGTACAAAACATTGATTTTCATTCCAATCTACTGCAGGCATCGTATGACCAGGAAGCTCTGCGCTAGAACAAGCAACACAGACGGGAAGATGTGACCTACACCATTTGTGGTAGTCACGGCCTCTGTAGTCGTTCTGGGTGTTGCTGTGCTGGGTGTTGTTGTAAGACGAGGTATCGTCGTCGTCGTTGTTGTTGTTTGAGTTATGCGTGTCTGGGTACTGGTTGTTGCCGTCACTCTGGACGTCGTTGTTGTTGTAGTCGCCACTTCGGGAGTGGTTGTTGTGCTGTCAGGTTTGATGACCCTATAGATCTCCTTCAGGAGGGGGTAAACTCCTCCCCCACATTTGCCCCTGAAGTCGTCCGTCTCGATGGACCATATCATGCCCCCCGCCAGGCCTCTGCCCAGGGCCCACTCGCTCTTTACGCCTATGGACTCTACGTCATCGTAGCAGAGCCACTGGTCGCCTTGGAAGGCCCAGGGAGCCATGGTGTAGTTGTCTTGGTCCTCTTCATAGCCGTCGAGCAAGCATAACTCGTTGTAGCCCAACATACCCGCTTGGTTCGTGAACGGTCCCGCGTTGCCATCTCCAACTGTCGGTGCCCCAATGTCGGTGTTAGCAGGATCTGCCAAGGTGTAGGATTTGGCGTACATGGCCATCCCCAACACCATCTTGCTGGGACAGCCTCCGAGCGAAATGAGCAGATCCAGAGACTGAGTGAGGCTGTTGCCGATCGATTCCAGGTTTGGGTGAGTGTA
>odontogammarus_calcaratus.47445
GTTAGCCCAGGAACCAAGGTAGCAAACAACTTTTCTTTCAGCAGCAGAGATCGGTTTACTGGTTGTTGTTGTTTCAGGAACGGTAGTCTCATCGGGATCCGTCACCACTTCGGGGGTGGTTTCTGTAGTTTTTATGGACGAAGCCGATGTAGTTGTTGATGTAGTCGCCACTCCTGTAGTGGTTGTTGTCTTATCAGTTTTGATGACTCTGTAGATCTCCGTCAAAAGGGGGTAGACTCCTCCCCCGCAGTTGCCTCTAAAGTCGTCCGTCTCGATAGACCATATCATGCCCCCCGCCAGGCCTTTGTCCAGTGCCCACACGCTCTTAACGCCTACGGACTCTACGTCATCGTAGCAGAGCCACTGGTCGCCTTGGAAGGCCCAGGGAGCCATGGTGTAGTTGTCTTGGTCCTCTTCATAGCCGTCGAGCAAGCATAACTCGTTGTAGCCCAACATACCCGCTTGGTTCGTGAACGGTCCCGCGTTGCCATCTCCAACTGTCGGTGCCCCAATGTCGGTGTTAGCAGGATCTGCCAAGGTGTAGGATTTGGCGTACATGGCCATCCCCAACACCATCTTGCTGGGACAGCCTCCGAGCGAAATGAGCAGATCCAGAGACTGAGTGAGGCTGTTGCCGATCGATTCCAGGTTTGGGTGAGTGTA
>odontogammarus_calcaratus.47446
GTTAGCCCAGGAACCAAGGTAGCAAACAACTTTTCTTTCAGCAGCAGGGATCGGTTCTCTGGTTGTTGTTGTTGTTCCACGGACGGTAGTCCCACCGGAATTGATCGTCCCTCCTGGTTTTTGAGAAGTGGTAGTTGTCTGGTGCGTTGTTGTAGGTATAGGTCTCATACTCCTGTGTATCTGAGTCAGCAAAGGAAACTTCCCGGTGCCGCATGTTGCCCTAAAGTCGTCAGTGTCTATGGACCAGATCATGCCTCCGAGCAAACCTTGTTCCAGAGCCCATTCACTCTTGATCTTGATAGACTCTACGTCATCGTAGCATAGCCACTGGTCGCCTTTGTACGCCCAGGGAGCCATGGTGTAGTTGTCTTGGTCCTCTTCATAGCCGTCGAGCAAGCATAACTCGTTGTAGCCCAACATACCCGCTTGGTTCGTGAACGGTCCCGCGTTGCCATCTCCAACTGTCGGTGCCCCAATGTCGGTGTTAGCAGGATCTGCCAAGGTGTAGGATTTGGCGTACATGGCCATCCCCAACACCATCTTGCTGGGACAGCCTCCGAGCGAAATGAGCAGATCCAGAGACTGAGTGAGGCTGTTGCCGATCGATTCCAGGTTTGGGTGAGTGTA
>odontogammarus_calcaratus.47868
GGATTCGTTACTGAGCTCCCTGGCAGGACTGTCCAACATGGCGTCCATTGCTCGCAGAATGCTGCTAGTAGCAGCGTTGCTCGTGGTCGGGAAGGTGAAGTCCCAGGAAAACTTCCTCACCATCGAGTGCCCCATTCCGGGTAACCCCTCTGTGGTCACTGAAGAGACATGCTCGGAGTACAGCGCGTGCGCCTGGCAGGATGGAGTGTGTCATATGGCTAACAACAGGGATGCGGGCTACGTGTACGATGAAGACGTTGTGGACGACGGAAGGGGCTTTTCGGCCGCGCTGAGCAAGGCCAACGAGTCGGTGACGTTGTTCGGTGGCGACATCAGTCAACTCTTGTACCAAGTGATCTACCACGAGGACAGCCACGTGCAGATAAAGATCAAGGACCCTGCGAGGCCTCGGTACGAGGTCCCAGTACCAGTGTCCCTGCCCGGGGAGCCTGGTACAACGCCGCTGTACCAGGTCACCATGGGGCAGCAGGGCAACCCGTTCGTGCTCAACGTCACGAGAACCAGCAACGGAAATGAGCTGTTGAGGCAGGTGGGCCCCGTCACATTCGAGGACCAGTTCATCCAGATCTCCTTCCGCCTGGCCAGCCCCTTCCTCTACGGCTTCGGCGAGAACGTTCACCCTCGGCTGCAGCACACGTTCGAGCCACGCACCACCTACCCCATGTTCTCACACGACCAGGGCATTACGCCGGGTGAGAGCAACCACTACGGCGTGTTTCCCTACTACGTGAACATCGAAGACGACGAGGGCAACACCCACTCCGTTCTTTTCATGAACTCCAACGCAATGGAATACTCGACGTTCCTGTTGGCTGACGGCACCCCGGCCTTAACCCTCCGCACAATCGGCGGGATCATCGACATTCACCTGTTCGCGGGTCCCACGCCAGAGGACGTCAACAAGCAGTACACCAGGTTGGTGGGCAGGCCCGCCTTCCCTCCGTACTGGGCCCTGGGCTTCCACCTGAGCCGCTGGGGTTACGCCTCCACGGAAGCCGTTCGGGTAGTTCGAGACAGGATGAGAGCAGCGGGGATACCGCAGGACGTGCAAGTGTTCGACATCGACTACATGGACCAGGGCCACGACTTTTCGTACGACCACGACAACTTCGGGGACCTGCCTGCCTTGGTCGAGGAGCTGCACACTGAGAACATCAGAACAACCATCATTCTGGACCCTGCAATCGCTATCAACATGAGCACCAACGACCCTTACGGCAGAGGCCGTGAAGCTGGAGTCTTCATCAGGTGGTTGTCTCCATTCCTGGTGCCCGGAGACCAACCTGAGGAAGCCGATGACTTCGTGGTTGGCCACGTCTGGCCTAATGAAGACACCACCTTCCCGGACTTCTTCCTGCCAGCCACCAAGCAATGGTGGTCCGATGAGATCGCAGCATTCCATGAGCTGATCCCCTTCGACGCTCTCTGGATCGACATGAACGAACCGTCCAACTTCGGCACCAACCTCGACTTGGACGTGACGCTCACCTGCCCAGATAACAGGTTGGACTCGCCCCCATACCCCACTAAGGCGGCGAGTCAGGGTGCCAATGAGAGCGGCCGCCTCAGCGACAAAACAATCTGCATGTCGTCGGGCCAGAGCGACGGGACGACCAACTTCACTCACTACGACGTTCACAGCCTCTACGGCTACTCGGAGTCGGTCGCCACCTATGCAGCTTTGACAGCACTTAATCCCGGAAAGAGGCCGGTAGTATTGTCTCGGTCTACCTTCCCAGGCAGTGGACGATCCGCCCTGCATTGGCTAGGAGACAACAGCGCCACCTGGGAAGATATGAGGCAGTCAATCATTGGCCTGATCGAGTTCAACCTGTTCGGCGTCCCGATGGTGGGCGCTGACATCTGCGGCTTCTCCGGCGAGCCCAGCGCAGAGCTCTGTGCTCGCTGGATGCAGCTTGGGGCCTTCTACCCATTCAGCCGTAACCACAACACGATAGGAACGGCAGACCAGGACCCAGCAGCATGGCCCTCAGTGGCTGTCATCTCAAGAGACGTACTCCTTCTGCGCTACAAGTTCCTGCCGTACCTCTACACGCTATTCCACAATGCTCACGTTCAAGGCTCGTCGGTGGTACGGCCGCTGTTCAACGTGTTTCCCGCCGATGTGCCCGCGCGGTCGGTGGACGACCAGTTCCTGTGGGGGGACTTCCTGATGGTCGCCCCAGTGCTGGAGGAAGGCGCCATCAGCAGGACAGTCTACTTCCCGGAGGGATTGTGGTACGACCTCCAGACAGAAGTGCAGGTCGCCGTCGGCCCCGATAGCTTTGATGTGGACGCGCCACTCGAGAAGATCCCCGTCTTCGTCAGAGGCGGCTCCGTGCTACCCTTCCAGGAGCCTGCCCTCAACACGGACGACAGCCGACAGAACGACTTCGGATTGGTGGTTGCCATGGACGAGCAGCGTTTCGCCTCTGGTGAAGTCTTTTGGGATGATGGAGAACAGGAGCACCTCGCGGCCGACACCTACCACGCCGACGTGCTGCTAGCTCAGGACGAAATGATCATGACCGTCAAGTACAATCGTGAGGCGGCGGCTGGCATTAACCTGGCCACCATCCGGTTCCTGGGTTTCCCTAAGCTTCCGGACGGTATCTCTGTGAACGGCGCGACCACCGACGCCTTCGTTTACGACGAGGCCACGCAGGTGCTCGTTCTCACCATCAACGTGCCCTTAAGCGATGACTTAAACCTCCTGCTCAACTACCAAAACCCATAAAACTATTTTCCACTACCAAATTAAAATTGCGGCTGAATTACCTATCGAAGCCCAATTGTTTCTATGAATTATCATGAAACGTAGTTGCTGCTCAACTAACATGCGTAACGGTTGGCAAATTGAAAATTAAACTATTCTGCTTTTCTTCTCAACACGAAAAAAATCTAAATAAAA
>odontogammarus_calcaratus.48519
TGACATCTTCCCCCCACGGGTCGCTGGTAGCGCTCGTGCCACGCCTCGTACTCAGCAACGGTCTGTCGCTGAATGAGCTCCAGGTGCCCTGCGTCGCCGTACCAGGAGTAGTAACGGTTCACCCAGATCACGTCCAATGACTCTGCCGCGAGCTCCTCGTCCAAGGACTTGTGCATGACGCAGGTCACCGGCCGAGTAGGGTCCAGGGACTTTGTGGCAGCCACCACTGCCTTGAAGTAGTCCCTTGCCGCCAGCTCTGTACTCCTTGGCTCGTTGGCAACGCTCCACATGATGACACTCGTCCTGCTCCTGTCGCGGGCTAGGATCTCTCCCATGACGGCGATGTGTCGGGCCTGCAACTCCGCTCCGAACCCCCTGAGGTTAACTCCCGGACTCTCATCAATGACCATGATGCCCTCAGCATCAGCTCGGTCCATGATCTCCTCGGCGTACGGGTAGTGCGTTGTGCGGAAGGTGTTCGCCCCGAGCCACTTTAGCAGGCCAAAGTCTTTCACCACCAGAGCCGCGTCGTAGCCTTTTCCGCGGAGATCAGCGTCCTCGTGTTTGCCGCAACCGCGAATGTACACATCGCGACCGTTGATGGTGAGGCTTGTATTAGTCCAGCCAACCTCGCGGACTCCGACCTTTAGTGGATACATATCCACCTCAACCCCTACTTGGAATAACCGCACCTCCATCGTGTAGAGGTAGCCTGGGTTGGGGTCCATGAGGTAAGGCCACCAAAGCTTCAAGTTGGGACCATCAAGCGAGATGTCCGCTTGACACCCGGGCACCAACTGGGCCACTTCAGTCTCGTTAGCGTCGAGGAGGCTGACGTAGCATTCAACGTCTTGGGGGTTAGTGCCTTCCGACACACTGTAGCTGATGTTGTAGGTGATCACTCCGGTAGGGATGCCATCTCCGTCCCAGAGCACGTTGGTCACCACCCTGACCTCCTCGACGAAGGTGGTGGGTGTTGTATACAGGAACACGGGGCGGTGGATGCCCGCGTAGTTGAAGAAGTCAAAGTCGTATTCTTGCACATAATAACCAGGAGGATACTTTGATTGGTCATCCTTGAAGACAGCATCGCCCTGAGGAATGGTGTCTGGAGTCAGGGTGTTGTTCACGGCGACGGTGAGGAGGTTCTTGCTTCCGTACGTGAGGACGTCCGTCACGTCTGCCATGATGGGAAGATGGCCGCCGATGTGGGATGTGACGGCGGCCCCATTGATGTAGATGATGGAGTTGTAATGAACAGACCCAAACCTAACCACAACGCGCAGCTGGTCTCTGAGCCAATGGGACGGGGCGTAGAAAGTTGTGTCGTACCAGGCCCATCCGACGTGATCTCGTACGGCCGGGTCCTGCGTGATGTCATTGTAGCTGCTGGGGACGGGCATGGCCAGGACGGATCCTGATTGCGACAAGGGCTTGGAAAACCAAGCCTCGGTGAATCCTTGGTCATGATCGTCTTTGGGACTCAAACGGAAATTCCACACACCATCGAGGGACTTGACCTCACGGAAGGGGGAATCTCGGGGGTAGAGCCCGCCCCAGTCATACTGAGGAATTGGGAGGTCCTTCTCGTGAGAAGGGATCTTTGTCATTCGAACATTGTCTGCCTTTTCATTGCTCTTATCGAGGAGGAATTGCACATTTTCCGAGTCCGTGTAAGGGTCCCAAAGTTGTTGAACATCCGTAAGCTCTGCAATGCTGGCGCCTACCCCAAACATTAACAGGGCCAAGAGCACACGAAGCATTATCTCACACAAACTGCCTGGATATAGAACTGTCCAGTCATGAGAGTCTTGGTTTCTATTACAAGTTTACACCCTTAGAAAGTTGATTGACCACATTTCCCGCAGAGAAAAATCTGTTTATATACTCA
>odontogammarus_calcaratus.48520
CTCTCGCTGGTTTACCCCTGCCCCTGCATCATAGTGTCAAAATCATCTAACGTGTACCCTTGACTAACAGCTGGTCCAAAGCAGCTACCCTGCTTCCCTCGCCACCAACAGCAGCCCGACAGCCCCATCTGCCAGGAACAGTCGTCCCTTCAATGTAGTGGACGTCATCATCGACAGCACTGCAGGCGTTGTCAGCGTCAGCAAGGTCCAGGTAGCGCGCCCTGGTGACGAACGCCGCCATTTTGGTCTGCCGTGACCGTGTAAAGAGTCCCTTCATGCACATCGCAGGACGGTTATACTCAAACACAACGGCGCCGCAAGCAGCAGCTAGTGATGGGGGTACTCGGACCCTGTCGAGCCCTGAAGGTGATGTCCTCCAAAGCTCTGCAACAGGGCCAGAGCCAAAGGAGGGGAAGGAGAGGAGTCTCCCTCTCCCCCAGGACATCTCGCCCCTGCCACTACCCCAGCGGTGGTGCCGTTGGCAGCAGCGAGCGACAGATAGCGCTGGCGTAGCAGCCACGCCGCCATCTTGGGCTGCCGCGACCGAGTCAAGATGCCCTTCCTGTTACCTCCCACGCGCGTGTACCCTTGAGGGGTCATGAAGTCTGCAAAGTTCCAGATCATCTCCCCAACGAAGTAACCGCGCTGCCGCAGGTCGTCGAAGGCGGGAAAGTTGTTGAGCAGCAGCTGCGCCTGATACTCTTCGCTCCAAGTGAAGGACGGATCAATATGCAGGCCAGGCATGGCCCCCGCCCCGTACTCCGAGATGCCCACGGGTCGCTGGTACCGCTCGTGCCAAGCGGAAAACTCCGTCACCGTCTGCCGGTGAATCAGCTCCAGGTGGCCGGTGTCGCTGTACCAGGAGAAGTACCTGTTCACCCAGATCACGTCCAGGGACGCCGCGGCGAGGTCCACAAGGACAGACTCCGATAGGACGCAGGTCACCGGTCGGGTCGGGTCATCAGCCTTGGTGGCGGTCACGACGGCCTTGAAGTAGTCCTTGGCTGGCAGCTGACTGCTCTTGGGCTCGTTGCCGACGCTCCACATGATGACGCTCGGCCTGTTCTTGTCCCGGGCGACGTACTCCTTCATCACGGCGATATGACGAGCCTCGAGCACCGACCCGAAGCCGCTGAGCCCCACTGCCGGACTCTCATCAATGACCATGATGCCCTCAGCATCGGCACGGTCCATGATCTCCTCGGCGTACGGGTAGTGCGATGTACGGAAAGTATTTGCCCCGAGCCACTTCAGCAGGCCAAAGTCTTTCACCACCAGAGCCGCGTCGTAGCCTTTGCCGCGGATGTCAGAGTCCTCGTGTTTGCCGACGCCGCGTATGTACATGGGTCGGCCGTTGATGGTGAGGCTCGTGTTGGTCCAGCCCACCTCGCGCAGGCCAACCTTGACGGGGTACAAGTCCACGCCGCCGGACGAGGACGTCACCGCAACCTCAAGCGTGTACTGGTAGCCTGGGTTGGGGTCCATGAGGTAGGGCCACCACAGCGTGGGCTGGTCCACGGCGATGCTCCCGAGGCAGCCGCTGGAGGCCGCCACCAGCGTGTCATTGGCGTCTAACAGTCGCAGGGAGCAGGCAGAGGCGTCCGAGCCTGGACCGGTGGGAGTCTGGTAGCTCACGTTGTACTGGATCACGCCTGTGGGTTTGCCCTCTTCATCCCAAAGGACGTTGGTCACCACCTTGACATCCTCAACGAAGGTGGTGGCTGTTGTGTACAGAAACACAGGTCGGTGGATGCCGGCGTAGTTGAAGAAGTCAAAATTGTACTTCTGTTCGAAGTAGCCGGCAGGATACCGAGATAGATCATTATGATACACAATGGAGCCTTGGGGAATTGTCTCTGGCGTCAGAGTATTGTTGACGGCCACGGTAAGAAGGTTCTTGCCATCATATTTTAGGACATCCGTCACATCGGCCATGATGGGAAGATGGCCGCCGATGTGGGATGTGACGGCGGCCCCATTGATGTAGATGATGGAGTTGTAATGAACAGACCCAAACCTAACCACAACGCGCAGCTGGTCTCTGAGCCAATGGGACGGGGCGTAGAAAGTTGTGTCGTACCAGGCCCATCCGACGTGATCTCGTACGGCCGGGTCCTGCGTGATGTCATTGTAGCTGCTGGGGACGGGCATGGCCAGGACGGATCCTGATTGCGACAAGGGCTTGGAAAACCAAGCCTCGGTGAATCCTTGGTCATGATCGTCTTTGGGACTCAAACGGAAATTCCACACACCATCGAGGGACTTGACCTCACGGAAGGGGGAATCTCGGGGGTAGAGCCCGCCCCAGTCATACTGAGGAATTGGGAGGTCCTTCTCGTGAGAAGGGATCTTTGTCATTCGAACATTGTCTGCCTTTTCATTGCTCTTATCGAGGAGGAATTGCACATTTTCCGAGTCCGTGTAAGGGTCCCAAAGTTGTTGAACATCCGTAAGCTCTGCAATGCTGGCGCCTACCCCAAACATTAACAGGGCCAAGAGCACACGAAGCATTATCTCACACAAACTGCCTGGATATAGAACTGTCCAGTCATGAGAGTCTTGGTTTCTATTACAAGTTTACACCCTTAGAAAGTTGATTGACCACATTTCCCGCAGAGAAAAATCTGTTTATATACTCA
>odontogammarus_calcaratus.48521
CTCTCGCTGGTTTACCCCTGCCCCTGCATCATAGTGTCAAAATCATCTAACGTGTACCCTTGACTAACAGCTGGTCCAAAGCAGCTACCCTGCTTCCCTCGCCACCAACAGCAGCCCGACAGCCCCATCTGCCAGGAACAGTCGTCCCTTCAATGTAGTGGACGTCATCATCGACAGCACTGCAGGCGTTGTCAGCGTCAGCAAGGTCCAGGTAGCGCGCCCTGGTGACGAACGCCGCCATTTTGGTCTGCCGTGACCGTGTAAAGAGTCCCTTCATGCACATCGCAGGACGGTTATACTCAAACACAACGGCGCCGCAAGCAGCAGCTAGTGATGGGGGTACTCGGACCCTGTCGAGCCCTGAAGGTGATGTCCTCCAAAGCTCTGCAACAGGGCCAGAGCCAAAGGAGGGGAAGGAGAGGAGTCTCCCTCTCCCCCAGGACATCTCGCCCCTGCCACTACCCCAGCGGTGGTGCCGTTGGCAGCAGCGAGCGACAGATAGCGCTGGCGTAGCAGCCACGCCGCCATCTTGGGCTGCCGCGACCGAGTCAAGATGCCCTTCCTGTTACCTCCCACGCGCGTGTACCCTTGAGGGGTCATGAAGTCTGCAAAGTTCCAGATCATCTCCCCAACGAAGTAACCGCGCTGCCGCAGGTCGTCGAAGGCGGGAAAGTTGTTGAGCAGCAGCTGCGCCTGATACTCTTCGCTCCAAGTGAAGGACGGATCAATATGCAGGCCAGGCATGGCCCCCGCCCCGTACTCCGAGATGCCCACGGGTCGCTGGTACCGCTCGTGCCAAGCGGAAAACTCCGTCACCGTCTGCCGGTGAATCAGCTCCAGGTGGCCGGTGTCGCTGTACCAGGAGAAGTACCTGTTCACCCAGATCACGTCCAGGGACGCCGCGGCGAGGTCCACAAGGACAGACTCCGATAGGACGCAGGTCACCGGTCGGGTCGGGTCATCAGCCTTGGTGGCGGTCACGACGGCCTTGAAGTAGTCCTTGGCTGGCAGCTGACTGCTCTTGGGCTCGTTGCCGACGCTCCACATGATGACGCTCGGCCTGTTCTTGTCCCGGGCGACGTACTCCTTCATCACGGCGATATGACGAGCCTCGAGCACCGACCCGAAGCCGCTGAGCCCCACTGCCGGACTCTCATCAATGACCATGATGCCCTCAGCATCGGCACGGTCCATGATCTCCTCGGCGTACGGGTAGTGCGATGTACGGAAAGTATTTGCCCCGAGCCACTTCAGCAGGCCAAAGTCTTTCACCACCAGAGCCGCGTCGTAGCCTTTTCCGCGGAGATCAGCGTCCTCGTGTTTGCCGCAACCGCGAATGTACACATCGCGACCGTTGATGGTGAGGCTTGTATTAGTCCAGCCAACCTCGCGGACTCCGACCTTTAGTGGATACATATCCACCTCAACCCCTACTTGGAATAACCGCACCTCCATCGTGTAGAGGTAGCCTGGGTTGGGGTCCATGAGGTAAGGCCACCAAAGCTTCAAGTTGGGACCATCAAGCGAGATGTCCGCTTGACACCCGGGCACCAACTGGGCCACTTCAGTCTCGTTAGCGTCGAGGAGGCTGACGTAGCATTCAACGTCTTGGGGGTTAGTGCCTTCCGACACACTGTAGCTGATGTTGTAGGTGATCACTCCGGTAGGGATGCCATCTCCGTCCCAGAGCACGTTGGTCACCACCCTGACCTCCTCGACGAAGGTGGTGGGTGTTGTATACAGGAACACGGGGCGGTGGATGCCCGCGTAGTTGAAGAAGTCAAAGTCGTATTCTTGCACATAATAACCAGGAGGATACTTTGATTGGTCATCCTTGAAGACAGCATCGCCCTGAGGAATGGTGTCTGGAGTCAGGGTGTTGTTCACGGCGACGGTGAGGAGGTTCTTGCTTCCGTACGTGAGGACGTCCGTCACGTCTGCCATGATGGGAAGATGGCCGCCGATGTGGGATGTGACGGCGGCCCCATTGATGTAGATGATGGAGTTGTAATGAACAGACCCAAACCTAACCACAACGCGCAGCTGGTCTCTGAGCCAATGGGACGGGGCGTAGAAAGTTGTGTCGTACCAGGCCCATCCGACGTGATCTCGTACGGCCGGGTCCTGCGTGATGTCATTGTAGCTGCTGGGGACGGGCATGGCCAGGACGGATCCTGATTGCGACAAGGGCTTGGAAAACCAAGCCTCGGTGAATCCTTGGTCATGATCGTCTTTGGGACTCAAACGGAAATTCCACACACCATCGAGGGACTTGACCTCACGGAAGGGGGAATCTCGGGGGTAGAGCCCGCCCCAGTCATACTGAGGAATTGGGAGGTCCTTCTCGTGAGAAGGGATCTTTGTCATTCGAACATTGTCTGCCTTTTCATTGCTCTTATCGAGGAGGAATTGCACATTTTCCGAGTCCGTGTAAGGGTCCCAAAGTTGTTGAACATCCGTAAGCTCTGCAATGCTGGCGCCTACCCCAAACATTAACAGGGCCAAGAGCACACGAAGCATTATCTCACACAAACTGCCTGGATATAGAACTGTCCAGTCATGAGAGTCTTGGTTTCTATTACAAGTTTACACCCTTAGAAAGTTGATTGACCACATTTCCCGCAGAGAAAAATCTGTTTATATACTCA
>odontogammarus_calcaratus.48844
ATGACGGCCAAGTGTGGAAGCATTTCAAAAACACATTTTGGATTCAGACAATTTTACTGTAAAATCCTAGCACTGACGTTTTAGGTTAGCGCACATTTCCCAGGCATGAACCCATCGCCCTGTCAAAACCATTAAGGGTGGAACATGGCAAGCCGATCTTCGCTCAAAGGTTGACCAACGATAATGCACCCGAAAGCTTGCGTTGGTGTGTATTCCTCTCTCATTGAGGAGTCGGTCCGTTTATGACGTGCTGAGCCGTGAAGGTGACCGAGCATGTGTCGTCTGCAGTGTTGCCACATGGCGCGCCCTCCAGCTCGAGCAGCATGACGTTGTTCTGACCGGTCACGATGAGGGCTTGCGGGACGTAGAGGGTGAGTTGGGGGCCCGCCACCGGCCAGTAGCGGCCCAGGCAGAAGTCGTTGACCCAGGCGATGCCCTTGTTCCATCCATCGAGCTGTAAGAAGGTATCAAAAGGATGGCCGGGGTCGTCGTTGACCGTGAAGCTGCCGTTGTAGAACATCAGAGCTCCCTCATTGAGGGCCATTGTGGCGACGGAGTTCGACAGCTCCTCTAGGGTGGGCTTGAGGGGCCTGATGTCCTGCAGCGCTACAGGAGTGTTCGTCCAGTTCTTGAGAGCCACGGAGCCAAGCTTGACCCCTCCAATGATGCCCTTGAAGTCGTTGATGTCTGGTCCGTAGCAGATGCGGCCCTGGCTCTCCACCACCACCGTCAGCCGCTGTCCCTTCTTGGCAAATACCGGCACCTCAAACACCTTTTGCTCCCTGGCGAGGAGACCTGCAAGCTGCCCTTCCAGGTACACGTACCCGCGGTCGTGCACGGAGTCGAACTGGAGCACGGCTGGGTCGGACGCCGTGAAATCAATGACCGTCTCGTACACCACCACGCCGTTAAAGAGGCTCAGAGCCTCGAAGGTCATGGGGTCATCGCTAACTGTGGACGGCAGCGATTCAGCCACGTCGAAAAGGTGAGCAACGACTTCGACAGTAACGTTGCCGTAGCCATACTTAGACGAGTTCGTAGGAGGAGTCATTGAGGGCAGAGGCAGGTACTTTCCCACTACCTCCCTGATGCTGTAGTACTTTTCAGTGAGGTCACCGGCCTCTGTGACGGGCGCGTCATAGTCGTAGGACGTGGGACAGGCTTGGAACGTGGAGAACTCGTTAGACCCTGCTGTGAGCCCGAAGCTGGTGCCGCCGTGGAAGACGTACATGTTGACGGAAGCGTCCATGGCCAGTATCTCGTCCAGGGTGCCGGTCACCGCCTCAGTGTGCACAGTCTCGTGCGGTGCCCCCCAGTGGTCCAGCCATCCAGAATAGAACTCGGTGTTCATGTGAGGCCCGCGGGGCTCGAACAGGCGTTGAGTGGCAAAGGCTTGGCTCACGTTGGTGCCTGTACCAAAGTCCACGATGGCGTAGACGTCAGCAATCTTGCCGCACTTGAGGTAGGAGGCCCCGTTGCCATCTGTTGTGAAGAGAACCACCTCCTCCCCAAAAGCCTTCGTCATCACGTCGCGAAGGTGAGAGGTGTAGGCGAAGTCGCAGTCTGGGGCACTGCCGTACTCGTTCTCCACCTGCACCATCACCACCGGCCCTCCCCGGCTGTACAACAGTGGTTCAATCATAGGCAGAAGCATCTCCTCAAACCAGCTGTCCACGTATTTCAGGAATGACGGGTCCGACGTGCGAAGTTTCATGCCAGGATCCTCTCTCAGCAGCCAGTACGGCAGCCCGCCCATGTCCCTTTCGGCGTCTATGAAGGGCCCTGGTCGGAGTATGACCATGAGGTCTTCCTCCTGGGCCTTCGTCACGAAGTCCGTGAAGTTTAGCATGCCCGAGAAGTCGTATACGCCAGGCTCAGGTTCATGGCTCGACCACTCAATGTACGTTTCCAGGGCGTTGAAGCCCGCGTATCGCAGCTTCCTGAGCCTGTCGGTCCAGTCGGAGGGATGGACCCTGAAGTAGTGGATGGTCCCCGACACCAGGCGGGTGGGGACACCGTCCCGCAGGAACTGGTTACCCTCGTAGTCGATGGTGAAGTTCGGACTGGCGGCCTGTGTACAGAGGGCGCTGCAAGCCAACAACAGCAGCAGTGGCGACAACAGCCGCCATGGGTCAGCCATGCCACCGGTGGCTTCCTCGCAGTAGCTATAGAAGACGCCCAGAAAACGATTCTTTTTATGATCTTTGGACGCAGCAGCGAAGTGTCACTCAGTAGGAACGCTGTCAATATCTGATGCTGCACTGTGGAACTGTGTGACAGGCACTGTGGACGGTGCTTATTACTGGCCTCGACAACAGCTACTGATAACAGATAATGAACAAGGGTACCGCTGATAAATCGATGCCTTCCTCCCGCTG
>odontogammarus_calcaratus.49392
CCTGGTGGCACTCCTCCATCACCCGTACACTGTGCACTTCTCGTTGTTCTGGTGGCACCACGCCTGGTGGCACTCCTCCTCATTACCCCATCACCCGTAAACATCTCATCGTTCTGGTGGCACTCCCCCTCCATCACCCGTACACTGTACACATCTCGTCGTTCTGATGGCACCACTCCGGCTGTAGTCTGTCGGCCCCCACACCCCTGCCGACCATTCGCTGCCTGTGATGCACGAGTCGCCCCTCCGCCAGCAACCACCCTCCGGTAGGGTCGCTCCAGACGCGCTCCGCGAACGCTGCGGCGCGCGGCCACATCTTAAAGTCGAGCGACACCGAGTCCATCTGCTCGGACCAGGCGGCCACTTCTCCTCCCAACACCTGCCCGGCGTAGGTGTCCACCCCTGTGGCCGATCTCGCTATTAGTGAAGGCTTGTGCTCGTACACCTTCTGCCAGTTCTTGTAGGGGGAGCACCAATTCAGACCTGAACCTACCCAGGCACTGAAACCACAGTCCAGATACCAGGCGTCGGAGTTGCTCAAAATTAGCCTGTAGCCAGCTTCAAGTAGGTCTTTGATTACCACATCATCACTCTCTGACCACACTTGGATAATGTACTTGCTCTTGTCCAAGTACTCTTCGACGTGATGTTTCTCTGTCAGTTTAGACGTCCACAATATGCCCGTGATGTTATTCACGCCGCCGTTAGCTTCCACGAGCTTCTCAGAGGCTTTCTTTTGGAACTTCGCCCACTCAGCATAGTACGCGGCGTCACTCAGGCCAGCGCCGCTCTGTGTCATCATGTCCTTGATCTCCTGGGTGCTGTTCCAGCACTCCAAGTTGACCTCATCCCCGCCGAAGTGGAAGATCTCAAGAGGGCCGAACAGCTCCAGGTACTCGCGGTAGATCTTTTCAAGCACTGTGTAGATGTTGGGATTTGCCAGGTTGAATTGACCACACGGAGGCTCTACACAGTACTGTATCCACGGCCTCTTATTGAAGCAGGCGAGCAACTCCCCCAATCCTTCCATCTCTCCCCACTGCAAGCCATTCCCCACATGGGCTGGGGCATCAACTTCAGGGAGCACTCTCACGCCCCTCACTCTTGCGTACTGGACAATCTCGAGGATGTCCTTCCTGGAGTACACTTGCCTGGCCGAGAACGCTCCGTAGTAGGCTACTTTAGGTAATGAGCGTAGCTGTACGGGGAAGGACTGCGAGTCTGAGAGATGCCAGTGCAAGGTGTTAAGCTTGTTGGCAGCCATGGCATCTAGGGTGCGCTTGATGGACTCCACCGTAAAGAAGTTCCTCGCGGTGTCTAGGAGGATCCCTCGGTAGGGGTACGCGGGTTCGTCGACCACAGCGGCAGTGGATACAATCTCGAAAGAACCGGCTTGGTCGTTGTACTCCACCAGCTGCGAAAGAGTCTCGAGGGCGTGGCGAGCCCCGAAGAAGGTGCTGCCGATGATGGTGACCAGGGCAACGGATCCTGCACTGGGAGCTAGAGTTCGGTTGCTGGGAGCCTCAGGAGTCTGGGATGTGATACTCAGGGTGTACAGCTCAGGAGTCCGGAACAGCAATGTCGTTCCTGGCAGGGACACCGTGATGTCCACCTTCACTTGGTGTGTGGGAGAATTTTCGGCAATGAACGCTGTTGTTGGTTCTGTTGTTGTCGTGGATGTATCGCCGCCATCTTGTTGTTCCGAAGGCGCCATCTTACCGACGTTGTCGAGGAACACCTGCCACGCGTCTCTGGTCAGCTGCTCCACCTCCGCGTCAGGAGCTCTGACGTCTAACAGCAGAAGGTTGTTCAGCTGGAAGTACTGGGTCTGCTTGGAGAGCTTGGTGTACTTGGTGGGGAGGGGCCAGAGAACCCCGTGGGGACCACACGTCAGCTTACAGGTGGAGAGCGGCCCCAGGGAGAGTAGGGACAGGGGGTGACGCTCCTCTTTCACGCAGCGTCCCGCCACACAGTGCCACCCATATGGAGACGGCAGGCTGAAGGACGCTAATGACGGAGGTGACGACGATAACAGCAGTAACAATAGAGATCCTAAAATGACATGCAAATTCATCGTTGAGGGCTGGAAGATTTGTTCTCAGTAGTTATGAGCAGAGGTATGACAGACCACTTTACATACTGCTAATAAGAGAAACTCAGTAAAACGTGGT
>odontogammarus_calcaratus.49979
ATGACCAGAACATCATCATCTATCCCGGCAGTCAGGATGCAGCTCCTAGTGATAAAACTACTGGTAATTGGACTGGCATTGGTTGGCCCATGTTGGGCTGTCAAACTGTACGAACACTACGCTCCGGGTGGCATTATAAAATCAGGTCTTTCTGCCGACGGTCCCAACTTTCTCCTCAATGACCAGAACATCATCATCTATTCCGGCTCTTTCCACTACTTCCGAGTGCACCCGAATTACTGGCGTGACACCTTGAGGAAAATACGCGCGGTTGGCTTCAACACCGTTCAGATTTACGCTGCTTGGAACTTGCACGAGCCCCGCCAGACGGAATTCGACTTCGGCAACCTAGGCGAAGACATGTCGCCCTTCCTGGATATCAGAGCTTTCGTGGAGATGGCTCAGGAAGAAGACCTCTTCGTCACTGTCAGACCAGGACCCTACATCAGCGCCGAGTGGGACTTTGGAGGTCTACCCAGTTGGCTGTTAAGAGACCCGACCATGGCCGTGCGGTCCTACTACGAGAACTTCCGACTGGCAGCGGAGAGGTTCTTCCAGCGTCTACTGACAGAACTGAAAGACCTGCAGTTCGTGGACGGGGGACCAATCATCGCCATGCAGATAGAGAACGAGTTTGGGTCGTTCGGCTACGGCACCGAGCCTCGGGACCGCCTCTACATGGACTTCCTGAAGAGCGTTATTGAGGAGAACGGCTTCTCCGAGACGCTCCTCTTCACCTCCGATAACCCGACCTACCACTATGACCTGGGAGCTTTGCCCGGCGTTCTTCAGACGGCCAACTTCAACAGTGACATTGCCGGGAACCTGGTGATGCTGGACCGCCTCCAGCCTGGCAGGCCAACGATGGTAGCGGAGTTCTGGAGCGGGTGGTTCGACTACTGGTTTTCTGGGTACCACAGTGAATGGTGGGTTGGAGATTTTGCCTTGCTTTACGAGGAACTCCTGAATCAGGGCGCTTCCGTCAACTTGTACATGTTCATTGGCGGCACCAATTTCGGCTTCCTAGCGGGGGCCAACGAGTGGAACGAATGGCCCACATACCGGCCTCTAGTGACATCCTACGACTACGATGCCCCACTCTCAGAGGCCGGTGACTACACTGATAAATACTGGCGCATTCAAGAGATTGTTTCCAGGCTCAACCCCCTGAACGGAATAGTGGACAACCCTACGACCCCCATCCAGCGGACCAAGAGGGACTACGGAGCTGTGGACGTCATAGAGAGCATGAATTTCTGGAGCATGGTAGACCATGTCCCGATCCAGGACGTGTTCCAGACCCTGACCGGGCCAATAAGCATGGAGGAGCTGCCCATGAACAACGGGAGCGGCCAGTCCTATGGGTATATCTTGTACACCTCCACCGTTACCGTCGCTGAGCCGCAGTCTACGATCAGGATCAGGGGACATGTCAGAGATTTGGCGCAAGTCATGTGTGACGGCAACTTCATCACCCAACCTTACGGGAACGGAACTGATTTTGATTCTTTCGGCTTCTGGGAAGGATGGGATAAAACCGCCGTCATTCCTGGCGACGGATCTTCTCAACGCCTGGACATCCTAGTGGAAAACCTGGGTCGAGTGAACAGCGCCTCGCCCCACACTTACAAGCAGCAGAAGAAGGGGCTGTGGGAGGGCCCGGTGCTGCTAGACGGAGCTTGGGTGGAGGAGTGGACTATGACACCACTCGAGTTCAAACAGAGCTTCATTAGAGGGTTGCATGGTTGGGCCCCTTTTTCCGGGCCACTGCCCCAGCCGGGTCTGTACAAAGCTACATTCACAATCGCTGACGAGCCTGAGGACACTTTCCTCGACATGAGTGCCTGGAACAAAGGAGTTGTCTTTCTTAACGGCGTCAACCTCGGCCGATACTGGTCCGTGGGACCCACTCGGACGCTGTACGCTCCGGCACCTTTCATGGTTTCTGGAGTGAATGAGATTGTGGTGTTCGAGCAGTATGTGGCGGCCACTGAGATCAGGTTCAGGACAGAGCCCATTTTGGGATAGACAGGTCCCTCTCCACTTAATAAATGAGAATCCCCTAATAAAATAAAGTCAATTATGAAATCAACAGTTGACTATGTAATAAAATAAGCATGGCAATCCTGGTTTAGATATTTTTATTTTGATGCTGCCGGAACGCCAGCTTATCCCATGCGTTCCATTTATAATGTAATAGAAATCTTGCCAATGTAACAATATTTTAACAGTAAATGTTTAATTCAGAAAAGCATACATTACTCTATGAAAAACTTTATAGAAGCTCGTTATTAGAAAATACTCGATATTAGTTTTGAAAAGCTTCCCGCTACATGATATTGTTAATGAAATCTAAATTATTCTTTATCTTAATTAGTTTTCAAATGTACGATCTCACAACCCGTAATTTGTATTCCTTGCGAAGTAGAGCGTGTTCGTTGACGATAAATGAATTTTCATTTATTCCCCTTGTCGGTTGCATCTTCGTTAATTCTGTTCAGAATACATAATTTTTAACTAAATCAATGATTCGTTTTTGAGCATAAAATTACCTTACTTTGAGCAGGAGATTCGCCAATCATTGAAGATGAAAAGGCGAAGAATAGAAACAACCAACATATCTTATCACTGCTGATGCGAATAGTCGAGTAAAG
>odontogammarus_calcaratus.51658
CTTGTTGCAAAAATATAGCAAACAGATAGTGTTTTGTAATTGATAGAGTGATGGATATACCTCGGCAAACCACTCCAATGTTGGTGGCGAAACTCCAGACTGAGTTCTGACGGAGATGAGCCCCTTAATCTAATTCTTGCTGAATCTGTATATAGAGATCATAGAAGAAAGTCGATTAGATTCCTAATCAAATTTGCCATTTTGATCCGATAATTAACAAAAAGTAGTCAAGTGCACATTATTTTTATAGCTTAGCAAATAACATCGCGTGAAATAGTAACTAACGATCAACTTCGTATGTTTGAAAAATGGACAAATGTCGCAATGTTGATGGTTAGATGTTAAACAATTTATGACCCCATCTTTTCTGCTGTCGCTTTGCCTTTAATTTTGTTTATGATCAAGAGATTTACGCAAGTTAAAAGCCGAGCAAACGATTATAGCAACTTTTATTTCAGACCTCTTGTTCTGTGCGCGTCTAGAGCGGTCACCTTGACGAAGAAACTACGAACAAAATCTCTGATCGCTCTTATGTATTACTAATCCCAGCGTGGAGTCCTTGCTGGAGTGTTGCTACAGTGCAGCGGTGCCCCGCTAGAGGCCGTTCTGCACCACCGCGGCCAGCACCCCCACAAGGGCCGCGTTGTAGTCGCACGCCACTTCGTTGTGCACGTAGTCCATGCGGTCGTCGGTGTAGCCGTCGTTCTGATCGGGCCCTCCCACCATGGCGCCGTACAGAGGCTGTGGGTTGGGGCCAGGCTGGTTCTGGGACCAGGCATCCTGACAGGAGGCTGGGTACTGGGGGCACGAGCTGGCGCGATGATGCGGCCGCTGCGGAGGGTTAACGCCGTAACCCACGATGAAAGAGTGGCCATTGGAGCCCAGCACGTATTCGAGTTGCCGGACGGCCCAGTCGCGGTAGGTGCTGGAGCTCAGGCCAAGGTCAGCTGCCCTGAGGGCAATGAAGGCTACGTTCATAGCGTGTCTGAGGGCGCCCCAGGTGTCCAGATGCACGAGTCCCCCCGGCGTGTATGTGGCCTCGTTCATCGTCCTGTCCATGAAGCCCTCTAGGGCTGAGGTGTAGGTCGAACCGCCGTCCAGCTCTGACAGCAACACGTAGATGCCGGGTTTCTTGTCATCCCAGCCAAACTGGACGGCATCCCCTCCGAGGTTGAACTCTGTCCAGAAGCCCTTAGCTGCGTCCAGGTAGGCGGCATCTCCAGTCGCCTTATAGATCCACGCTGCGGCCCAGCCCAACTCGTCGCCATACCCGCTGAACGAGTTGTAGTAGCCAGCAGCAGCGGGTATGGAGTCGGTGTAGATGCCGCGGTGTTCGTCCGCGAGAGTAAACAGATCCCGTGCGGCCTCCAAGCACGCGGAAGAATACGAGGAGTCGTCCGCAAACACAATAGAAGCGGCGGCGAGCGCAGCTGCAGTCTCACCAGCCAGGTCAGACCCTGGTGCCGAGGTGGAGATCTTGGCCGAGGGTCGGGCCATGGTCATCTCCTCAGGGCGCCCCCAGTAGGCGTG
>odontogammarus_calcaratus.51660
GGGGGGGTAGGGGCACGAGCTGCTGCGGTGGTGAGGCTTGAGTGGGGGATTGTTGCCGAAGCCGACCACGTACGAGCGGCCAAAGGACCCGAGCGCGTAGTTCACCTGCTGCTTCCCCCAGTCGCGGTTGGTGGTGGCGTCCAAACCAAGGTCAGCGGCCTTGAAGGCGATAAAGGCCACGTTCATGGCGTTACGGAGAGAGCCCCACTGGTCGTAGAACACTAAACCGCCGGGGGTGTGCGGCCTCGCACGGGTGTCCTCCATGAAGCTCCGCAGCGAGTCTAGGTAAGTGCCACCGAACTCCTCGGCGTACAGAACCTTTGCTCCGGAGAATTTGTTATCCCAGCCGAAGCCGTATCCTGCCCACGTGATCTCATACTCATCCCATAATGATTTGGCCCTGGTCTCGTAGGCGGCATCTCCGGTGGCTTTCAACAGCCACATGGCCGACCAAGCCAGCTCATCCCCGTAGCCGCTGAAAGACTCGTAAAAGTTAGCAGCGTTGGGAATGGAGGCGGTGTAGATGGATCGGTAATTGTCAGCGAAGTCGAAGAGGTCCTTTGCCGCTGCCAGGCACGCGTTGGCGTAAGCATTGTCTGAACTATAGAACACGATGGAGGCCGCTGCAAGGGCTGCCGCAGTCTCTCCGGCGAGGTCGGTTCCAGGAGCGCCTGTATCGATTTTCCAGGCGGGCCTTTCCATGGTCATGTCTTCAGGACGTCCCCAGTACGCGTGGTCGATGTTGCCGTCCCCAACTTGTCCATAGAGCGTGTGACCCGCAGAGTGGGCCTTGAGGAAGTAGTCAGCTCCCCAGCGGATAGCGGCCTCAGCGTAGCCAACTTGTCCAGCTGCCTCGAATCCGCCCCTGTAGGCAAGCAGGCCCCAGGAGAGCACCGTGACGGTGTAGGCCATCGGGAACCCGAACTTGACGTGATCGCCAGCGTCATAGTAGCCTCCCGTGAGGTCGAGGCCTACATCGGAGCCGTCACCGAGGGCGGAGTCGTGGCGCCAGTCTATGCGCATGTCGGACGGTAGAGGGCCCGACCTCTGGGCCTCGTAGAAGAGGATGCTCATGCACAGCGCCTGCTCGTAGCCGGATCCTGAGCAAGGGTTGGTGAGGGGAGGGTCGGTGGTCAACCCGCCACCTGAACCGCACACGTCGTCCCCGTTGAAGGTGAGCGCTCCCAGAAGGGGCTGCTGCTCGCTGTAGCTTGTCTGGAAGTCATAGGTGACGGTGGCGCCAGCGCTGCCGGAGTCGCTGCTGGAGAACGTGAAGTGGGTGGCACCGTCGCTGGTCACAGTGCCTCCGTTCATCTGAAGGCTTCCAACTGGGTGGATGAAGTAGAGGTCAAGCACGACGCTGGAGTAGGCTGAGGGAGCGCTGAAGGAGACGGTGGCCTTGTAGCCGCCTGGCCAGGCTTCGGTCACCTCCACACTCTCACACATTCGGGTCGAGCCAGACAGCCCGTAGGCTGACGTGGCGAGTACGGCCAGCAGCAGCAATTTCAACATGGCGATGGTATGTCGAACCGCG
>odontogammarus_calcaratus.51661
GGGGGGGTAGGGGCACGAGCTGCTGCGGTGGTGAGGCTTGAGTGGGGGATTGTTGCCGAAGCCGACCACGTACGAGCGGCCAAAGGACCCGAGCGCGTAGTTCACCTGCTGCTTCCCCCAGTCGCGGTTGGTGGTGGCGTCCAAACCAAGGTCAGCGGCCTTGAAGGCGATAAAGGCCACGTTCATGGCGTTACGGAGAGAGCCCCACTGGTCGTAGAACACTAAACCGCCGGGGGTGTGCGGCCTCGCACGGGTGTCCTCCATGAAGCTCCGCAGCGAGTCTAGGTAAGTGCCACCGAACTCCTCGGCGTACAGAACCTTTGCTCCGGAGAATTTGTTATCCCAGCCGAAGCCGTATCCTGCCCACGTGATCTCATACTCATCCCATAATGATTTGGCCCTGGTCTCGTAGGCGGCATCTCCGGTGGCTTTCAACAGCCACATGGCCGACCAAGCCAGCTCATCCCCGTAGCCGCTGAAAGACTCGTAAAAGTTAGCAGCGTTGGGAATGGAGGCGGTGTAGATGGATCGGTAATTGTCAGCGAAGTCGAAGAGGTCCTTTGCCGCTGCCAGGCACGCGTTGGCGTAAGCATTGTCTGAACTATAGAACACGATGGAGGCCGCTGCAAGGGCTGCCGCAGTCTCTCCGGCGAGGTCGGTTCCAGGAGCGCCTGTATCGATTTTCCAGGCGGGCCTTTCCATGGTCATGTCTTCAGGACGTCCCCAGTACGCGTGGTCGATGTTGCCGTCCCCAACTTGTCCATAGAGCGTGTGACCCGCAGAGTGGGCCTTGAGGAAGTAGTCAGCTCCCCAGCGGATAGCGGCCTCAGCGTAGCCAACTTGTCCAGCTGCCTCGAATCCGCCCCTGTAGGCAAGCAGGCCCCAGGAGAGCACCGTGACGGTGTAGGCCATCGGGAACCCGAACTTGACGTGATCGCCAGCGTCATAGTAGCCTCCCGTGAGGTCGAGGCCTACATCGGAGCCGTCACCGAGGGCGGAGTCGTGGCGCCAGTCTATGCGCATGTCGGACGGTAGAGGGCCCGACCTCTGGGCCTCGTAGAAGAGGATGCTCATGCACAGCGCTTGCTGATAGTCGTAGGGCGTTTGTCCAGTAGAGGCACAGGGACTCTGTGCCCAGGATACCCTGCTACCTGCAAGAAGCAGGGCCGCAACAAGCGTCAAAGTCCACATCTCTTCACCAGCTCTTCACTCCGACAATAACAAGAAACTTCTTCTTCAAAGATCTTAAGTACC
>odontogammarus_calcaratus.51662
CTGTTTGCTATATTTTTGCAACAAGATAGTGTTTTGTAATTGATAGAGTGATGGATATACCTCGGCAAACCACTCCAATGTTGGTGGCGAAACTCCAGACTGAGTTCTGACGGAGATGAGCCCCTTAATCTAATTCTTGCTGAATCTGTATATAGAGATCATAGAAGAAAGTCGATTAGATTCCTAATCAAATTTGCCATTTTGATCCGATAATTAACAAAAAGTAGTCAAGTGCACATTATTTTTATAGCTTAGCAAATAACATCGCGTGAAATAGTAACTAACGATCAACTTCGTATGTTTGAAAAATGGACAAATGTCGCAATGTTGATGGTTAGATGTTAAACAATTTATGACCCCATCTTTTCTGCTGTCGCTTTGCCTTTAATTTTGTTTATGATCAAGAGATTTACGCAAGTTAAAAGCCGAGCAAACGATTATAGCAACTTTTATTTCAGACCTCTTGTTCTGTGCGCGTCTAGAGCGGTCACCTTGACGAAGAAACTACGAACAAAATCTCTGATCGCTCTTATGTATTACTAATCCCAGCGTGGAGTCCTTGCTGGAGTGTTGCTACAGTGCAGCGGTGCCCCGCTAGAGGCCGTTCTGCACCACCGCGGCCAGCACCCCCACAAGGGCCGCGTTGTAGTCGCACGCCACTTCGTTGTGCACGTAGTCCATGCGGTCGTCGGTGTAGCCGTCGTTCTGATCGGGCCCTCCCACCATGGCGCCGTACAGAGGCTGTGGGTTGGGGCCAGGCTGGTTCTGGGACCAGGCATCCTGACAGGAGGCTGGGTACTGGGGGCACGAGCTGGCGCGATGATGCGGCCGCTGCGGAGGGTTAACGCCGTAACCCACGATGAAAGAGTGGCCATTGGAGCCCAGCACGTATTCGAGTTGCCGGACGGCCCAGTCGCGGTAGGTGCTGGAGCTCAGGCCAAGGTCAGCTGCCCTGAGGGCAATGAAGGCTACGTTCATAGCGTGTCTGAGGGCGCCCCAGGTGTCCAGATGCACGAGTCCCCCCGGCGTGTATGTGGCCTCGTTCATCGTCCTGTCCATGAAGCCCTCTAGGGCTGAGGTGTAGGTCGAACCGCCGTCCAGCTCTGACAGCAACACGTAGATGCCGGGTTTCTTGTCATCCCAGCCAAACTGGACGGCATCCCCTCCGAGGTTGAACTCTGTCCAGAAGCCCTTAGCTGCGTCCAGGTAGGCGGTCTCTCCAGTCGCCTTATACATCCACGCTGCGGCCCAGCCCAACTCGTCGCCATACCCGCTGAACGAGTTGTAGTAGCCAGCAGCAGCGGGTATGGAGTCGGTGTAGATGCCGCGGTGTTCGTCCGCGAGAGTAAACAGATCCCGTGCGGCCTCCAAGCACGCGGAAGAATACGAGGAGTCGTCCGCAAACACAATAGAAGCGGCGGCGAGCGCAGCTGCAGTCTCACCAGCCAGGTCAGACCCTGGTGCCGAGGTGGAGATCTTGGCCGAGGGTCGGGCCATGGTCATCTCCTCAGGGCGCCCCCAGTAGGCGTGGTCAAGCCCTCCATCTCCTACCTGTCCGTAGAGCTCTCCGGGCGAGTGGGCCTTCAGAAGGTAGTCCGATACCCAGCGGACAGCTGCCTTAGCGTTGGCCAGCTCGCCTGCAGCCGTGAAGCCTGCCTCGTACTCAATGACCCCCCAGGCCAGCACGGTGCCGGTGTACGCCAAGGGGAGCCCAAACTTGACGTGGTCTCCCGCGTCATAGTAGCCTCCCGTGAGGTCTTTCCCAACATCCTGCCCGTCGTCGAGAGCAGAGTCCCAGCGCCAGGTGATGCGCTGGTCAGCTGGCAGAGGCCCGGACCGCTGTGCTTCGTAGAAGAGGATGCTCATGCACAGCGCCTGCTCGTAGCCGGATCCTGAGCAAGGGTTGGTGAGGGGAGGGTCGGTGGTCAACCCGCCACCTGAACCGCACACGTCGTCCCCGTTGAAGGTGAGCGCTCCCAGAAGGGGCTGCTGCTCGCTGTAGCTTGTCTGGAAGTCATAGGTGACGGTGGCGCCAGCGCTGCCGGAGTCGCTGCTGGAGAACGTGAAGTGGGTGGCACCGTCGCTGGTCACAGTGCCTCCGTTCATCTGAAGGCTTCCAACTGGGTGGATGAAGTAGAGGTCAAGCACGACGCTGGAGTAGGCTGAGGGAGCGCTGAAGGAGACGGTGGCCTTGTAGCCGCCTGGCCAGGCTTCGGTCACCTCCACACTCTCACACATTCGGGTCGAGCCAGACAGCCCGTAGGCTGACGTGGCGAGTACGGCCAGCAGCAGCAATTTCAACATGGCGATGGTATGTCGAACCGCG
>odontogammarus_calcaratus.51664
CCCACCACCTCTCACCCTCTTATGTATTACTAATCCCAGCGTGGAGTCCTTGCTGGAGTGTTGCTACAGTGCAGCGGTGCCCCGCTAGAGGCCGTTCTGCACCACCGCGGCCAGCACCCCCACAAGGGCCGCGTTGTAGTCGCACGCCACTTCGTTGTGCACGTAGTCCATGCGGTCGTCGGTGTAGCCGTCGTTCTGATCGGGCCCTCCCACCATGGCGCCGTACAGAGGCTGTGGGTTGGGGCCAGGCTGGTTCTGGGACCAGGCATCCTGACAGGAGGCTGGGTACTGGGGGCACGAGCTGGCGCGATGATGCGGCCGCTGCGGAGGGTTAACGCCGTAACCCACGATGAAAGAGTGGCCATTGGAGCCCAGCACGTATTCGAGTTGCCGGACGGCCCAGTCGCGGTAGGTGCTGGAGCTCAGGCCAAGGTCAGCTGCCCTGAGGGCAATGAAGGCTACGTTCATAGCGTGTCTGAGGGCGCCCCAGGTGTCCAGATGCACGAGTCCCCCCGGCGTGTATGTGGCCTCGTTCATCGTCCTGTCCATGAAGCCCTCTAGGGCTGAGGTGTAGGTCGAACCGCCGTCCAGCTCTGACAGCAACACGTAGATGCCGGGTTTCTTGTCATCCCAGCCAAACTGGACGGCATCCCCTCCGAGGTTGAACTCTGTCCAGAAGCCCTTAGCTGCGTCCAGGTAGGCGGCATCTCCAGTCGCCTTATAGATCCACGCTGCGGCCCAGCCCAACTCGTCGCCATACCCGCTGAACGAGTTGTAGTAGCCAGCAGCAGCGGGTATGGAGTCGGTGTAGATGCCGCGGTGTTCGTCCGCGAGAGTAAACAGATCCCGTGCGGCCTCCAAGCACGCGGAAGAATACGAGGAGTCGTCCGCAAACACAATAGAAGCGGCGGCGAGCGCAGCTGCAGTCTCACCAGCCAGGTCAGACCCTGGTGCCGAGGTGGAGATCTTGGCCGAGGGTCGGGCCATGGTCATCTCCTCAGGGCGCCCCCAGTAGGCGTG
>odontogammarus_calcaratus.54669
CGACAGGGTCGTGAACTATTTCTTGCGCAGGAGGAGGTGGGCCCTTCTCCAGCTCCTTCTTGGCCTCCGTCAGCAGGGGGTAAGGGCCCTCCCCGCAGCTGCCCGTGAAGTCGTCCGTGTCAATGCTCCAGATAAACACCCCGCCAAGGCCTTGGGACACCACGAAGCGGACCTTCTCAGCAATGGATTTCTTGTTCTCATACGAGGCCCACATGTTTATGTTTTGGGCAAACATGTAAGGGACGCGTCTCTGCTCGTCCCACACCAAAGTCCAGTGAGCCCGTTCTTGTGAAAGCTTCTCGCAGACCTCATTGTATCCCAGGGACCCCTGAGATTGTAGATAGGGCCCTCCAAAACCCGGGCGGGCGG
>odontogammarus_calcaratus.58973
GTTGGCATGGCACTCGCCCCTGTACTCAGCCGGCACGCAGACAGGGGGCACCACGTAGTGCTCGGACTGGAGGGTGAACGCCTTCGCTGCCCACTGCACGGGAGACTCCAAGTGGACCGAGAGAGACAGGGAGGCCGACGCTGATTTGACAATGTCGGTGACGTCGAAGTAGTACTTGACAAACATGTTGTCTGTGCTGCCAACAGCCGTCCCGTTGAGTGTCACAGTGGAGACAGTGTCCACGCCATCCAGCTCCAGACCAATGCGATCAGACCCCGCCAGACCAGGGAACTGCGACACATTGAGTATGGTTGAGTAGGTCCAGTTTGAGTAAGCCACCCATCGGTAGAGCTGGTCATTGAAGCGGTAGTAGAAGTCTCCTTCAGTCAGAATACCTGCTGCCATCAGATCGCTGTACACTCCACCGGGGACTGCGCCCTTCACATCGGTGGTGTCGTTGTGAAGGGTCCATGATAAGTCGCCCAATGAGAGTGTGGACAACGCTGATATCGCAGAGGCGCGGGTTATCACCAGGAGAAACAGTAGTTTGTAATCAAAG
>odontogammarus_calcaratus.59520
CGCCTCTACGCCCTTGATGCTGGCTACGATCTAGATGGACTTGCGCGGTATACAGATTATTTCTATCTATTAACCTACGAGTACCACGGTGCTTGGGAGACCGTAACGGGGCACAGCGCACCGCTCTATTCACGCCTGGGGGAGACAGGAAGTGACCTTGAGTACAATGTGAATTTCACAGTGTCTACACTCTTGTCAAGAGGCGTCCCTGCCAGTAAACTTGTGATGGGAATTTTTCTTTATGGAAAAATCTACCGCCTGAAAAGCTCCTTTAAGCCATGGACTGGCGAAACCACTATAAAGAACAACAATTTCACAGGACTATATACAAGGGAGCTCGTCTATATGGGATACAACGAGGTCTGTGAAATCCTTCACGAACAAGGAG
>odontogammarus_calcaratus.61436
TGGACCTGTTCGTGTGCCTGGGACCCGACCCGGAGCAGGTGACTTCGCAGTACACCGCCCTGGTGGGCAGACCCTTCCTGCCCCCCTACTGGGCACTCGGCTTCCAGCTGTCGCGATACGGCTATAAGGATTGGAAGCACATGGAAGAAGTCGTCAACCGCACCATCGCGGCTGGAATACCCTTTGATGTCCAGTACGCTGACATCGACCACATGGACCGGCGCATGGACTTCACTCTCGACGAGGATTTGTTCGGTGGGCTGCCGAAACTAGTGGACCAGCTTCACGAGTCAGGGATGCGCTTCATACCCATTCTGGACCCAGCTATCAACGCAGAGCTCTCCGAGTCCGAGTATCCTACCCACAAGCGGGCCCTGGACATGAACGTCTACATTAAGTGGCCAGCGAACACCACTCAGGATGTGTTGCTGGAGAACAACGGTGGAAGCAGCCGCATCATGCTCGGATACGTGTGGCCAGACAACAAGACCGCCTTCCCCAACTGGCACAGCTCTCAGACTCACGAGTGGTGGCAGGAAGAGATGCGCCTCCTTCATCAGATGCTGCCTTTTGACGGCATTTGGATCGACATGAACGAGCCGGCGGTATTTGACACCAACATGGACCAGCCCTGGAACTGGCCCGAGTGGCAGCCGACGCCTTGGAACCTTAAGTGTCCAGAGTCCAAGTGGGACGACCCTCCTTACCTCACCAGGGCGGGTTCCCTTGGGCCCTCATACCGCCTTTCGGACAAGACACTGTGTATGGTGGCAGAAGAGTCCCCCTACATCCACTACGACGTACACAACCTCTACGGCTGGGCGCAGGCCGGGCCCACGCTTCGCGCTGCCCGGGCCATCACGAAGGAGCGTAGCGTGGTCATCTCACGGTCAACGTTTG
>odontogammarus_calcaratus.63053
GAGGCAGGAACAGTGCTGGGTTAGAGTTGGGATGGAGACAGGACCAGGAGTGGGTTTATTGATGGGCTGGGGGTAGAACTAGTGTTGTGATGGAGCTGGCGGGCAGCTCCAGTGGACCACTGGTGACTGCCCCGTCCCTTACCTCCACACTCACAACCGATCGCTTCTTGTTTAGGATGACCAGCACCAGAGAGCCGTCCTTCCTTTCGAAGGCCGAGGTCTGGAGGCTGATGGGAGCTCCCTTGGACTTGAGTCGAATTCTGACACTGCCCGGGAGCACAAACTTGCTAACGTGACCGATGGCGTAGAACATCGGCTGTTTGTAGGCCTCCTTCGCCGTCGCATTAACTATGATGGGTGCGTCAACGAAGTTGTTGGCCCAGTTTGGCCCTCCTTTGGTGTCCAGAG
>odontogammarus_calcaratus.67336
ACCTCTCGTTACTAGTCAGTCATCCACACCGGCAAACAAAGCTCCCCTTCTGGGTCAAATTGATGAAAGCATTAGACTAGAAGTGGGAGGTGGTGCTTCTGGTGCAACTGTTGTCCAACGCCAGTCTGGTGGAGGGCCAGTTGTTCAAGGTGGAGAAGATAAAGATCCATTGGCAAGAGAGAGGAGAGACAAAGTGAAGGAGATGATGTTGCATGGTTGGCAGGGCTACAAGACCTACGCCTGGGGAAAGAACGAGTTGCGACCCATCAGCAAGCGAGGCCACACTGCAGGCATCTTTGGCAGGCAGGACATGGGGGCCACCATCATTGATGCTCTGGACACTTTGTACATCATGGGACTCACTGAGGAGTACAATGAGGCCCGGGCCTGGGTGCAGGAGCATCTGGACTTCAACCAACTGCGGTCGGAGATGTCGGTGTTCGAAACCAACATCCGGTTTGTGGGGGGGCTGGCGTCCATCTTCGCGCTGACGGGTGACCCGCTGTTTCGTGACCGCGCCCTACACGTCGCCCGCAAGCTGCTGCCTGCCTTCAGCACACCCACTGGCATACCATACGCTATTGTCAACGTCGCCAATGGGATTGCCAAGAACTACGCGTGGGCTAGCGGCGGCTCAAGTATCCTGTCCGAGTTCGGGACCCTGCACCTCGAGTTCAGTTACCTCAGCGACATCTCGGGAGACCCTGTCTTCAAGGAGAAGGTCTTGCACATCCGGGACTTCATCAACAAGATAGAGAAACCGGGAGGACTCTACCCCAACTACCTCAACCCCAAGACGGGGAAGTGGGGACAGCATCACTCCTCCATCGGCGCCCTCGGAGACAGCTTCTACGAGTACCTGGTGAAGGAGTGGGTGCAGTCCGGCCAGACCGACACGGTAGCGCGGGACATGTACCTGGAGGCCATGCGGGGCGTCACCAGCCGCCTGTTGCAGAAGAGCAAATCCGGCATGACCTACCTCGCCGAGAGCAAGTTTGACCGTCTGGAGCACAAGATGGACCACCTGGCCTGCTTCTCTGCCGGCATGTTCGCGCTTGGCAGCCGGACCATCCCCGCTGCTGCGGCCGCCGACCACATGGAGGTGGCGAAGCAGCTGGGCAACACCTGCCACGAGAGCTACGCCCGCACCAACACAGGCCTTGGCCCTGAGAGCTTCAGGTTCACCGAGGGCCTCGAAGCCAAGGCTCTGAAGTCGTCTGAGAAGTATTACATTTTACGGCCCGAGGTGCTTGAGGGATGGTTCTACTTGTGGCGCTACACCAAGGAACAGAAGTACCGGGACTGGGCTTGGGACATGGTGCAGTCCCTGGAGCGCCACTGCCGCGTGGAAGGAGGCTACTCCGGCATACAGAACGTGTACCTCGAGAACAGTCACAAGGACGACGTGCAACAGAGCTTCTTCTTTGCAGAGACCCTTAAGTACCTCTACCTGATATTCTCTGACGACTCCCTGATTAGCCTGGACGAGTGGGTGTTCAACACGGAGGCTCATCCTCTTCCTGTGCAGGGCAACGCCTTCTACCGCGCCGCCTCAAGTAATGACTGAAGAAAGAGGCGGCACTGAGGACTGACTACACCCGCCCCCCTTGTGACACCACCAACTGGGACGGGACCAATTCTGACAACACCTTCCTCCTTGCGGCACCTTGAACACCACCATCAGTGACTGGAGCAGGGGTGACCACCAGTCTCCACCTCACGCCCCCACAACGGCCACCTCTGATTAGGACGTATTTTTATCATCATTCCTCCTCTTCTATCATTTCCTCTATATTTGGTGTAGGATGACCGCAGCCGGCCTCCT
>astacus_leptodactylus_3.20
CCGGGTGTTAAGGTGGCGAGGCATCGTCCGGATGGCGGGTTCCCAGGAGTGAAGGTGGTACCACTTCACCAGGACCCTGCCCTGGATGGTCAGTGCTTGTGTACTGGGTCAGGTGGGGGCGTACCATTATATAAAGTACACGCATCTCACCCTTTACCACTCACTTGACGACTCATTCATCATGAGGTTCCTGCTAGTGCTGGCTCTCCTGGGCCTCACGCTCTCCCTCACAGAGAGCGTGATGGTGTGCTACCTGGAGTCTTGGGCGGTCTACCGCCCAGGGAAGGGTGCCTATGACATTGACGACGTCGACCCCAACATCTGCACCCACCTCATCTTCGCCTTCGCCGGCATCAACTCCAACGGCAAGATCCAAGTACTGGACCCGTGGCACGAGCTGTGTGAGGAGTACGGAGAGTGCGCCTACAACAGGTTCACTGCGCTCAAGAAGAAGAACTCTGCGCTCATCACCACTCTGGCCGTCGGCGGCTGGAACGAAGGATCCACCAAGTACTCCAACATGGCGGCAGACCCCGCCAAGAGGAAGACCTTCGTCGACTCCACATTAGTCCTGCTGAAGCAACATGACTTCGATGGTCTGGATCTGGACTGGGAGTACCCAGCGCAGCGGGGCGGCGTTCCAGAGGACAAGGTGAACTACGCCATCCTGCTGGACGAGCTGAGCGAGGCGCTGCACGCCAACGGCATGATCCTGACGGCGGCCGTGTCGGCCGGGAAGGACAAGATCGATGGCGGATACGACGTGCCCAAGATGGCCCAGTCCCTCGACATCGTCAACCTGATGACTTACGATCTCCACGGTGACTGGGAGCCCTTCGTCCACCACCAGTCCACCCTCTATCCCTACTCCGAGGACGATGGCGACAACGCCAACCTCAACGTTGACTTCGCCGTCAACTACTGGATAGAGCTGGGGATGCCGAGCACGAAGATCGCTCTGGGCGTGCCCCTGTACGGCCGCTGCTGGACCCTGGACGACCCCAGCCAGACCGACTACTACTCTCCCGCCAGCCAGCCTGGCGAAGCTGGGCCCTGGACCGAGGAACCCGGCATGATGGGCTACAACGAGATCTGCTACGACCAGACCAACAACCCTGACAAGTGGACCATCGAGACGGCTCCCGGTATGAACGAACCCTACGCGTACCGTGGCCGGCTCTGGTGCTCTTATGAGAACCACACCTCCGTCACCATCAAGGCTAATTATGCCAAGGACCACAACATGGCCGGCATGATGGTCTGGAGCATCGACACTGACGACTTCCGCGGCGACTGTGGCGCTCGTCCCTACGACCTCATCAAGACCATGGTGGAGACCTTCACAGGCTCCATCATCACTCTCCCGCCAACCCAGCCCACCACCACCAGGGACCCCAACGCACCAACCACAACCACAATCTCCACCACAACCACCACCGCCAAACCGCCCCCTCCTAGGAGCACAGAAAAGACCATCAACAAGTGATCGTGAACCACAACCT
>astacus_leptodactylus_3.32
GGAACGAGGGCTCTACTTCATACTCTAATATGGCGGCAGATCCCATGCCGGGAAGTGCGAATGATGAAGTACTTGACTGCACTCTGCGTCCTCGCGGTCACGCTCGCTCTCTCAGAGAGCGTGGTGGTGTGTTACTTCGGGTCGTGGGCGGGGTACAGGTATGGTGATGGCAAGTTCGAGGCCGCCAACATCGACCCCAACATCTGTTCCCACATCATATACGCCTTCGCTGGCCTGGGCACAGACTACACCATCAAGGTGTTGGACCCGTACAACGACCTGTGTGACAGCTGGGGCAAGTGCGGCTACGATAAGTTCACTGCCCTTAAGAACCAGAACGCCGACCTGCTGACACTGCTGGGTGTTGGAGGCTGGAACGAGGGCTCTACTTCATACTCTAATATGGCGGCAGATCCCATCAGGAGGAAAACTTTCATCGACTCTGCTATACAACTGCTGAAGGCTCACAACTTCGACGGCCTCGACCTGGACTGGATGTACCCAACGCAGCGCGGCGGATCATTCGCTGACCGGGTGAATTATATAACTCTGCTGAGTGAGCTGGAAGCAGCACTGCACTCCAATGATATGGTACTGTTGGTGGGTGTGTCTGCCGTCAAGGACACCATCGACGCCGCCTACGATATACCCGCCATGACCCAATATGTTGACCTGGTCAACGTAATGACCTACGATTATTACGGTGCCTGGGATAAATACACCCAGCACCACTCAGCCCTCTACCCTTACCCAGGAGACACTGGTATCAACCTCATCCTCAACCAGAACTTCTCCATGAACTACTGGATAGACGGAGGGATGAATAGCAGCAAGCTAACACTCTCAGTTCCCGCCTATGCCCGGTGTTGGACCCTGGACAATGAGGCCGTTCATGGCTACTACGCCCCAGCAAGTAACCCTGGCCAAGCAGGACCTTACACAGCCACCCCCGGCTTACTAGGCTACAACGAGTTATGTGACTATATAAACAAGGAAAGCTGGACAGTGGTAGTGGAAGAGGGAGTCAACGAGCCCTACGCCTATTCAATTCCTCACAACAAGATCTGGTGCTCATATGAGAACGCTGACTCTGCTGCCATCAAGGCGCAGTACGCCAAGGACAACGGCCTGGCTGGTGTAATGGTGTGGAGTCTGGAGATGGAGGACTTCCACGGCTACTGCAGCGCCCGGCCCTACAACATCATAAAGACCATAGACGAGGTGCTGGAGGCCCAGGACACCACCACCCTGGCGTCGAAGTAGTCACGCCTCCCACACAACCCTCTACCACCACACTAACTCACAAGCACTGATGTTGGGATGAGAACGCTGACTCTGCTGCCATCAAGGCGCAGTACGCCAAGGACAAC
>astacus_leptodactylus_3.88
TTGTGACTGTCGTCGGGTCTGCAGAGTTGGGATTGTCTTTGTGCTGGACATTTGTCTGTAGTCAGACTTATCATCGTGGTAAGGGTGGTGGGGTATATCAGTGGTGGGTCGTGGAAGGTGGGTCGGTTATATCTGCGGTGGGTCGTGGAAGGTGGGTCGGGTATATCAGGGGAGGGTGTTCGTTCTCCCTCGCCACAGTGTCTCCTGCCGCANNNNNCTCGCCCTCCTCCACACAGGCTGGGCCTACCAGTGTGAGTACGTGACAATTGGGGACGCGTGGGAGTATAACTACGGAGCCGTGTTCTCGGCCCCGGCTCCTGCCGACTTCTCTGGTGTTGTTCTCGACCTGTATTTCAACCGACCTGTGGATTCCATTGACTTCTACGACGGAACGACAGAGAAGGTGGACGACCATCATTTTATCCTGAGGGAGGACAGCCTCTCAGGTTCGGCTGGTACCATTATTGAGTTCAAGCTCCAGGTCCACTTCCCCGGGGCGCAGGCGGTGGTTACAGCTGCCACTCTCAACGGCGTGCCTCTGTGTGAGGGCGGCTACACCACAGTGACGCCCTTCCAGAACCCGTGTGATCCCACCGGCATGACCCCCTACGACTATGCCCAGGTCCTGTGCATGGGTATCCTGTTCTACGAGGCTGAGAGGTCAGGTCACCTGCCTGCCGACCAGAGGGTCACCTGGAGGTACGACTCCGCTCTTGACGATGGCTCCGACGTGGGTCATGACCTCACTGGCGGATACTATGACGCCGGGGACCACGTCAAGTTCGGCTTCCCCATGGCCTTCACCGCCACCANNCCACTGGCAGTTCTACGGACAGGTTGGTAATGGAGGTGTTGATCACTCATACTGGGGTCGCCCGGAGGACATGACCATGGAACGACCTTCCTACAAGATCGACGAGCAGGCGCCAGGGAGTGAGCTGGCAGGGGAGACCGCCGCCGCCCTCGCCGCCTCCGCCATCGTCTTCAAGGACGTCGATCCAGCCTACTCCGCCCAGGTGCTGTCCGTGGCTGCCGAACTTTACGAGTTCGCAGACGCCAAGCGAGAACACTACCACATCTCCATCCCCGACGCTGCTGGTTACTACCAGTCGTGGAGTGGGTATTACGATGAGCTGCTTTGGGCTGCCCTCTGGCTCAACCGTGCTACAGGAGACACGACCTACCTGGCCCGAGCTCGGGGCCACTACGCCGAGATCCCCGTCACCCCCAACAACGTGCTTAAACAGTTCTCGTGGGACGACAAGAGGGCTGGAGCCTTCAGCTTGGGGTCGTTGTTGGACCCAGACTTCACATCGTACGCCACAGATATCCAGACCTACTTCGAGTACCTGAAGAACGAGGCGCCCTACACCCCTAAAGGTCTCGTTTACCTCGACACCTGGGGACCCAACCGACACGCCTCCAACGTGGCCTTCCTTTTCTTCTGGAATGCCAACCAAGGACTGGACCCGGAGGAGAATCGGGAGTGGGCCACACGACAGATTGGTTACATCCTGGGAGACACCGGTCGCTCCTTCGTCGTCGGCTACGGTGTGGACCCCCCCAGGAGGCCCCACCACCGCTCCAGCTCGTGCCCCTCTCTTCCCGGGGCGTGTGATGACGGCTGGGCCAACCAGCAGTCCGGACCCAACCCCCAGACCCTCTACGGCGCCATGGTCGGCGGTCCTGGCCAGGACGACTCCTACACGGACGACCGCATGGACTACGTCCACAACGAGGTCGCCTGCGACTACAACGCCGCCTTCGTTGGAGCTCTGGCGGCCCTGGTCGAGCTCCACTGAGACCACCAGAAGGAGGGAACGAAGGAGAGACCTTCTGTCTCTCCTCCAGTCAGAAGGATTGATCCACAGAGTTCTTCAGAAATTGTCTCCAAAATCACTTATTAGATAATGTTAACCCAAGAACTAATATATTCCTTGCAAGTTTTAGATTATTAAATAGACTTCTTCCTCTGTAACGATTC
>astacus_leptodactylus_3.134
GCAGTTCTCCTGGAAGAGGAGACACGAGCGTTTAAGTGTTTCCTTACAAGAGACGGGATACATCGATGAGTTTTAAGGTGGTGTGGGTGCTGGCGGCGGCCCTGGTTGTGGGGGTCATCGCCGAGCCTCGCTATGCCAGGCCAGGAGATCATGAGCCAAAGGTGTATGNNNNNCAGGAGCGTGGTCCAGCTGCTGACAGACTACGGCTTTGATGGCTTTGATCTTGACTGGGAGTACCCGGGAGCCACAGACCGTGGTGGTGCATATGGTGACAAAGATAATTACTTGAAATTAGTTCAAGAGCTTCGAGATGCATTTGACTCGGTTGGTGCTGGATGGGACCTGACGGCGGCGGTGCCTGTGGCCAAGTTCAGGCTGCAGGAGGGTTACCACGTGCCCCAGCTGTGCAGTCTGTTGGACGCCATCCACATGATGACTTACGACCTGCGAGGCAACTGGTGTGGGTTCGCTGACGTCCACTCCCCTCTTTACTATCGTCCAGGCATCGACGAGTACGCCTATGAGAAACTCAATTGCAATGATGCTGTCCTTCTGTGGGAGGAATTAGGATGTCCCGCTGACAAATTAGTTCTGGGTACGCCCTTCTACGGTCGCACATACACCCTCAGCAACCCTGCAGAAAGCAACGGGCTCCACGCATACATTGTGACGTGGGCGGGTGGCGGAAAGCCTGGACCATACACCAACGCCACCGGAACCTTGGCATACTTCGAGATCTGCAAGATGATGGTTGACGACCCAGCATGGGAAGACC
>astacus_leptodactylus_3.135
AGCTGACCATCAGCCCACTCCCTGTTGGCTGCAGCGTCTGCTGGGTCTCCGTACTTGGCAGCCCAGAGGGAGATGAAAGCAGTGTTGGCAGCGTGACGGTTGGAGCCCCAAGGGTCAAGGAAGACAAGGCCACCAGGAGTGTACTGGGCGTCGTTCTTCAGGTAAGTCAGGTACGCCTTGAGGGCGTCCGCGTACATGGTGTTGCTGGGGTCGACCATTGATCCCAGCGCATAAGCTCCGGCCTTCTTGTCATCCCATGAGAACTGGAGCGCACCTTCCCCCAGTGTGAACTCGTCCCAGGCCGCCTGGGCCTTGGTGAGGTAGGTGTCATCTCCTGTAGCACGGTACAGCCACAGTGCCCCCCACAGTAACTCGTCTCCGTACCCGCTCCACGACCTGTAGAAGGCGGCAGCATCAGTGATGGAATTGTNNNNNGTCGTATCCTTGAGGGAAGTCGAGGAGTCCCCAGGCCAGGACGGTGGCTGTGTATGCCATCGGGAAGCCGAACTTAACGTGGTCACCAGCGTCGTAGTAGCCGCCAGTAAGGTCGTGACCAACATCAGAGCCATCGTCCAGGGCCGAGTCCCACCTCCAGGGGGTGACGCGCTGGTCCTCAGGCAGATCAACTGAGCGCTGAGCCTCGTAGAACAAGATGGACATG
>astacus_leptodactylus_3.142
CCGCAGACATGACCAGAGTCCTCGTCCAGTCCCTCCTGCTGGGGGTCGCCAGCCTCGCCCTCCTCCACACAGGAGTCGAGGCTCAGATGTGTGACACCGTTACTATCATGACTGAGACACAGAACAGCTATGACGGGAACTTCACCTCCGAGACCCTGGTACCTCTCAACGGGCTCGATGTCGTCATCACCTTCGACAGCCCCGTCAACAGTCTGTCTTTCTGGGACGGTGGTGTAGAAAAGATTGACGACACTCACTACAGAATTACAAACCAGAAGTTCTTTGAGACGGGAGGCTACGTCAGCATCCACTTCCAGGCAAGGTACGATGAAGGAACCTTTCCGAACGTCGTCTCTGTCCTCGTGAACGGCCAAGAGGCATGTGATGGACTCTTCTTTACGACAGAGTTTCCTTTCACTAACCCTTGTTCAGCCACCGGTATGGGGAGGTATGACTACGCCCAGGTCTTGTGCATGTCCATCTTGTTCTACGAGGCTCAGCGCTCAGGCGATCTGCCTGAGGACCAGCGCGTCACCCCCTGGAGGTGGGACTCGGCCCTGGACGATGGCTCTGATGTTGGTC
>astacus_leptodactylus_3.182
CAGGGGAGAAGGTTGCTTATATAATAGGAGCAGCAGCTCGAGGTGGTTGTGTTGTCCGCTGGCTGCGCTCTCGTGGACCTGTTGCTTGTGAGATCGTGGTGGTTCCCTCGCCAGACTTGCTCCCTCGATGAGTTTCAAGGCAGCGGTGGTGTGGGTGCTGGCGGTGGTGGCAGCTGTGGGAGTGTCCGCAGAGCCTCGCTACGCCAGGCCCGGAGATCATGAGCCAAAGGTGTATGNNNNNTCAGGAGCGTGGTCCAGCTGCTGACTGACTACGGCTTTGACGGGTTTGATCTTGACTGGGAGTACCCGGGAGCGATGGACCGTGGTGGTGCCATGGCTGACAAAGACAATTACTTGAAATTAGTTCAAGAGCTTCGAGCTGCATTTGACTCGGTTGGTGCTGGGTGGGACCTGACGGCGGCGGTGCCTATAGCCAAGTTCAGGCTACAGGAGGGCTACCACGTGCCGGAACTGTGCAGTCTGTTGGACGCCATCCACATGATGACTTACGACCTGCGAGGCAACTGGTGTGGGTTCGCTGACGTCCACTCCATGCTGTACATGCGCCCCGGCCTCGACGAATGGTCTTACGAGACGCTAAATGATAACGATGGGGTTCTGCTGTGGGAAGAATTCGGGTGTTACCGTGACAAACTGGTGCTGGGGACTCCCTTCTACGGGCGCACATACACCCTTGGCAGCCCCGACAACAACGGCCTCCACGCCCCCGTCAAGAAGTGGGAGGGTGGCGGAAAGCCTGGACCATAAACCAACGCCACCGGAACCTTGGCATACTTCGAGATCTGCAAGATGATGG
>astacus_leptodactylus_3.185
CCCTCAGCAACCCTGCAGAAAGCAACGGGCTCCACCCATACATTGTGACGTGGGTGGGTGGCGGAAAGCCTGGACCATACACCAACGCCACCGGAACCTTGGCATACTTCGAGATCTGCAAGATGATGGTTGACGACCCAGCATGGGAAGACCGCTATGATGACGTCGGCCTCGTCCCATACACAACCAAAGACGACCAGTGGGTCGGCTACGAGGACCCCGACAGCCTCAAGATCAAGATGGACTTCGTTAAGGACATGCATCTGCTCGGGGCCATGACCTGGGCCATAGACCAGGACGACTACCTGGCCTGGTGCAACAGAGGAAAGAATCCCATGATGACAGTGATCTACGAGGGTTTGAAGGACTACATCGTGCCAGTCTCGCCTACAACCACTCCCACTACGACGAGCCCTTGGTGGACACCACCCACCACCACTACTACTACCAGGGACCCCAACGCACCCACCACCACCACCACCACAAGGGACCCCAACGCACCCACAACTACGATGGGTCCCATAGACTGTAGTGTGCAGGACTACTGGCCTCACCCTGACTGTGATAAGTATTATTGGTGCTTCGATGGAGTGCCCCACCTGGAGCAGTGTCCGGATGGTACGTACTGGAGCCAAGCCAACAAGATCTGTGACTGGCCACAGAACGTCGACACCTCTGATTGCAACATTCCTGCCCTCAAGAGACACCTTCCTCCCAAGTCCAACTCCGTCGTTGCTCCTCCCCAGGCCAAAGCCAAGCCTGTTCCACCTCACCCCAAAGCCAAGCCCGCTCCACCTGAGACCAAAGCCAAGCCCGCTCCACCTGAGCCCAAAGCCAAGCCCGCTCCACCTGAGCCCA
>astacus_leptodactylus_3.188
GGGTCACTCATCTCTCTCAGCAGTGACTACTGCTATTGTCCTCAGAACCTATTACGATAGCCACTGCTGAGAGAGATGAGTGACCCGGGCGTGCAGGCGAGCCTCCACAAGAACGTCAAGACCACACTACCCCGTATTTACAATTACTTCGCTGAGACTCGCTTCCGGCAGGTCAACCTCATCGACCGGCTCTATCCGGACACCCGCCCCGTCGATCTGTCCCACTGGGGTGTCCCTGGGGGCGCCGGAGCATGGCAAGGCTGGACCTTCGAGGAGATAGTAAGGCAGGAGTTCGAACCCACCGCCGTCGGGGAGAAGTTCGGCCCCACCTGGAGCACCCACTGGTTCAAGGTCACCTTCCAGGTCCCGGATGAGTGGGCGGGAAGTGAAGTGAGGCTTCGCTGGGGCTCCAATTCTGAGGCCGCCGTCTGGAGCCCTGAAGGTCGTATCCTGCAGGGTCTGTCTACGGGAGACGAAGGCTCGCTACGGACAGACTACACGATAACACCGTCCTACGAAGCCGGATCACCGCCCTACATCTTCTACGTCGAGATGGCCGCCAACCGGATCTTGGGAGCCTCCTCTGGTGACCTTATAGACCCGCCTGACCCGGAGATGACCTTCACACTCACCCGGGCGGAGATCGCTCGCCTGGACACTCAGGTGTACAAGCTAACACGTGACCTTGAGATCCTACACCAGCTGGCCGAGCAGCTGGTCCCGGACCAGCGAGGGTATCAGGCTCTCTACACCGCCAACCAGATGGTCAACTCCATCACAGCTGGCGACGACAGCGGGGCGAGCGACCTGGCCGACCAGTACCTGGCCAAGGGCAACGGGGCTCGAACCCACACCTTGGCCGCTATCGGGAACTGCCACATCGATTCGGCCTGGCTCTGGCCCTACTCTGAGACCAAGAGGAAGGTCGCTCGAAGCTTCTCGTCCCAGCTCAAGCTGATGGAAGACTACCCAGAACTCATCTTCGTGGCCTCGCAGGCGCAGCAGTGGGCGTGGTGCAAGCAGTACTACCCAGAGTTGTTTGAGCGGGTGAAGACGAGGGTGGCCGAGGGCAGGTTCCTCCCTGTGGGCGGCACATGGGTGGAAATGGACGGTAACATCCCCAGCGGTGAGTCCTTCGTCAGGCAGTTCCTCCACGGCCAGCGGTTCTACCAGCAGGAGCTGGGCGTCACCTGCAGGGAGTTCTGGCTCCCGGATACCTTCGGGTACTCTGCCCAGATCCCAGCGCTCATGAAGCACGTCGGGTTGACCAGGTTCCTGACCCAGAAGCTCAGCTGGAACACTGTCAACAAGTTCCCCAACCACACCTTCGTCTGGGAGGGCATCGACGGCTCCAGCGTCCTGGCTCACTTCCCTCCTGGGGAGTCCTATGGCATGTCCGTCAAGGTGGAGGAGGCGATATTCACGGTGAACAACCTGCAGGACAAGGGCCGTGTCAGCACCTCGGCTTTCCTCTTCGGGTACGGCGACGGGGGAGGCGGCCCCACCCAGGACATGCTGGAGAGGACACGCCGCCTCAAGGACACGGACGGCTGCCCCAAGATGCAAATGATGACCCCGGACGAGTTCTTCGGGCGGTTGGAAAAAGAGCAGCACAACCTGTGCAGGTGGGTCGGGGAGCTGTTCCTGGAGCGCCACAACGGCACCTACACCACGCAGGCGGCCATGAAGAGGCTGTGTCGCCAGGCAGAGTTTCGTCTGAGGGATGCAGAGTTCCTCCTGTCGCAGGCTGTGGCCGTCCTGGGCAACGACACCACCTCCACACTCCTGAAGCAGAGCCTGGAGACCCTGGAGGAGGCCTGGAAGAAGGTGATGCTGAACCAGTTCCACGACGTCCTCCCGGGCTCGGCCATCGCTCTCATCTACCCAGAAGCGGAGAGGCTGTACCAGGAGGCCATGGAGGCCGCCCTTGGCGTCTGGAACAACGCTGCCGACGCCATCTTTGGCAGTGAAGGAGAGAAGACAGAGGTGGTGGTGAACAGCCTGCAGTGGGCCCGTACGGAGGTGGTGAAGATGCCCGCCGCGGTGGACGGACTCCAGCAGGAAGAGGACGGCATCCAGTATGCCCTGGTGGAGGCGCCGCCCATGGGAAGTGCCCCTGCTCAGGCCCTCGTTCCATCCACTCCAGTCACCGTGGAGGTGGTGGACGGGGTGGTGGTGGTGGACAACGGCCTCCTGCGGGCCGAGGTCAACTCCTGGGGGCAGGTCATCAGCTTGGTGGTCACCGGCGACGACAGGGACATCTTCAGGAGGGCGGACGGCACCCAGCTGGCGGGGAACCAACTCGTGCTCTTCGACGACCAGCCCCTCTATTGGGACGCTTGGGACGTGATGGATTACCACCTGGAGACACCCTGTGTCCTTAATGTTGAGGGTTCGGGATACGCGGTGACGCCAGTGACGGTGGTGGAGTCTGGCCCTCTGGTGGCGAAGCTTCGCTGGGGTGTCACCATCAGCCCCAACTCCAGCCTCACCCAAGACATCGAGCTCGCCGCCGCCAGCCCCTACCTCACCTGCAGCACCTCCGTCACCTGGGGTGAGAACAGGAAGTTCCTGAAGGTGCTCTTCGACACCAACATCCACGCGCAGAAGGCCAGCTTCGACATCCAGTTCGGCCATCTTGAGCGGCCTACACACATGAACACCTCCTGGGACTCTGCTAGATACGAAGTCTGCGGACACAAATGGGCTGATCTGTCGGAGTCAGACTGGGGAGTGGCGGTCCTCAACGACAGCAAGTATGGCTGGATGGCCCGCGCTCACCACCTCTCCCTCTCCCTGCTACGCTCACCCAAGGCTCCAGATGATACTGCAGACATGCGGGACCACACCTTCAAGTACGCTATCCTGCCCCACACAGGGACGCTGCAGGAGGCTGAGGTGGTCCGTCGTGGGTACGAGTTCAACAACCCCCTCACCCTCCTCCAGGTGCCCCAGGACAGGTAAGTCNNNNNCTCTGGCTCCCTTCACCATCCGCGCCCTCAGGGTCTCCCTCCAGGCCTAGACGTTATGATACTGGTGCTTTATATGGTGCGTCACTATGATACTATTCGACGCACGTCCCCCCCCCCCCCCCCCCCCCC
>astacus_leptodactylus_3.216
ACGCTCAGGTGGCGATCAAGTGGGCCACTGACTACTTCCTCAAGGCTCACACTGCTCATGACGAACTCTACGGCCAGGTGGGGAATGGAGGTATCGACCACGGCTACTGGGGCCGCCCTGAGGACATGACCATGGAGAGACCTTCCTACAAGATCGACGAATCTAAGCCTGGGAGTGACCTGGCCGGGGAGACCGCCGCTGCCCTCGCTGCCGCCTCCATTGTCTTCCAGGACGTGGACTCTGCCTACGCCGCCGAGGTGCTGGACGTGGCCAAGGAACTCTATGAGTTCGCTGACAACTTCCGCGATATCTACGACAACTCCATCACAGACGCCACGGCATATTACCACTCGTGGAGTGGTTACGGGGACGAGCTGGCCTGGGCGGCGCTGTGGTTGGCCAGAGCCACCGGCGACGACACCTACGTCACCCGCGCCAAGGGCCACTGGGATGAGTTCGACTACCTAAAGGATGATGTGCAGCAGTTCGCTTGGGACGACAAGAGAGCCGGAGTCTATTCGCTACTGACGCTTCTGGACGGCTCCACTGAGTACTCTGATCCCCTCGTCAAGTATCTGGACTGGCTGAAGACGACAGCNNNNNAGACCCCACCACCGCTCCAGCTCCTGCCCGTCTCCTCCACAAACCTGCGAGGGTATGATGTCCTACGACGGCCCCAACCCTCACGTCCTCTACGGCGCCCTCGTCGGCGGTCCTGCTCAGAACGGCGACTACACTGATGACCGCCAGGACTACCAACACAACGAGGTGGCCTGCGACTACAACGCTGCCTTCTCTGGGGCTCTGGCCGCCTTGGTCGAGCTCAGTTAGACGCCCCCCTCCCCCCGACCTGACCTTCTCCGGGGCTCTGGCCGCCTTGGTCGAGCTCAGTTAGACGCCCCCCTCCCCGACCTGACCTTCTCTGGGGCTCTGGCCGCCT
>astacus_leptodactylus_3.217
CCGTGCCAGGGTTCTGCTCGTCGATCTTGTAGGAAGGACGCTCCATGGTCATGTACTCCGGGGCGCGACCACAGACTCGTGTCCTGGCATCATGGCTGCTGGTGTCCTGGTGAAGACCTTCCTGGTGGGGGCCCTCGCCCTCCTCTCCATAGATGCCGTCGTAGCCGACACAAACCCATGTGCGGCAACCGGGATGACCCCCTACGACTACAGCCAGGCGCTGTGCATGTCGTTCGTGTTCTACGAGGCTCAGCGGTCAGGTCCTCTACCATCGAATAACCGCGTCCCTTGGCGAGGTGACTCTGCCCTGAACGACGGCTCTGATGTGGGCCACGACCTTGTTGGTGGCTACTATGATGCCGGCGACCTGGTCAAGTTCGGCTTCCCTGCCGCCTTCACTGTCACCATGTTGTCCTGGGGCTACCTCGAGTTCACAAACGGCTACAACAGAGCGGGCCAGGCTGAGTACTTGCGGGCGACGATCAAGTGGGCCACAGACTACTCCATCAAGTGCCACACATCCTACGACGAGTACTATGGTCAGGTGGGGAACGGCCACATTGACCACGCCCTCTGGGGCGCCCCGGAGTACATGACCATGGAGCGTCCTTCCTACAAGATCGACGAGCAGAACCCTGGCACGGACCTGGCAGCTGAGACCGCAGCCTCCTTCGCCGCCGCCTCCATGGTCTTCAAGGATGTAGACTCGGCCTACGCTAACCAGATGCTCAACTTAGCCAAAGAATTATACGAATTCGCCGACAAATTCCGACAGAGGTACGACATATCCATCCCGGACGCCTATGACTTTTACCGCTCGTGGAGCGGGTACGGAGACGAGCTGGTATGGGCTGGGCTCTGGATGTACAAGGCCACCGGTGACAGCAACTACCTCTCACGAGCTAAGGGTCACTGGGACGAGTTCAACCTCCAGTACTCCGAGGCTCGCCAGTTCTCCTGGGACGACAAGAAGGCCGGAGTCTATGCACTGTTCTGGCAGCTGGACGGCTCCCAGACCTACTTGGACCACCTCAACACCTACTTCACCTACCTGAAGAACACCGCGCCCTACACCCCTGAGGGCCTGGTCTTCCTCGACGAGTGGGGCCCCAACAGGCACGCCGCTAACGTTGCCTTCCTCCACCTGTGGGCTGCCAAATACGGTGTTGATGCCGATGTGAACCGGCAGTGGGCAAGAGGACAGATGGACCAGTTGCTGGGCGCCAACACCCGCTACCAGACCTCCTTCGTCGTCGGCTTCGGACCCAAGTATCCCGAGAGGCCTCACCACCGTGCTAGCTCGTGTCCGGATCCCCCAGAGGTGTGCGACTACGGTTGGGCTTACAGCCAGACGGGACCCAACCCCCACGTCCTGTACGGCGGCCTCGTTGGGGGTCCAGCACAGAACGGAGACTACTTCGACGACCGCACAATGTACGAGCAGAACGAGGTTGGTCTTGACTACAACGCCGCCTTCAGCGGCGCCCTCGCCGCCCTGGTAGAGCTCAGTTAAGACTCCGCGATGAAGACACCTGCTGGCTGCTCCAAGAAACTTGGCTTAAGACTTCAGTGCTCTCTCTTTGTTTCTTCAGGTAATAAAGTAAACTACCTGATCAAACCCAATTATTGAATCATATAGTTTACCTTCTTACCTGAGAATAATAAACGATGCATACCAAATTATTTGTTTAATCTCTTTATTATCACCAATAATAATTGTTTCCCTTACATATTCAATACTAAAT
>astacus_leptodactylus_3.220
CTGTGCTTCATTATACCCCAGGACGACTGTATATCACCGTTCTGTGCTTCATTATACCCCAGGACGACTGTATATCACCGTCCTGTGCTTCATTATACCCCAGATGATGATGAGGGCGTCGCTGTGCTTCCTGCTGCTGGCCTCTGGGGCTCTGGCGGCCGATGTGGTGGAGCCAGAGAACTGTGTCAGCTTCCCTTGTCTCATCTTCAATGATGAGTTCGACTTCCTGGACCACGAAGTCTGGGAACACGAGATCACCATGTCCGGTGGTGGGAACTGGGAGTTCCAGGTCTATATCAACAACCGCAGCATCAGCTACACACGTGACTCAACACTATTCATCAGACCGGACCTGACGTCCAACTGGCAGGGTGAGGGTTTCCTGAGCAGCGGAGACCTGAACCTGTGGGGCATGAACGGCCGAGGGGACGTGTGCACAGGTAACTCCTACTACGGTTGTGAGCGCTTAGGCAACGCCGTCAACATCATCAACCCCGTCATGAGCGCCAGGCTCAGGACCCTTTCAGACTTCGGCTTCAAGTATGGACGCATTGAGGTCCGAGCCAAGATGCCCCGCGGTAACTGGTTGTGGCCAGCTATATGGCTCCTGCCCCGGTATTGGCCCTACGGTCCGTGGCCCGCAAGTGGCGAGATTGACATTGTCGAGTCCAGGGGTAATGACGACTACTCCAACCTGGGCAACCAATATGCAGGAACCACTCTTCACTGGGGACCAAACTGGCAGACGAACATGTACGAGAGAACACACTCAGATTATGCCGCCAGTGATGGGTCGTTCGCCAACAGCTTCCACACCTGGAGGATGGATTGGACCAAGGACAACATGCAGTTCTACGTGGATGACCAGCTCCAGATGACGGTAGACCCCGGCACTAACTTCTGGGACTTCGGTGGACTCGACAACTCCTTAGACAACCCCTGGAAGGCTGGCAGCAAGATGGCGCCATTCGACCAGAAGTTCTACGTGGTGATGGACGTGGCTGTGGGTGGCACGGGCGGCTTCTTCCCTGACGACGCGCCCAGCAACCCGCCCAAGCCCTGGACCAACACCTCCCCGCACGCCCTCCTAGACTTCTGGAACGCTCGTGACTCGTGGCTGCCCAGCTGGGAGCAGGGCGAGGACCGCATCAGTGAACACGCTGCTCTTCAGGTCGACTACGTCAAGGTGTGGAAGATGGAGAGTGTGGAGCAGTAGACTCGCGCCTCACCCACACCATCCTTCACGCCGCGTCTTCCTCTACTGATGTTATACATCATCTACTCACCGGTGTATACTCTATATGAAGGGTTATTCATCGGTGTATACAATATATGAAGAGCTACTCACTTGTGTATAACTATGTATTATATGGAGGGCAACTCACCTTGATATAACTTTGCATACAGTACTTGTAAGGTTACCCACCTGTGTGTATTCAATTTATATAATGTATAAACAGAACTGTATCATACACCTGATTGTGTCTTTGTATTGGCGGGATTACCAGCACCTGACACATGGGAATAATGTATCATAAGGGCCTCGGTAGTCAAGCGGGTCCGTTCTCACCTCACACCTGGGAATCTCGGGTTCGTTCCCCGG
>astacus_leptodactylus_3.228
GGCTGCCAAGTACGGAGACCCAGCAGACGCTGCAGCCAACAGGGAGTGGGCTGATGGTCATCTCGGGTACATCCTCGGTGACTTCGGTCACTCCTTCGTCGTGGGCTTCGGTGTAGACCCGCCCACACGCCCCCACCACCGCTCCAGCTCGTGTCCGATTCCACCACAGTCGTGCCTCAATAACAACTGGGGTCAGAACCAGCCAGGACCCAACCCCCACACCCTCTACGGCGCCCTCGTCGGCGGTCCTGACCAGTCTGACGGCTACACGGACAGTCGTCAAGACTACCAGCACAACGAGGTGGCCTGTGACTA
>astacus_leptodactylus_3.229
CTGCAGCCAACAGGGAGTGGGCTGATGGTCAGCGCGGGTACATCCTTGGTGACTTCGGTCACTCCTTCGTCGTGGGCTTCGGTGTAGACCCGCCCTCGCACCCCCACCACCGCTCCAGCTCGTGTCCGATCCCACCCCAGTCGTGCTTCGAGGGCAGCTGGGGTCAGAACCAGCCAGGACCCAACCCCCACACCCTCTACGGCGCCCTCGTCGGCGGCCCTGACGCGTCTGACGGCTACACCGACGTCCGCACGGACTACCAACACAACGAGGTGGCCTGTGACTACAACGCCGCATTCAGCGGAGCTCTCGCCGCCATGGTCGAGCTCAACT
>astacus_leptodactylus_3.231
CAGTGATAACGTCACTCGCCCTCATGCTCTCTCTAACAGAGAGCATAATGGTGTGCTACATGGCGTCATGGGCCGTTTACCGGCACGCCGATGGATTCTTTGATGTGGAGAACATTGACCCCAACGTCTGCACTCACATTATCTACGCCTTTGCTGGTATCGCCGTCACTGGAGAGATCCAGGTGCTCGATCCGTTCCATGATCTGTGTGCGGACAATGGACAGTGTGCCTACGACAGGTTCACAGCCCTCAAGGAACAAAATCCTGCATTGATAACCCTGCTGAGCGTCGGGGGTGGGTCTGAAGGCTCCACCAAGTTCTCCACGGTGGCAGGAGACCCAACATTGAGGAGGACGTTCATCGACACCTCCCTGGCACTCCTCAAGGAGCATGGCTTCGACGGTCTGGATATGGACTGGGAGTACCCGACCCTGAGAGGCGGGGTTCCTGAAGACAAAGAAAACTTTGTGACCTGGCTGGGTGAACTTCGTGAGGCCCTGCACGCCAACAACATGATCCTGACAGCAGCCTTAAACTCTGACAGTTACACGATTGACGAGGCCTACGACGTTCCGGGCATCGCCGAGCAGGTGGACATTGCCAACATTATGACATACGACTTCCACGGTATGTGGAATAACTATGTTCACCATGCCTCGGGGCTCTACGCTTACTCCGGTGACACTGACGGTGCCAGCTTCCTCAATACCAATTTTGCTATCACCTACTGGATAGACAAAGGGATGCCGAGCACCAAGATGGTAATGGGTGTCCCCCTCTATGGCACCTGCTGGACCCTGGATGACCCCACCCAGACAGCTTACTACTCTCCAGCCAGCAACCCTGGTCAACCTGGACCCTGGACTGCATCGGAGGGCATATTGGCCTATTATGAGATCTGCTACGGGCAGAAGATGGAGCCAGAGAGGTGGGTGATAAACACGGCTGATGGCATGAATGAGCCCTACACTTATCGCGACAGTCTTTGGTGCTCCTACGAAAATCACACCTCTGTCAGTATCAAGGCTAACTACGCAAAGAATCACAACCTGGCTGGCACGATGGTGTGGACCATAGACCTGGACGACTTTCACGGCTACTGCCATGACCGCAACTTTGATCTCATCAGAACCATGGTGGAGGTATTCGGATGATGAAAATGAGTTGTGTTTTTAGAGTAAAATTGTTTAAATTATTTGTAAATCATTTAATCTTTGCTTGGCAGTCTTTTCATCTTTAATAGATGGGGTACTGTACTTGTAATACATTTTCAGAGCTCTTGTATCAAGATCTTGGAACTGAATAAATATCAAAATTTATGGAGTCCTTTAATTCAGCAGTGTTTTTTACAACTTCAATGCAGCACCAAACCTGGGGATCGCCCTGCATATTAACACCTGCCTTTGAAGCTGTCCTGCTGCAGGTTAACATTTGCTTAGACTCCCTAGAGTGCAAAAACTAGAGTTCTTGCAGCGGCTGCCATCAGCGAGCACTTTCACATCTGGGTTAATGTTAATCAAATCAGCTTGTGTATGGTTGATCCATACATGCGCGGCCATTTTTAACATGC
>astacus_leptodactylus_3.232
ATCTCCCTTCATGCAGCTTCTCCCCTCCCTCATCTTCCCTCATGCAGCTTCCTCCTCTCTCGCAGCTCCCTCATGTCCCCCGTCCCTCCTCATGACTTAATATATATCGAGCCCAAGAAACCAATACAAGGAGCTATGAAACTATTCACTAACGTGCTTCATTATTTATTAGAATTTTAGGACAAAATCATGCAAGACTTAATGGAGTCCTAATAATTTGAGTGGTTGTACTCCAAAAGCACTACATTCANNNNATTCATTTAGCATCTTGTGAGTACTTTGAACATGATTCATTTAGCATCTTGTGAGTACTTCGAACATGATTCTGACGAGTTCGAAGGTGCGCGCGTAACAGTTGCCTTTGAAGTCATCCATGTCGATGCTCCACACCATCACACCGGCCAGGTTGTGATTCTTAGCATAGTTAGCCTTGATAGCAGCAGAGGTGCGGTTTTCATAGGAGCACCATAGACTGTCGCGATAAGTGTGAGGCTCTGTCATGCCTTCGGCCGTCTCTATCACCCAAGCATCTGGCTCCGTCGTCTGCGAGTAGCAGATCTCGTTGTTGGCCAACATGCCCTCCGACTCGGTCCAGGGCCCTGGTTGACCAGGGTTGCTGGCTGGAGAGTAGTAAGCAGTCTGGGTGGGGTCATCCAGGGTCCAGCAGGTGGCATAGAGAGGTACACCTAGTGCGATCTTGGTGCTCGGCATTCCTTTGTCTATCCAGTAGGTGATGGTAAAGTTGCCATTGAGGAAGTTGTTACTGTCAGTGTCACCGGAGTAAGCGTAGAGCCCCGAGGCATGGTGAACAAAGTTCTCCCACACACCGTGGAAGTCGTAGGTCATAATGTTGGCTATGTCCACCTGCTCGGCTATGCCTGGAACGTCGTAGGCCTCGTCAATAACGAACTTCCCGGCAGCCAAGGCTGCTGTCAGGGTCATGTTGTTGGCGTGCAGGGCCTCACGAAGTTCACTCAGCAAGGTCACAAAGTTTTCTTTGTCTTCAGGAACCCCGCCTCTCTGGGTCGGGTACTCCCAGTCTATATCCAGACCATCGAAGTCATGCTCCTTGAGGAGTGCCAGGGAGGTGTCGATGAACGTCTTCCTCAATGTTGGGTCTCCTGCCACCTTAGAGAAATTTGTGGAGCCTTCGTTCCAGCCTCCGACGCCCAGCAGGGTTATCAATGCAGGATTTTGTTGCTTGAGGGCTGTGAACCTGTCGTAGGCACACTCTCCATTGTTCTCACAGAGTTCATGGAATGGATCAAGCACCAGGATCTCCCCAGTGGAGTCGAGTCCAGCAAATGCGAAGATGAGGTGAGTGCAGAGGTTGGGATCAATGTCCTCCACGTCAAATTTACCATCAGCATTCCGGTACACGGCCCATGAAGCGAAGTAGCACACCATCACGCTCTCTGTTAAAGAGAGCGTGATGAGGGCGAGTGACGTTATCACTG
>astacus_leptodactylus_3.267
AGACAAGGTCACATTATGGAATGATCATTGTGTCGACTGAAGGCAAGGTCACATTATGGAATGATCATTGTGTCGACCAATGACAAGGTCCAATCACGAGAAGAAGCAGTTTAGGGACAGTCGTTAAGGCAGGCGCCGCTGATGGCGCAGACGGAGTTGGCCCAGTCGCAGATCTTGGCGTTGGGGTTGAAGAGTGTTCCTTCCGGACACACTTCCTCCGTCGCGTCGTATCCGTTCTCCGTGTTCGGGGCACAGAGGTAGTAGTGGTGGCAGTTGTCAGGGTCAGTGTTGAGTCCTGGCTGTTCACACACACCGTCAGGAGGAGGAGGTCCTCGGGTGGTCGTTGAGGGGGTCGTCGGTGCACTGGGGTCGACAGTAGTGGTGGGTGGGGTGGGAGGAGTGGGAATAACGTCACCCGTGAAGGTCTCCCGCAGAGTCTTGATGAGGTCGAAAGAGCGGGCGTTGCAGAAGGCGCGGAAGTCGTCTGTCTCGAGGCTCCAGACCATCATACCAGCGAGGTTCATGCTCTTAGCATAGCTGGCCTTGACAACGCAAGAGTCGTGGTCATCGTAAGAGCACCAGATCCTCTCGTGGTTGTAGCTGTAGGTGTAAGGTTCATTCATGCCAGGCGCGATCTCTATCACCCAATCCGCCTCGTTCTTCTGGAACTCACAGATCTCGTTGTAACCCAAGAATCCTGGACTCCTGGTGTAGGGTCCTGCAGGTCCTGGCTGGCTGGCTGGGGCGTAGTAGCCGGTCTCGTCAGTGCTGTAGTCCAACTTCCAGCAGCGGCCATACAGAGGGACGCCCAGCGCGATCTTGGTGCTCGGCATTCCTCCGTCAATCCAGTACCTCACAGCGAAGTCCTGGTTAAGGTAGACGTTGTCTCCGGTGTCGTCAGGGTACTGGTAGAGGCCAGACTGGTGGTGGGTGTAGGTGTCCCAGGCACCGTGCAGGTCGTATGCCATCAGGTTGATGAGGTCAAGGTTCTCTGCCATGGCGGGGATGTTGTAGGCGGGGTCAATGGTCAACTTCCCCGCAGACACGGCGGCCGTCAGGATCATACCATTGGCGTGCAAAGCAGTGTTCAAGTCTGACAGGAGGCTGATGAAGTTCACCTTGTCCTCCGGCTTCCCGCCACGCTGGGTCGGGTACTCCCAATCCATGTCCAGACCGTCGAAGTTGTGGGTCTTCAGCATCTCTACGGAGGAGTCGACGAAAGTTTTCCTTGATGCAGCGTTTGACGCCATGTTAGAGTACTTGGTGGATCCCTCGTTCCAGCCTCCGACGGCCAGGATGGTGATGAGGTCGGCGTTCTTGTCCTTAAGGGCGGTGAACCGGTTATAGGCGCACTTCCCGTAGTTCTCACACAGCTCGTTGTACGGGTCCAGTACCCTGATCTTGTTGTCTGAGCCCAGTCCAGCGAAGCCGAAGATGAGGTGGGTACAGATGGCAGGGTCGATGTCCTCCACGTCAAACTTGCCGTTGCCCTGCCTGTACACGGCCCAGGAGCCATAGTAACACACCATCACCCCGTCGCTCGCAGCTGATGCTGTGAGCGCCAAAATGGCCGTCACCGCTGACAATAGCAAAAGTCTCATTGTGCCTGTCTCTCGTCTAGTGATCCCTGGAGAGAGTGTTGGCAGTGACTGAGACTCCCGGAGCCTCTTCTGCCCTTTATATACCTGCAGGAATCAGGCCACCAAGGGCAGCAGTGCTGGGTCGCTCCCACGCGTCGGCGTTCTTGTCCTTAAGGGC
>astacus_leptodactylus_3.296
TTGAACGCTGACCTGCAGGAAGCGAAGCCGTCGTTCTACCGACCAGTACAAGTGGTTGTGTAATGATAAGGCCACCTGAGAAGTGAACAGGTGGGTGGAACCACTCAGGGGGAGCCAGCAGGTGGTGAGAACCACTTTAGAACCCAGCAGGTGTGGGAGGGTCAGTTCTCCTCCTCCTGGTTATTCTGCCTTCACCAGCACCAAGNNNNNGGCAACTTGTGGCTTCAGAGAGGAAACGAGATTGTCCATCATGACAGTGAGGGCTTCAGGACGTTCTGGGGTCCTCGCCTTGCTCCTCCTCCTGACGGGGACGCTGACGAGAGCTGACCTCAGCCTGGTGACCTCCGAGGACAGCTTCGTCATCAGCGTCGACGGTACTCGGTTGTTCACGCACACGTCGGATGACCCCATCATCTGGGTCGGGTATGGTCACACCAACTTCACCGAGCACCAGGGCAACTTCAAGGTGGAGGAGGACGTACTAGTCAAGTTACCCCTTCAACACTACCAAGTAATATCCAACGTCCCAGATAGGATCCAACTCGTTTTGCAGTCGGCTGAGGACTCGGACTTGACTGTTAAATTTTCAATGACGATGACCTCAGATGAGGACGAGTACTCGGTGGTCAACCTCTCAGCCCAGGCCGACTACCCCAGCGACGCTTCTTACAACCGTATGTGGGTGAGGTTCTCTGCTGACGAAGATGAGCAGGTGTGGGGGGCCGGCGAGCAGTACACTTACCTCAACCTCAGAGGTCACCACTTCCCCATCTGGACCAGAGAGCAAGGAGTGGGAAGAGACGGAGGGATTATCGCCAACATTTCTGATATCGACGGCGGCGCTGGAGGAGACTACTACACTACCTACTATCCTCAGGCATCCTTCCTATCCTCCAAGAGGTACTCTGTGCTCATCCAGGATCACAGGTATCTGGTCCTCAACTTCACGGACGCGACGCGACACGAAGTGTTCCTTCACAGCGACCAGTTGGAGGCGTCGACGGTGTGGGGGTCAAGCCTGCTGGGGACGGTACAGGTGGTCACAACGATCCTGGGCACCCAGCCGCCCCTGCCAGACTGGGTCATCAGTGGGGCCTGCTTGGGCGTTCAGCAGGGCACCCAGCAGATGCTGTACTTGTACGAGTTGGCCAAGTCTGCCGGGGTGATGGTGAACGCCCTCTGGATCCAGGACTGGTCTGGCACCACAGAGACCGCGTTCGGCCACCGGGTCTACTGGAACTGGCGCTGGAACCAGACTTACTATCCAGATCTGGATGTGACCATCCAGACCCTGCTGGAAGATGGGGTGCGGGTGATGACCTACATCAACCCTCATCTGATTGAGGGCAGCGACATGTTCCAGGAGGCGGCTTCTCTTGGCTACCTCATGACGGACGCTGCAGGAGAACCCTTCAGGCAAGATTTTGGAGGGTTTCTCGGAGGCACGGTCGACCTATTAAGCCCCGAGGCCAAGACTTGGTACAGAGACGAGATGGTGAAGAACATGGTGGAGCTGGGCTTGGGGGGCTGGATGGCAGACTTCGGGGAGTACACGCGTCTGGATATGTTCTCTGCCAACACGGGTCTTAACGCGGAGGCCCGACACAACCTCCTGCCGGTGGAGTGGGCGAACTGCAACAGGGACGTACTTGAGGCGTCCGGCCAGCTGGGGCAGGTGGTGCCCTTCATGCGCTCCGGAGGGCTCGGGTCGTCCGGATACCAGGTGTTGGCGTGGGCCGGCGACCAGAACGTCGACTGGTCTCTTGGTGACGGTGTGGCCACCACCATCGTGGCTGCGTTGAGCCTGGCCATTAGCGGGATGGGGGTGACCCACTTCGACATCGGAGGCTACACCACGATGCCCCCCGTCATGCAACGTAGTAAGGAGCTCTTCCTCAGGTCGGCCGAGTACGCGGTCTTCACCCCTGTGATGAGGACCCATGAAGGCAACAAACCTGATGCCAATCACCAGTTCTACTCAGACGAAGATACACTCATCCAGTTCGCCCGCCTCACGCAGATACACTCCCGGCTCCTTCCCTACACCCGGCAGCTTCTTCAGGACCTCTACACAACCGGCTCTCCAGTCCAGCGACCTCTCTTCTTGGACTTCGAAGGGGACGAGGGCTCGTGGGGCCCCTTGTATCAGTACCTGTTCGGGCCCGACTTGCTTGTGGCCCCCGTCATTCACCGTAACCAGGAGACGCAGACGGTGTACCTACCTGGAGGAGCGTCCTCCTGGGTGTACCTGTGGGGGAGCGAGACAGTGGTGGGTCCGGCCACTGTCACGGTACCTGTCCCCATCGGCTATCCTGCCGTCTACTACAGGGAAGACTCTCCCTGGCAGCCACTCTTTCAGGAGATCGGTCAGGAGTTCGGTCTGGATAGCAAGAAGAAGTTGGTTTAATGATATAATGATAACCGATCTTCATGGCTAGCTAGAATACGCTTCACTACCGTCATCTGTCATCCTTCAGTCTGGCCAGCGAGGGAGTACTAAATTAAACCATCAGCGACCTCTCTTCTTGGACTTCG
>astacus_leptodactylus_3.325
AGCAGTCGGTGCCTCACTCCTCCAGAAGGATGAGTTTCCGAGGCAGAGTGTTGGTGGTGGTGGCTGTTGCCGCCGCCTGCGTCATCTCCGCCGCTCAAGAAACCAACCTTCAGGCAATTGAATGTCCTTTCCCAGAGGGGCAGGAGGTGGTGTCAGAGGAGGAGTGTGGGAAGTACTCAGCCTGTGAGTGGACGGATGGAGTCTGTCACGTAGTCAACAACGCCATTGGCGGCTATGTGGTCCAGGGTCCACCAGAGGTCACCCCCAGAGGCTTCAAGGTTAACCTGAAGAAGGCGGACGACACAGTGACGATGTTTGGAGGCGACGTGACCAACCTGGTGTTTGAGGTCATCCAGCACGAAGATTACCACCTCCAGGTCAAGATCTATGATGGAGACGATGAGCGCTACGAGGTGCCTGTGCCGCTGAGTCTTCCTGACGCCCCAGACGCCGACACCCTCTACACCGTGGAGGTCAGCGGGGAAGGCGAGCCTTTCCACTTCACCGTCAGCAGAAAGTCCAACAACAACACTGTGTTCCGCTCGATGGGTCCTCTGACATTCGAGGACCAGTTCCTGCAGCTGCACACCTGGCTTGCCTCCACTTACCTATACGGCTTCGGCGAAAACACTCACCTCTCCTTCAGACACAAATTCGAGCCCCGCTCCACCTTCCCCATCTTCGCCAGGGACCAGCCAGTGGGCACGGACCCCATGAACGAGTACGGTCACCACCCATACTACATGGTGATGGAGGACGACGAGGGTAACTCTCACTCCGTTCTTCTCTACAACTCCAACGCCATGGAGTACTCGACCTTCCTGCTGGAGGATGGGACGCCGGCCCTCACACTGAGGACCATCGGAGGCATCATCGACCTGCACATGTTCCTGGGCCCCCGGCCGGAGGACCTGATCACGCAGTATACCTCCATGGTTGGCAATCCAGTCTTACCCCCGTACTGGTCCCTCGGGTTCCAGCTCTCTCGTTGGGGGTATGGCTCTACCGACAACGTTCGCGCCGCCAGAGAGAGGATGAAGGCCATGGGCATTCCCCAGGACGTGCAGACGTGTGACATCGACTACATGAATCGTCATAGGGACTTCACCTTTGATCCGGTCAACTGGGGAGACATGCAGGACCTTCTACAGGAGCTGCACAATGATAACCTCAGAGTCATTCTCATCCTGGACCCGGCGCTGGTGATCGACTTCGACAACTACCCGCCGGCAGCTAGAGGGAAGGAGTCGGATGTGTTCATCAAGTGGTCCGACCCCAGCCTGGTGCCGGACGACCAGGAGCCCGGCACTGACGACTACATGGTCGGCTACGTCTGGCCCGACACAAAGACAATGTTTCCCGACTTCTTAAAACCTGAGACTCAGGACTGGTGGATCAACGAACTGAAGCTTTTCCATAACGTATTGGACTATGACGGCATTTGGATCGACATGAACGAGCCGGCCAACTTCGGCACCAACCTGGACAAGCCCTGGAACTGGCCATCCGACCAACCGGACTGGAGCCTCAAGTGTCCGGATAACAAGTGGGACTCGCCACCCTACACCACTATGATGATCCGAGTAGGTGATAACCAGAGCAAGAAGATCAGCGACCACACCATCTGCATGTCCGGCAACCAGACAGATGGCAGCACCATCTTCATGCACTACGATGTTCACTCCCTCTACGGGTGGGCAGAGACTGTTGCCACCTACAGAGGACTAGAGGAAGTGTTCCCTGGCAAGCGTCCTGTGGTCCTCTCTCGCTCCACCTTCCCAGGCTCGGGTCAGTACGCCGTCCACTGGCTCGGTGACAACTCCGCTGACTGGACCCAAATGCACATGTCTGTTATTGGAATGTTTGACTTCAACATGTTTGGTCTGCCTATGGTGGGCGCCGACATCTGTGGTTACTTCAACGAACCTGACCTGGAGATGTGTGCCAGGTGGATGGAACTGGGTGCCTTCTATCCCTTCAGCCGGAACCACAACACCAATGGGACGGCTGACCAGGACCCTGGAGTATGGCCGGAGGTCGGGGAGATCTCTCGCTACACACTCAACATCCGCTACCAGTACCTGCCCTACCTCTACTCCCTCTTCCATAGGGCACACATGCATGGCGCCTCCGTCGTCAGGCCGCTGCTGAACGTCTTCCCCACCGACCTGGCAGCTCGAGACGTCGACGACCAGTTTATGTGGGGCGACGGACTGATGATCGCCCCTGTCCTTACCCAGGGTGCCACCTCCAGGGACGTCTACTTCCCTGAGGGGATCTGGTACGACCTGGTGACTGGTGTGGAGACGGCCACAGGACCCACGACGCTCACTGTTGATGCTCCTCTCGAGGTCATTCCCCTCTATGTTCCAGGAGGCACCATCCTCCCCTACCAGGTGCCAGCCCTCAACACTGCTGACAGTCGTCAAAACCCGCTGGGTCTGACGGTGGCGCTG
>astacus_leptodactylus_3.329
GAACTCTATGAGTTCGCTGACAACTTCCGCGATATCTACGACAACTCCATCACAGACGCCACGGCATATTACCACTCATGGAGTGGTTACGGGGACGAGCTGGCCTGGGCGGCACTGTGGTTGGCCAGAGCCACCGGCGACGACACCTACCTCACTCGTGCCAAGGGTCACTGGGATGAGTTCAACTACCTAGAGGAGGATGTGCAGCAGTTCTCGTGGGACGACAAGAGGGCCGGAGTCTATTCGCTGCTGACGCTTCTGGACGGCTCCACTGAGTACTCTGATCCCCTCGTCAAGTATCTGGACTGGCTGAAGACGGCAGCTCCCTACACCCCAGAAGGTCTGGTCTTCCTGGACCAGTGGGGCGCCAACCGCCACGCTGCTAACGTCGCCTTCATCTCTCTTTGGGCCGCCAAGAACGGCATTGATCCAGAAGCCAACCGAGAGTGGGCCAAGGGCCAGATCGGCCAGCTGTTGGGAGACAACCCAAAATACCACAGCTTCGTTGTGGGCTACGGTGTGGACCCTCCCCAGAGACCCCACCACCGCTCCAGCTCCTGTCCGACTCCCCCGGAAACCTGCGACGGAATGCTGACGTACGACGGACCCAACCACCAGGTCCTCTACGGCGCCCTTGTCGG
>astacus_leptodactylus_3.385
GTCCACACCGTAGCCCACAACGAAGCTGTGGTATTTTGGGTGGCCTCCCAACAGCTGGCCGATCTGGGCCTTGCCCCATTGCTGGTTGGCTGATGTATCAATGCCGTTCTTGGCAGCCCAGAGGGCGATGAAGGCGGCGTTGGCGGCGTGGCGGTTGGCGCCCCAGGCGTCCAGGAAGACCAGGCCCTCCGGGGTGTAGGGAGCTGTCGTNNNGCTGTCGTCTTCAGCCAGTCCAGGAACCCGACCAGAGCGTCTTTGTACACACTGGAGCCGTCCAACAGCGTTAAGAGTGCGAAGACTCCAGCTCTCTTGTCGTCCCAAGCAAACTGAACAACATCCCCATTAAGGCTAAACTCGTCCCAGAATCCCTTAGCGCGGGTGAGGTAGGAGTCGTCGCCGGTGGCCCTGGCCAACCACAGGGCTCCCCAGGCCAGCTCGTCCCCGTAACCACTCCACGAGTGGTAAAATGCCGTGGCGTCTGTGATGGAGTCATCGTAGATACCACGATAATTGTCAGCGAATTCGAAGAGCTCCTTAGCCACGCCCAGGACCTTGTCGGAGTAAGCGGCGTCCACGCTCTTGAAGACGATTGCTGCTCCGGCGAGGGCGGCGGCGGTCTCAGCGGCCAAGTCGCTACCTGGGTGTCCTTCGTCGATCTTGTAGGAAGGTCGGGCCATGGTCATGTCCTCAGGGCGGCCCCAGAAGGCGTGGTCGGCTCCTCCATTCCCCACCTGGCCGTAGAATTCGTCATGAGCAGTGTGAGCCTTGAGGAAGTAGTCTGTGGCCCACTTGATGGCTGCCCGACCGTACTCCGTCTGACCAGCACTCTGGTGACCATCAGCAAAGTCAATCAGACCCCAAGCCAGCATGGTGGCGGTGTAGGCCATCGGGAACCCAAACTTGACGTGGTCACCAGCGNNNNNGCTGGCAGGTGACCTGACCGCTGGGCCTCGTAGAACACGTAGGACATGCACAGTACCTGGCTGTAGTCGTAGGGACCCATGCCAGTGGCCGCACAAGGGTTCTCCATGGGCGCTGGAGTGGTGAAGGCCGAGTCGCAGATTTCGACGCCGTTGAGCACCTCATGGATGACCAGCGGGGTGACTGCTGAGTAATGGACCTGGAAGGTGAACTTGATCTCCTCCCCTTGAGCCACGTTAATGTTGGAGCTGGTGAAGGTGTAGTGAGTGTCGTCCACCTTGGTCGACTGTCCCTCATAGAAATCAACAGCGTCTACGGGCGTGCTAAACTCCAGCTCCAGACTGAGGCCGTTGATGGGTGCTGGAGCGGTGGCAGTAAACTCTGCCTGGTAGTTGCCTGTCCAGGTGTTGACAATGACAACATTGTCGCACTGCGCATGCGCTCCTGAAAGGAGGAGGGTGAGGGTGAGGGCCCCCAGCAGGCAGGTC
>astacus_leptodactylus_3.387
GCTTAATCGTGATGATATCTCTATTATAAAAGTTAATCAAAGCCTGACATACCAACGAAAACGTCCCGAAGTCTGAATATATGGTGAAGAAATTTAATTCGATTCAGAGAAATTTAAGAGATACCGAAAACATTGGTTGAATCAAATTGCAAGAGATGGAATGCCGGAGATAAGAGTACTAGCCTTTTATTACACATATCTTGACAAGAGCAGCTGGTTCTCGCTCACCAACAGATAAGGATAANNNNNATTATGTTGGTTTTGTAGACAATCTGTCATTCTGATGAGTTATTCAGATGGAAGAGCCATGAGACAGGTCTAGGATTGATGTTTAGGGTCAGGTCGGGTCTGAGTTCGACCAAAGCCACCAGAGCTCCGGTGAAGTGAAGGTCGGGTCTCTGAGCTCGAGCAAGGCAGCCAGAGCNNNNNGCCACCTCGTTGTGCTGGTAGTCGGTGCGAATATCAGTATAGTCGCCGTTCCCAGCTGGACCGCCGACGAGGGCGCCATAGAGGGTGTGGGGGCTCGGGTCAGGGTTGTCGAGCGCACCCTCACAGCTCTCTGGCGGGTTCGGGCACGAGGCTGAACGATGGTGGGGCCTCGAGGGAGGATCCTGTCCGAAGCCCACGACGAAGGACCTGTGGTAGCGGGAGTTGTCGCCCAACAGCTGGCCAATCTGACCTCTGGCCCACTCCTGGTTAGCTTCTGTGTCAAACCCGTTCTTGGCCGCCCAGAGGGCGATGAAGGCGACGTTGGCGGCGTGGCGGTTGGCGCCCCAGGCGTCCAGGTAGACAAGGCCCTCCGGGGTGTACGGCGCATCGGTCTTCAGATAGTTCAGGAACTTAACAAGGTAACTAGAGTACTCGGAATCGTTGGTCAGCAGCCAGAAGAGCGAATAAACTCCAGCTCGTTTGTCATCCCAAGAGAAGGAAGCCAAATAGCTTGTCAAGTCGAACTCGTCCCAGTGACCTCTGGCGCGGGTGAGGTAGGAGTCGTCGCCGGTGGCTCTGGCCAACCACAGCGCCGCCCAGGCCAGCTCGTCCCCGTAACCACTGAACGAGTGGTAGTAGTTTTGGGCGTTGGAGATAGACACGTCGTAGTTCTGACGGAAGTTGTTGGCGAATTCGTAGAGC
>astacus_leptodactylus_3.404
CCACCACAACAACCACCACCGCTACAACCTCCACCACAAAACGATAGCCATTTCTACTGCGGAGATAACACCACCACTTAACCTCACCCGCAAGACCCATTCCATCAGTTTAATCTGAAACGCCTCTCAACACCCACATCACCACCACACCCAAACACGCTCGGTGATAAGCCAGAAAGCCAGCCTCCTTCCATTACCCCATGGCTACCCGTCCACCGGCTTCCCCTGGGGCTTGGGCGTGCTGTCTGCTAGGACTGTCGGTAATCAGCCGTCTGTGTGACGCACGGTTCACTGTCTACTGGAACTCTCCGACGGGGTCATGCCACCAGTATGGTGTTCACATCGACGCCGCCGCCTTCGGCATCGTCCAGAACACGGACGACCAGTTCTATGGTGATAAGGTGATGATATTCTACAACCCTGGGGCGTTCCCCTGGCTGAACGGGAGCGTTCCGGTGAACGGAGGCATCCCACAGAACGGCAACCTCTCTCATCATTTAGAAGCTTTCACTCGCAAGGTCAACCAACAGACGCAAACCAACTTTTCTGGTGTAGCGGTGCTGGACTTCGAGTCGTACTACCCAAGCCTGGCAATGAGTCCCCAAGAGTACCGCCAGGCGTCTAAAGAATGGGTCATCGCTAACTACCCTCCCCTCCCATCACCCACGGTCGACCAACTCGCAGAAGAGACCTTCAATACCTCCGCCAGGGACTTCTTCCAGACGCTGCTGTGGACAGGTCGCGTCCTGCGTCCCAAGGCTCTCTGGGGCTACTACCACTACCCCTACTGCCACAACTACGGCCCTGGTGTTGGGGACTGCAAGCCTCTGGTGATGGAGGTCAACAACGAGACACAGTGGCTGATAGAGATGAGCACAGCTCTGTACCCAAGCATCTACATCTTCAAGAACAGCGGCTGGGACCCCGCAACGCGACGCCTCAACACTCGCGGTCGCCTGCTGGAGGCCATCCGCATGCGGCAGCGAGCGGGCCTCACCATCCCAATCCTCCCTTACTTCTGGTACAGGTACCACGACGACCCCAGCTTGCTCTTGCCCGTGGACGTGGTCAACACACTGGGGTTCGCCCGGGTGTTGGGCTTGGAGGGGGTTGTTGTTTGGGGCTCTAGAGAAGACGTAGCATCCAAGGCCCAGTGCCTGGCACTCAAGGAGTACGTGGAGGGGCAGCTGGGACCGCTTGTGCAGTACCTGGACCGCCTGCCCACGGCCTCCCTTCGCTTCATCATCAACTCCAATAGACTGCTCAAGAAAGTGGCCAGGAAGGCACTCAGGGAGGCCAAGTGGCCGCTATCATTCACCAGGCTCCACTGAGTACCTCACTCACTGTCTGACTTGACTGACTCACTGGCTGACGTAACTTACTGACTTACTGGCTGGCTTAATTGAGTGACTGGCTGACTCACTGGCTGACTTAACTGACTGACTTACTGGCTGACTTAACTGACTGACTTACTGACTCACTTGCTGACGTAACTGACTGACTTGCTGACTCATTGGCTGACGTAACTGACTGACTTATTGGCTGACTTACTGACTGACTCGCTGGCTGACGTAACTGACTGATTTACTGGCTGGCGTAACTGACTGATTTACTGGCTGGCGTAACTGACTCACTTACTGATTCAAACCCATTGACTTACAGAGACTCACAGACTGGCTGACAAACTTACTGAATAACTGACTAACTGATACAGTTAATAGTATTATCAAGTCTTGGACTGGGAGCCAGTTACAAGCATTACAGCCACTTACAACACTAAATCCTCCATGTTCAATATCACAAGATAAATTACCTTTGATAATCTTACTTACAATAATAAATCTAACAATTTCCAGCTGGCTCACAACCGATTGGACCCGGGTTAGACTCCCGGGCAGGGCGGGACGTTGGGACAATTTTCCTTACCCATGATGCCTCTGTTCACCTAGCAGTCTACTCATATCTTGGTGTTTCTCTTGATTATTGTCCACTTTCTGTTCTCTACAAACAAATCTGTATTTGTTATTATACATACAGTATTTCTGTATTGTTGATGTACAATATAATGCACGTGAATATACTGCATTTACTGTGTGTACCATTTAACATGACCTGAGAGATATAGATGTGATGCCGTCATCACATAGAGAGCTAACACCTCACTGCCCCGTAGTCTATCATAGGTAAGTACCACACCACGCCAAGCTTCCGCTGGACTCGTCTCACATGGTGCTAGGCTGTGTTTGTTAATTTGTTGCATATATGCCTAGTTTCACAAACAACAACTGTATAAAGCTGTATTGAACATACATTTTTTTTTTGTAATTTTGCCCCGAAGGGCGAGTTTATTGGACAGCGCCACTCAACCTGTGAGTGATCATACCGCCAAAGCAGCATATACAACACCTCCCAATAGGAAGAAAACCCACTGGGCCTTACTTAACGTTCTCAAGTGAACAGTTTATTAAAGAAGAAGGTTAACATTTACCAACCCTTAAACTTACGTTATCTTGCGGGTGCAAAGTGGGGGAATCTTTTAAGAACAGTATCTATGTTTGACAAATAGTGTTTTCCTAATTCANNNNNCAACAGGTCACTTTTTGGCTTAAATTCAATGCGGCAGAAAGATGTAATCCAAAAAACAACGACCCAAAGCTAACCTAACCTAACCTACCCAAGCCATAAAGAACCTGACAGTATAAAGCTATCAGTGCTGGTAGCAACCCATCCGGGCACCTTCCTGTTATAGCCACCTTAGTATACCCCACTCACAAGCTGCTGCTGCCCACGGTGGTACTCACCTAGTTGTGCTTGCGGAGGTTGAGCTTCGGCTCTTTGGTCCTGCCTCTCAACTGTCACTCAACTATTGGGCTCTATCATACCTACACTTAAAACTGTATATGGAGTCTGCCTCCTCCACCTCACTGAATTTTTTTTGTCTAATGTCTCTGTGGCTCATTTTGGGTACTTAGTTTCCACCTGTGTCCCCTTGTTCGTGTACCACCCGTGCTAAATAGTCTGTCCCTGTCTACCCTGTAAATTCCTCTGAGTATCTTGTAGGTGGTGATCATGTCTCCCCTAACTCTTGTCTTCCAGTGACGTGAGGTTTAGTTCCTGCAGCCTGTCCTCGTAGCTCAAGCCCCTGAGCTCTGGGACTAGTCTGGTGGCATACCTCTGGACTTTCTCCAGCTTCGCCTTGTGTTTAACTAGATATGGACTCCACGCTGGAGCCGCA
>astacus_leptodactylus_3.486
CCTCCTGCACTCAGGAGCGGAGGGTCAGTGCCCAGAGACGGTGATTGAACAGCAGTTTGCTGGCCGGTACATAGCTGAGTTCTCCTACATCCCTCCTGACACTATCCAAGGTCTATCCCTGGAGCTGGGCTTCAGCTCACCTGTTGACACCATCACATTCTATGCTGGGTCAGTGACCAAGGTCGACGACTACCACTACATCTTCTCACAACCGGACCTGCACACCAACCCGGGAGAAGCAGTCCACGCCAAGTTCGAGCTCACCTTCAGCCACTACATCCCCTACGTGGTCACCGAGGTGTTCAACGGTGACCAGCTCTGTGACACTGTGTTCACAACGCCAACGCCCTTCCTGAACCCTTGTGCAGAGACTGGCATGACGCCCTACGACTATAGTCAGGTACTGTGCATGTCCTACGTGTTCTACGAGGCCCAGCGGTCAGGTCACCTGCCAGCGGACCAGCGCGTCACTTGGCGATACGACTCTGCTCTTGACGACGGTTCTGACGTCGGCCACGACCTTACTGGTGGATATTACGACGCTGGTGACCACGTCAAGTTTGGCTTCCCGATGGCCTACACCGCCACTGTACTGGCTTGGGGCCTCGTAGACTTTGCTGATGGCTACCAGACTGCCGGTCAGA
>astacus_leptodactylus_3.487
TCAGAGGTGATGACCGTGACCGCAGACATCACCAACCCTTGTGCCGAGACGGGCATGCAGCCCTACGACTACAGCCAGGTACTGTGCATGTCGTACCTGTTCTACGAGGCCCAGCGGTCAGGTCCTCTGCCCTCGAACCAGCGCATCACTTGGCGACACGACTCTGCTCTTGGCGACGGTTCCGATGTGGGCCACGACCTTACTGGTGGATACTACGACGCTGGCGACCACGTCAAGTTTGGGTTCCCAATGGCCTTCTCCACCACCATGCTGGCTTGGGGCCTCGTAGACTTCGCTGAAGGACACCAGAAAGCCGGTCAGACGGAGTACGGTCGGGCGGCGGTCAAGTGGGCCACTGACTACTTCCTCAAGGCTCACACTGCTCATGACGAACTCTACGGCCAGGTGGGTAAAGGCGACATAGACCACGCCTACTGGGGTCGTCCTGAGCAAATGACCATGCAGAGACCTTCCTATAAGGTTGATGAATCAAATCCAGGTAGTGAGTTGGCCGGGGAGACAGCTGCTGCCCTCGCTGCTGCCTCCATAGTCTTCAAGGACTCAGACTCGGGCTACTCCGCTGAGGTGTTGGCCGTGGCCAAGGAGCTCTACGAATTCGCCAACAACTTCCGTCAGAACTACGACGTGTCTATCTCCGACGCCCAAAACTACTACCACTCGTTCAGTGGTTACGGGGACGAGCTGGCCTGGGCGGCGCTGTGGTTGGCCAGAGCCACCGGCGACGACTCCTACGTCACCCGCGCCAGACAGCACTTCGACGAGTTTGGTCTTGGAGGTTATGGAGGCAATGTCGGCTGGGATGACAAGCGAGGCGGAGTCAATTCGCTCTTCTATTTGCTGACCGGCGATTCTCAGTACGAGAATCTAATCAATGACTTCTTGGACTGGGCGAAGAATGGCGCTCCTTACACCCCGGAGGGCTTGGTCTTCCTTAACGAATGGGGCTCCAACCGCGACGTTGGCAACGCCTGCTTCCTGGCCCTCTGGGCCGCCAAGCACGGTATTAAGACAGATGCTAACCGAGAGTGGGCCAAGGGCCAGGTGGGCCAGCTGTTGGGAGACAACCCAAGATACCACAGCTTCGTTGTGGGCTACGGTGTGGACCCTCCCCAGAGACCCCACCACCGCTCCAGCTCCTGTCCAGATCTTCCCGCGTCCTGTGACGGCGCCTTCGACAACCCGGGACCCAACCCTCAGACCCTCTACGGTGCTCTCGTCGGCGGTCCTGCTGCTAACGGCGATTGGAGTGACGACCGCGGCGACTACCAGCACAACGAGGTAGCCTGCGACTACAACGCTGGCTTCACCGGCGCGATGGCCGCTATGGTCGAGCTCAGCTAGACATATCGTGCTAACTTTCAACACATAACCAGGATAACTGGATGAAAGTCACAATAACAAGCAATTGAGCACCTGCCATAATAATCCACAAAGTTAAAAATGCATTTTAAGAGATGCGGTTTCCACTGATGTCACCAGTAGGTGCACACACACAAAAAAATATTTATTATTCCATTTTAGTCTAAGAAAGTGGTGCTTGGTGGTAGCAGACACAATCGTAACCTACTGATATCTACCAGATAACCACAAAATGAGCCATGTTATCGACGGGTCTGTTTACCCTAACCATATATCAAAATGTAAACAACACCATCATAATGTAAATAAATGAGACTGACAAATTTATTTCTTTGTTTTATCAGTTTACGAATGCTGCTCTGTGGTCAACATGAAGCTGAAAACAAATTTATATATCTATATCTATAAAAGAGAATGTATATCTGTCTGTCCGNNNNNCCGTTGAGCTGAGCCTCACCAAATTTTCACACAAGCAGCATGTGAGGCACGATTGTGTCATAGGCCTATAAGGGTCGGCCTAAGTGCCATATTTTAGTGTGTAATGGACAAATAACATCAATTTGTAACGTAACTAAATAAAAAGTTTCCATTCTCACTAAGATTTATTTAAATTTTTTCAAATATTTGTCAAAATAATTTTCTTATAGTATTATAGAGTATTGTTCACTGATCTCGGGTAAATTAACATAAATTTTATACAGCCATATTTTAGCGTGAAATGGAAAATTACATAATTTTTTATTCTAACTAAATAGTTTCCATCCTCACTAAAATTAATTAAAATATTTGTCTGGGTAGAGAGAGACCCGGGCACAGC
>astacus_leptodactylus_3.544
TTTGCTGACATGTTTTAAAATTACTTCTGTCAACTGCACTTAACAACAACATGGCCACGCTCTGGAGGTTTACAGCTGCAGCAGCGTTGTTGACGCTGATCAGTGCAGTTGACAGAAGTAATTTTAAAACATGTCAGCAAAGCAGTTTCTGCAGACGTCACCGTGCCATAAAGCCTGGAGAAAGTCCATACCTCCTCCTTACTAATACATTGAGTGTAACAGATGAAGGAATATTTGGAGATGTGTTGAATGAGAAAAACAGAGTATTTTTCACCCTGGAAATATACCCTCTTAAAGATAATACTCTTCGCATCAAGATCAATGAGAAAAATCCAATTAAACAGCGTTTTGAAGATCCTTATGCTTTGACTGGTGATGGTCAATCTGAAACGTTTGAAGTAATTGACCGCTCCTCGGATGGATTTACAGTCAAGTTTGGTTCAAACCGAGCTATTGTGAAAGCCAAGCCATTGAAGATCGATATTTATAATGGAAATGAGCTTGTTGTAAGCACCAATGCTCGTGGACTTCTTAAATTTGAACATTACCGTAACAAAGCAGAGAGTGATGTCCAACCTGTGGAAGGAGAAGAGCAGGGAAATGCCTTACCACTGGATGAGGAGGAAGACACCAATGGACTTTGGGAGGAAAGTTTTAAGGGCCACACTGACTCCAAGCCTCATGGCCCTTCTTCTGTGGGAATGGATATCTCTTTTATCAACTCAAAGCATGTGTATGGGATCCCAGAACATGCTGATTCTTTCTCCCTAAAGGAAACTACATCGACTGAGCCATACCGCCTCTATAACCTGGATGTTTTTGAATACGAATTGGATAATCCAATGGCTCTGTATGGATCGGTCCCTGTGATGATATCACATACTCCTCGACAGAGTGCTGCTGTTTTTTGGCACAATGTTGCAGAGACCTGGGTTGACATTAAGAAATTGCCAGACAGCAATGTTGTTTCGTCTATTGCTGGCTTCTTCTCTGGTGGTGACTCAGACCCTCCCCAAGTCTCTACACATTGGTTCTCAGAGTCTGGTATTATAGACTTGTTTATCATGCTGGGCCCACGTCCCATGGATGTGTTCAGGCAGTATGGAGCTCTTACTGGATACTTCAATCTTCCCCCGATGTTCAGCCTTGGATATCATCAGTGCCGCTGGAACTACAATGATGAAGAAGATGTTCAACAAGTTAATGAAAACTTTGACAACCATGACTTGCCGATGGATGTGCTTTGGCTTGATATCGAACACACTGATGGGAAAAGGTACTTCACCTGGGATCAAAACAAGTTCCCACACCCTCTGGAGATGACAGCCAACCTAACTGCACGGGGGCGTAAGCTGGTCAATATTGTCGATGTTCACATCAAGCGTGATAGTAATTATTTCTTTTACAAGGAAAACCATGACCGTGACCTTTTTGTCCATACAAAAGATGGAAATGAATATGATGGTTGGTGTTGGCCTGGGTCGTCATCGTATCTCGACTTGACTAACCCGGAGACCCGTAACCACTACAGTGACACGTACATGTTGGACCGTTACAAGGGCTCAACTTTAGATACCTTTATCTGGAATGACATGAATGAGCCATCAGTGTTTAATGGTCCCGAAGTCACGATGCAGAAAGATAACATTCATCCTGGTCTAGGTGTTGAGCATCGGGAAATTCATAATGTCTACGGGATGCTCTTTCATCAAGGTACTTTTGAAGGGCTACTGCGTCGATCAGATGGTCGTTTAAGGCCGTTCATCTTGACCCGTGCTCACTATGCTGGCACCCAACGTACTTCATCAGTATGGACTGGGGACAACACTGCAGACTGGGGTCACCTACGTATATCAGAGCCCATGCTGCTCTCTCTCTCTGTAACTGGCATCACGCTAGTTGGTGCTGATGTTGGTGGATTTTTTGGAAATCCAGATTCTCACCTTTTATCCCGATGGTACCAAGCTGGAGCATTCCAACCCTTCTTCAGAGCTCACGCTCATCAAGACACCAAGCGTCGTGAGCCCTGGTTATTTGATGCTGAAACTCTGCGCATTATTAGAAATGTTCTTCGTCAGCGTTATCAATATCTTCCCTTATGGTATACCCTCTTCTATGAAAATGAGCTTACAGGTGCTCCACCAATGAGGCCTCTTTGGGTAGATTTTCCAGAAGATGAAGCATCATTTGCAATTGATTACGAACACTTGATTGGCTCAGCACTTCTTGTTAGACCTGTTGTAGATGAAGGAGCAACCACAGCTTTTGTGTATTTCCCACCAGGAGTTTGGTATGATGTACTAGATTTAACTACTTTCATTGGTCCCAGCAGCACCACTGTGTCTGCACCTAGAGACAAGATTCCAGTTTATCAGAGAGGTGGAAGCATAATACCCCGCAAAGATAGAGTCCGACGTGCATCTTCGCTAATGCGTGATGACCCCTATACTCTATCAGTAGCTTTGGACTCGAATGGGAAAGCTCAGGGAACTCTGTACATGGATGATGAGCATACTTATGACTATAGACAGGGAAAATTCCTGTATTTGGCTCTGTCATGTGAAAATGGAGTACTGACCTCAAAGAAGATAGATCCTAATGGGAATTATGAGACTGGGTCTTGGCTGGAGCGAGTTGTTGTAATTGGGCTTAAGAAGCGCCCATCCAAAGTTACTATACAGAGTGCTTCTCTAGGTACGCGTGACATGGAGAGCTTCTTTGAAAGTGGCACAGGCACCCATGCTAGTTATTTCACCATACGTAAGCCAGGAGTTAGCATGAATGAGGAATTCACTATCACTATCCATTGAGGTAGTTTTTCATTAGACAGTTTAGTGCTACTTGTGTTGTTGATTGTGGAGGGGTTAAAACACTTGTTTTGGAGAAGTTTATTTTGTAAACTTTTATTTAGGGGTCTAATGCAAGGATATGAAGAGAAAATAATTTTATTTATTATCAACTGGACCTGTTGAAAATAATTGTACTTCCAGCGAGCTATTTTAGTGATGTGCTGGTGCATGTGTAATGTATCATCGGACATGTTCCCTCCCCTTCACTGTATGAATGTTGGATGTGTGGCTAACCATTTTTACACATTAAAAATTTAATTTTTTGTAACAGTTTTGAGGTGTGTAAATGTAGCTTCTATAATATAGCTGAATAAATCTTCACATACAGATTCATGGTGTATGTTATATATTCATATATGGGTTGTATTTGCATAGATTATAACATGTACTATTTAAGCATTCAAGTGGAGAAAGTTGTTTACAAACATGACTTGTTAATTAATGAGGTTAATGTATATTTGCATTTGTTTCATGAAAATGCAATACAAGCTGGAAAGTGAACAATATGATTATTTCATTTAAGTTTTAGTAACTACATTACTGGGATACTTGAATGGTGATGGTTGTTATATACTCATTTAAAGATTATCACATATTTTGTGGAATGTGCTCCTAATTTATTTGAAGACAGGTGTTTCTTTAATTTCTAATTTTCCGATGATTATATATAATCATGTGCATGTATTTATTCTGGTGAGAATTGGCTGTAATATGGGACTGAAACTCTTGTTAGTTTCGTGTTCTGTAGGGAAATTTTCTGAATAGATTACACTTGTTAATTTTTTTTAGAAGGATAAGGGATTTGTCTACATCTCATAGGTACTGTGTGTGTGTTGAGGTAAATCATTTGTCTTTGTAACAATTTTAATGTTTAGGGTGCTTACTGTTTTATATACAGTATATATATATATATGAANNNNNAAAAAAAAAAAAAAAAAAACTAGGTAATACAATAGCTTGAGTAGATTATTATTTTTGCCCTACTATATCTAATAAGCTGTGAATGGTATATAGAACAGCACAGCTTGTTAAAAAAAAAAAAAANNNNNTACTAGTTCATTGTTCTGAAGTTAAAGAAATGTATTTCACAGTTGTTGGATAGACGAATTGTTTCATATCGTAAAATACTGGCCAGGTAGAATTGAAGCGATTGTTCTAAAGTGCAGCCATGCGTGTAATATATTTTTATGTATTATATGTATATTTGACACATGCTCTTTATTAGCCGGAGAAGTGTAGAAGATAGAATTGAGGCGAGCTGCT
>astacus_leptodactylus_3.586
TCTGAGTTGTGCTTCAGGAACACGGTAATATTTCCAGCACGAAAAGCCTGTCATTAGAAGCAGTAGGAGTGTTCGCTGCATCCCAGACATCGTGGTGAGGGCAGCAAGCAGCATCTAGGGGCAGTCGTGCCCTTGACAGTGTGTCTGGCTGGTGTACTTAGTCTGGGAGTGAGACTTGGCCACCTTCTGCTCCCCGGCGATGATCACTGTTTGGATGGCCTTGGCGGGGAGGAGGAGGTTGGCGACGCCCACCGTCCCAACCCCAACACTCACCTCTCGCGCCACTTGACCCGTGTTAAGGAGGACTATGACGGTGTGACCATCAGGGTGGAGGAAGGCGCTGGTGTGAAGGTGCTCCTCGTCCAGTGTCGACGGCACCAGCCTCGACCCGGCACCCACAAACTTGCTGAAGTGACCCATCACGTAGAACATGGGCTGCTTGTAGAACTCGTCTGCTCTAGGGTTGACGATGATGGGGGCGTCCACCTTGTTCCCCGCCCAGTTGGGACCTCCAGTCATGTCAAGGGCAAGGTTCCAGTCCACCCAGCCAGACACTTGGTGGTTCACTACCTCGATGATGTTGGTAGCGTAGGATTCGGCCCTGGACCACGACCCAAGCACCACCGGCTCCTTCCCCGGGTCATTCCAGAACATCAATCCTGGAACTATACAAGACTCGCTGTAGATGATAAACTTGTCAGGGAAGAGGTGGTGTGTCTGGTCCAGGCGCTCTGGTCCATACAACACGTCAGTGTACCAATGGACCGCCACGCCGTCAACAAACCGCGCAGCTTCTGGGTCAGACAGAATCGCCCCGGGGTACTCAGGAAGCACGCCTCTGTTATCATCACCAACCATCACCTTGAGTCGACCCAGTCCTGCAGCCTCCAGCGTGGGACCTAGACTGTCCTTGATCCAGTCTCGCATGTCCTCCTTCTTCCATATGCAAGAGTTCCACTTTATGGGAGTGTCGGGTGCAGGGTGGTTCTGGGTGGTGAGGCCCCACATGGAGATGCCCGCTTCCTCGTACTCCTTAACGAACCTGACCAAGTAGTCTGACCAGGGCTGTCTCATCGCCGGGAGCAGCTCACCGGACTCGTTGAGCTTGCCGTTGGTCTTCATCCAGGCTGGGGGGGCCCAGGGGGACCCGAACAGCCGCAGGGGACGCTCTGACAGCTCCTGGGCCCGCAGGAGCAGCGGCATCTTATAAAGTTTGTCCTCCTCGGCTAGGGCGAAGTGCTCAAGGTGGATGTCGTCCTCGACGTCGTCGTTATACGAGTAGGGCCTGACGGAGAAGTCTGTACCAGCGATGGGTATGCGGCAGAGTTCGTACTCCACACCCTCGGGGTCGAAGTATGACCTCAGGAGCAGGTCTTGGGCCGGGGGTGAGAGGGCAGCCACGTTGATGCCGGCAGCGTCGGTGAAGGCAGCCCCGAACCCCAGCATCGTCTGGCGCAGACGGTCCAGCTCCAGCACCACCGTCGCCGACCCATCTACTTGTTTGTCTTCCAGTTCCCGCGTCTCTGTGTGGAACCTTAGTCCCTCCCTGGAGGAGGTGACGACGGTGTAGTGTCCGGGGTCAGGTAAGGTCAGCCGGCCCGGCAGGTCACAGTACCTAGCGTCGCACACACACACCACACTGTCACCCCCGAAGCTACGTGGGTTACACTCTCCACGTCCACCTTGAGCATGGAGTGGAGCCAGGAGGAGGAGGAGGAGGAGGAGGGAAGAGGACTGCGAGACTAATGCGTCCATGGTGAAAGTC
>astacus_leptodactylus_3.689
TATATAGGTATAGATAGATTTATTTTGAACCTGAGTCGAGTAACTGGGTATGAAGAAAAAATTACATGGATTTACCAAGAAATAACACTCTACATTTTGCCATGCTGCTTTATTTTACTTGTTAATAAAAATGNNNNNGCGCCGGTGAAGCCAGCGTTGTAGTCGATAGCCACCTCGTTGTGCTGGTAGTCGTTGCGGTCGTCGGTATAGGAGTCGTCCTGTGAAGGCCCGCCGACGAGGGCTCCCCAGAGGGTCTGTGGGTTGGGTCCTGCCTGGTTCATGGCCCAGTTAGGGTCACAGGTCTGAGGCTCGTCAGGGCACGACGCTGCAGCGTGGTGGGCGCGCTGGGGGGAGTTGTTGCCGTAGCCGACCACGAATGAGTGCAGCGGGCTGCCAAGCATGTAGTCGATCTGCTTCTTGCCCCAAGCGTGGTTGGTGCTGGCGTCGATGTTCAGCTTGGCGGCCATGAAGGCGACGAAGGCGACGTTGGCGGCGTGTCGGTTGGAGCCCCAGGCGTCGAGGAACACCAGACCGGCTGGGGTATAGGGGGCGCTGTTCCTGATGTTGTTCATGTAGGTCTGCAGGGCATTTCTGAACATGGAGTCGCTGCTAGCCATGGCAAGCACTGCATAGGCTCCAGGAGCTTTGGAATCCCAAGAGAACTGCTGAGGGGGAACACCGAGACCAAACTCGTTCCAGTGGCCCTTAGCCTTGTCGAGGTAGTTAGAGTCCCCGGTAGCTCTGTAGAGCCAGGCCGCTGCCCACAGCAACTCGTCACCATACCCGTTCCACGAGTTGTAGAAGTCGGTAACAACAGGGATGGAGTTAGCGTAGTTTCCGCGCTTCTCGTCGGCGAACTGGTAGAGCTCCTTGGCCGAGCTGAGCAGGGTGCTGGAGTAGCTGCTGTCGCTCTTGAAGACAATGGAGGCAGCAGCCAGGGCGGCTGCGGTCTCGGCAGCCAACTCGGACCCAGGATTGTTGCTGTCGATCTTGTAAGATGGTCGCTGCATGGTCATCTCCTCGGGCCTGCCCCAGTAGTTGTGGTCGATGTGTCCGTCACCAACCTGGCCGTATAACTCGTAGTATCCAGTATGGCACTTCAGGAAGTAGTCGGTGGCCCATTTGACAGCGGCCTTACCATAGCTTGTCTGACCAGCAGTGCTGTACCCAGAGGAGAAGTCGATGAGCCCCCACGCCAGCAAGGTGGCAGTGAAGGCCTGCGGGAACCCGAACTTCACGAAGTCACCAGCGTCGTAGTACCCGCCAGTAAGGTCATGGCCAACATCAGACCCGTCCTGCAGGGCTGAGTCGCCCCTCCAGGTGACTCTCTGGTTCCCCGGCAGCTTCCCAGATCGCTGGGCCTCGTAGAACACAAAGGACATGCACAGCACCTGGCTGTAGTCAAATGGACTCATCCCGGTGCCGCTGCATGGGTTGGAAATATCCTTCACGTCCGCAACCTTAGCTCCTCCTGGGTGGAGGAGAGCCAGTAC
>astacus_leptodactylus_3.741
GTCTGTGGCTCCCGGGTACTCCCAGTCAAGATCAAAGCCATCAAAGCCGTATTCTGTCAGCAGCTGGACCACGCTCCTGACGAAGGTGTGTCGGCGCTCGTCTACGGAGACCATCTGTGAGTACTTCTTGCCTCCCTCGGCCCAACCACCCACGGCGATCATGGTCTTCAAGTCAGGATACTTCTCCTTGAGAGCTACGAAGCGACGGTAGCCGTTGGCGTTGATGTCCAGCTCAGGATCGAGGACCATGACCTCCCAAGTGACATTGGAAACCCCACAGAAGGAGTAGATAAGGTGAGTACAGAGATCAGCGGGGATGTCCTCTATATCGTAGTGCACCTCCTCTGGACGGTATACGGCCCACGTCTCGTAGTAGCAGACGCGTCGAGCCAGACGTTCTGACTGAGCACTGCTGCCATACACCTTTGGCTCATGATCTCC
>astacus_leptodactylus_3.843
AGGCCTAAATAAGATATCCTAGGCCTAATATACGCCGTCTCAGGTCTAATTGAATATGCTTAAACATATACATATTGACAGTAAGTCACGATAACGTAGCTGAAAATTAGACACGCCATTAGGCCTTCGGCAGTTTTCTTTATTCTTATGGCTTACTTCTTACCTTCTGGCCTTTCCNNNNNTTCTAACTTTTTAATACAGAGTAAAGGATTAATGGACACAAAATCACAAATGCTATTTCATCATATATTTAGAACACAAGTGAATCATGTGAAGAAACACGTCCGTGTAGGATAATACGGCCACTCAGGAATGTGTGGTGCACGCGTGATTACATATTCGCACTTTCCTATGCTCGCGGGGAATGAGCCTCAGCTCCTGAGTCCCACCTCTTGGCTAAAAGCTGTATGGAACTGAATAAGCTTCAGGATCTAGCACTTAGCCAAGGGCATAAATCCTGGCCCCCTTGTGTTTTATTATGACTACATGTTGCCTCCAATGGTTCGTTCTATGTGTGTTTGTGTGTATGTGATTGGATCGTTATATGTGTGTTTGTGTGTATGTGTGTATGTGTGTGGATACTCGGTGCTCGCCACTCTTCCAACAGTTTGCTCGCCGTCTAGCTGAGCTCGACCAGGGCCGCCAGCGCCCCGGTGAAGGCGGCGTTGTAGTCGCAGGCCACCTCGTTGTGGACGTAGTCGTTGCGGTCGTCAGAGTAGGTACCATCCTCAGCAGGGCCACCGACGAGGGCGCCGAAGAGGACGTGGGGGTTGGGTCCTGGCTGCTGCTGGGCCCAGCCGTCGGTGCAGGCAGCAGGGGGCCACGGGCAGGAGCTTGAGCGATGGTGGGGCCTCTGGGGCGGGTCGACGCCATAACCGACGACGAAGGAGTGGCCGGCGTCTCCCAGGAGCAGGCCGATCTGCGTCTGAGCGAACTGNNCCGGGTCGATCTGGGAGAAGAGTGCATAGACTCCGGCCTTCTTGTCGTCCCAGGAGAATTGAACGGCGTCTGTCCCGAGGTCGAACTCTTCCCAGGCGGCTCTGGCCTTCGTCAGGTAGGTGTCGTCTCCTGTAGCTCTGTAGAGCCAGAGGGCGCCCCAGCACAGCTCGTCCCCGTACCCGCTCCACGACTTGTAAAACCCGGCGGCGTCGGTGATGGAGTTACTGTAGACCTCTCGGTCTTCGTCAGCGAAGGCGTACAGTTCCTCGGCGACAGAGAGCACCTTGCTGGCGTAGGCGCTGTCCACGTCCTTGAAGATGATGGAGGCGGCGGCAAGAGCAGCGGCAGTCTCTGCAGCCAAGTCCGACCCTGGGGCGGCGCTGTCAATCTTGTAAGAGGGTCTGTCCATTGTCATTGCCTCAGGTGGGCCCCAGTAGGCGTGATCCAGCTGCCCCTCTCCCACCTGTCCATAGAACTCGTAGTGGGCGGTGTGGGCCTTGAGGAAGTAGTCTGTGGCCCACTTGACAGCCGCTTGACCATACTCCACCTGGTCTGAGAGTTCGTGTCCCTTTTGGAAGTCGATGAGTCCCCATGCGAGGACGGTGGCGGTGTAGGCCATGGGGAAGCCGAACTTGACGTGGTCCCCGGCATCATAGTATCCACCACTGAGGTCGTGACCCACATCAGAGCCGTCGTCAAGAGCAGAGTCTTCCCTCCAGGTAACTCTCTGATCAGCGGGCAGCTTCCCAGAGCGCTGAGCCTCGTAGAACACATATGACATACACAGTACCTGGCTGTAGTCGTAAGGGGTCATGCCTGTTCCGGCGCAAGGGTTGTCCATGGCGTGAGGCGTCGTCCAGTCACCTACGCCATCACAGACATCATCACCGTTCATAATGACGCCGATAATGATGGGTTTGGTGCCCGAGAAATGAACTTCGATGCCGAACTCGACGGCATCGTTTGGCACAGCGTTGAAAATCTCGTTGGTGAGCGTGAAGTGCGTGCTGTCCACTTGCTCCACCGACCCCTGCCAGTAGCTGAGAGAATCGACGGGGTTGTCGAAGGTGAGATGGACTGTGAGGCCGGTGAATCTGATGGTGGCCTTGACGGAGAAGTCTGCGTCGTAGTTGCCCTCCCACTCACTCCTGATGGAGAAGCAGGGACACATCTCGCTCT
>astacus_leptodactylus_3.853
TTTTTTTTTTATTCTTTATAAACATATTTTATTAACAAGATTCATATATCACAGATCATATGGATTAAATTTGGTATCACAAATATTTAGTGTTAATCAGAACCTAAATAATAAAATATTATACCGGTATGTATGCTTCTGCAAACTACTGTACAGTATAATAATCTTGATCAAATAATTATATATGCTATTGTGCTTACACCATATCACAATATAGTACTTTTATTTTGTAAAGTGGCAGTATCACAGCTTGACAATTCCCAAACACTGAATCACAAAATCCTTATTAAAAATTACTTGGAACCTTGAGGGGGGGGGGGGGGAATTCTACCTGNNNNNCACCCGGCGCTCCCCCCAGAAAGAGTGTCTATATGAGGCCATAAATGTTATGAAGTGGAATTCTCAGAAGGAATAAGAAATCAAAATTATAGAAATAAACTTAAAAAACGATAACCATTTATGGTAATAGGCTCCACATCATTTCTTGCTGAGCAATGGCTTCATCCGTTTCAGAATAATCTAGAAAGTTGGCAGTCCACATGCCAACACCACGCATTCCAGTCATTATTGCCAGCATGTATTTGTAAAGGAGACTTTGTCCATCATCATATCGCATCTGACGTTCTTGACCCTTATTATCCTTGATATTATACCATGGGGTCAATGAGCTTTCATCCCAATGATAAGTTGCATTGAATTCCTCAAGAGTTGCAACCATGTAGCTATATGGATGTTGCGTTCCAGCTGCATCACTGCAGTTAGCTCCTCGAAATGGGATTTCTTCAATGAAGCAAGTGTCATTCTGGTCCAATAAAATGCATGGGTAGTTGTAACCATACCAAGGTACTCCTAAGACCATCTTCTCTGCAGGAATGTCAAGATCCAAGTATGTTTGAATTCCTTGAGCTGTCTTGTAGATTCCAGAGTTTGGTCTAGCAGTACACGGGCCATCAAATATCTGACTTTGCTCATCATATGCCATGATGAAAATAAGATCACTGTAGTTTGCAATTGATTTGTAGTCATAATATCTTCCATCAATCCCATTTGCAGACCATGCAACATCAAACGATACCTGTGACCCAGTTAAATCTGTGTGAAACATTTCTGCTGTTTCTTGCACCAGATTAGTCAGTCCTTCTTGCTCAGGAGAGTCTGGATTAATAACATCTTCAAAGTCTATGTTAATCCCATCTAAGAAATTCAAAGCAGCATCACTAACTTGTAATTTCACCCAATTATGGCGTGCAGTAGCATTGGGAAGATCACTTGTAGGAAAGTTACCTAGTCTAACAACTTTGACTCCATGTTCGTGGGCATGACAAAGAAGGTCCAGATCATAGAAGCCAGCAAGAGCAATAGTTGACAGTTTAGACCAGTTGAATTTTCCCCAAACAGATGCATCACAATCAAGCACAAAGGCAAAAACTTCCTTTTCCTGAGATTTTTGTAAGAACTCCTGAACATGTGGAGCCAAAGGATGTCTTTCAACAGCTTTTCCAAGTGGCATGCAGAGTAACTGATTACTACATGAACAGGGGCGAATAGTGTCTCTTGACTTTTGTAGTGGAGGGTAATCCTCATCAGTGTTTACTGCAGTGAAAGAATGAAGCCGTCCACCGACACAGGAAAATATACCCAGAACCATTATAAATATTTTATGTGATGTAAACATATTGTATCTTGTAATGAAGTGTTTAGATTATTTTATTTATTGTTGTACTAAGGATATACACTGCAAATACAGTATTTCCAGTGTTAATGAATTGGTATGAATTTTCTTCCTGTTGTCAGATGTACAGTATTCTTGCTTAGTTTGCTCAAGAAGTTATTTCAATTCACATAAATGTTC
>astacus_leptodactylus_3.1125
AAACAGATAAGGGAGCGAGAGGCCATCTGTTGGGTTTTATAGATAAGGGTGTGAACAGCCATATTGGTTGTGTATTAAAGGCATACACAGCTGGAGGTCATCAGTCGCTAGGGGAAACTCAAGCATTCCTCACCTGCTCTGCCCTTGTCTGCTGCTTATTAACGTCCATTTTAGCCACTCGTCTCTTGTCTAGTTGTCTTCACAGCCTAAAGAAAACGTGTTGTGGAGCATGGCAGGGGGAACTAAGCCAGGCGGGGAGCTCCTCCTTCCACTCTTATTCCTGGTGGTACTCCTCCTCCTGCAGCGGTCCTCCGCCCTGAAAAGTTCTTCAGCTAACAGGACTTTTGTGATTGACTATGACAATGACCAGTTCCTGAAGGATGGACAGCCCTTCCGGTATATATCGGGTTCCATCCACTACTTCCGTGTCATACCGTCCAATTGGAGAGACCGCCTCAGGAAGATGCGCATGGCAGGATTCAATGCTCTCGAAACTTATGTAGAATGGTCAAGCCATGAACCAGAGCCAGGCGCGTACGACTTCACTGGCATGCACGACTTGGAGACTTTCCTGAAGACGGCACAGGAGGAGGACCTTGTGGTCATCTTGCGTCTCGGTCCATTCATTGATGCCGAGCGAGATATGGGAGGTTTGCCCTACTGGCTACTAAACAAGAACCCAGACATGCGACTCCGAAGCTCAGACTCATCTTACCTCACCTATGTGGACGACTGGTTTAGCAACGTTCTACTGCCTAAGGTTAAGCCATTACTCTATGAGAATGGAGGACCAGTCATCATGGTTCAGGTTGAGAACGAGTATGGCAGTTACCCAGACTGTGATTTCTCTTACACTTCACACATGCGAGACCTTGTACGTCAAGGGCTCGGCGACAATGTTGTCCTCTTCACCACTGATGGGAATAGTGTCGGCTACCTCAAGTGTGGGAAAATACCTGGAGTGTACAGCACAGTGGACTTTGGGTCTGGGGGAGATGCGAGCAAAGAATTTGCAGCGATGAGGTTGTTTGAACCACATGGACCTCTGGTGAACTCCGAATACTACCCTGGATGGCTTGACCATTGGGGTGCCCCTCATAGTACTGTCAGTTCCGAGGTTATTGCCAAGTCCCTCGATGATATGCTGGCCATGAATGCTTCCGTCAACATGTACGTGTTCCATGGCGGCACCTCCTTTGGCCTGACTGCGGGATCCAATAAGGGGTCAGCTTTCCAGGCCTGCCCAACATCATATGACTACGATGCTCCGCTCTCCGAGGCAGGCGATCCAACCGAGAAGTACTGGGCCATTAGAAATGTTACACAAAAGTACCTTCCTCTGCCATCTGGAGATGTGCCACCGGCTTCCCCCAAGTACGGCTATGGGAAGGTAAAGTTGTCGTCAAAGGGCAGCGTACTGCAGATGTCTACACTGCTTCAGTCTGCCACAAACAAGTATCCTCTCACCTTTGAGGAACTAATGGTTTCAAATGGTCTGGTCCTGTATGCGACAGTACTTCCATTTAGGATTGCTGATCCATCCCGCCTGAGTATTAGTGAAGTGCATGACAGAGGGTACGTGTTTGTTGACACACGGTTTGTTGGGTTGGTCTCACGGGAACAAGAGCTGTACGATCTGGCCCTCTCTGCCCTCCCTAACCAGACCATCTTTATACTTGTGGAGAGTCAGGGACGGATATGTTTCGGTTCTGAAATTAACGACTTCAAGGGGTTGACTAAGAATGTTACCATAAACGACCACACCCTAGAAGACTGGACGATGGTGCCAATACCATTCACCAACGTGCCACGTCTCTCCTCTGCCCTCAACCGCCTTCACCAAAAAATAAAAAGCAGTCATTTATCTCCACAAGAACTTATGGGAACTCCCTTAGGGGGAATGACTTTCTATGAAGGCTCATTTGATATTCCCGATGATGGATCACACCCACAAGATACTTTCCTTCATCTCGACGGCTGGGGAAAAGGTCTGGTTTGGGTGAATGACTTCTGTCTTGGGCGGTATTGGCCAGAGGTAGGACCCCAAGTGACGCTGTATGTCCCCAGCGGCATCCTAAAGACAGGAAGCAATACCATGCTGGTGCTGGAGTATGAAGTTTCACCTTGTGTGCTTCCCGACTCGTGTTTTGTTAATCTTCAAGACACTCATGAAATTAATGGACCTACACCTATGTAATTATGAAGTGTGTCCACTTATTGTGCGGGTACATAGAACGAAGTATGCGCGTTTCAGTCCCGATAGCTTCCTGGGGATGATTTCCTGCACTATAACTTTAACCATATAAATAGTCAAGTTTAAGAGACATATAAAGCAATAAATAGTATGAAGTACAAAGATCTTTGCTATTGAATTATTATTATTTGTTTATTCAGACTTACTAATTAAAATAAAAAAAAGTTTTACTCTTATGAGAAAATTACTGATTTATTTACTGCCATCATATTAAATGAAAAAAACCAAGCGTTTAATGTAATGAAACGCCCATTTCTGGGTGAAGTACTGGGTGGCTCCCNNNNNGGTGCTCACTCCCAGAAAAGACATTATGGCGCAAGTAAGTATTAAGTTTTTTAGGGAATATCACTGAAACTTGCATGGTAGTGTTAGCTGCAACTGCTGCAACACGGCGTGACTTGGGAGGGATGACCCTGCAACTCAGAGATTGGGCAGTTTTGTTTAACAATATACTTAGTGTGAATGGTGACATTTGTTTACTTAACCCTTGTCTGGTGGTTGTGTGAGGAACTAA
>astacus_leptodactylus_3.1174
GACGGAGCCTGTGAGAGAGAGATAAGCCACAGGGTATATATGTGTGAGGTCCGCTCGCCCGCCGTCAACACTCCACACACTCCTCCAAACATGACAACATTACGGATTGGCTTTGTGTTGTGGTTACCCGCGCTCCTCGCCACCTATGTCTCCTCAGAGATGATGGTATGTTACTTCTCGTCGTGGGCGGTATACCGGCCTGGCGACGGGAAATTCGACGTGGATGACATAGACCCCAACCTCTGTACCCATCTCATATTTGGCTTCGCCGGCCTCAGCAACCAAACTTGGGAGATTGAAGTATTGGACCCATGGAACGAGCTGTGTCCCCCTGCACCCGGAGATCACTGCGCCTATGACCGCTTCGTCGCGCTTAAGGAACAGAACCAGAATTTGATCACCATGCTGGCCGTTGGCGGCTGGAATGAGGGCTCCGAGGATTTCTCTAGGATGGCGATGGACTCGGCCAAGAGGAGAAGCTTCATCCAGAGCTCCGTCAGTCTCATCCTCGAACACGGGTTTGATGGCCTTGATGTCGACTGGGAGTACCCGACCTCCAGAGGTGGCGCTCCAGAGGACAAGGAGAACTTTGCGACCCTGATGAAGGAGTTCCGAGAAGAGTTCAACCTGTTCACACCACCGCTGCTGCTGTCTTCTGCGTTATCGGCCGGCAAGCCCACCATCGATGATGCCTACGACTTAACCGCCCTGTCACAGGTCATGGACTTCATGACCGTTATGGGATACGACTACCACGGTGCATGGGAGAACTTCACCCACCACAACGCCCCCATTTGTGGCTACTACCTCGACTGGGGCGAATATCTCTACTTTAATGTGGAGTTCTCTGTGAACTACTACCTCTCACTGGGCGTCCCTCGGGAGAAGCTGGTGCTGGGCATCCCCGCTTACGGCCGCTGCTGGACCCTGGACGATATCAACGACCACGGTATCCTGGCCCCAGCCCACAGCCCCGGCAAACCTGGACCTTACATTCGCCTCCCCGGCACCATGGGAGCTAACGAAATCTGTGAGCGTATGTCCAGCGACGAGAGAGGAGACTGCACAGTGGTGCACGACCCGGCCCTACACGAGCCCTACTTCTACTGCAGGAGCGACCTGCTCTGGTGCGGCTACGACGACGCAGACTCCGCCTTCCTAAAGGCTCGCCTGGCCAAGAACAAGGGTCTGGCTGGGGTGATGGTCTGGACCATCGACACCGACGACTTCCATAGCTTATGCTACAACGAACCCTTTCACCTCATCAAGGCTATGAAGAGGGCACTCAGCCAGCCAGCCGGTGGAGACGATTTGGAATGTGCCACAATAACGACCACTACTGAGCCACCTACCACCACTACCACCACCACCACGACCACTACTGAGCCACCTACCACCACTACCACCACCACTACTACTGAGCCACCTACCACCACTACTACTGAGACACTTACCACAACTACCACTACTGAACCTACTACCACTACTACCCCTACTACCACCACTCAGTCTCCTACTACAACACCATCCACCACTAACCATCCGGTATTTCGGCCCAACTGCACCGGTGCAAGTGATGGGGTCACGTTCGCTCACCCTGACTGCAATAAGTTCTGGGAGTGCAGGAACGGGAACCCCATCGTGATGCTGTGCGCCGGGGGGACGGTGTGGGACGAGTCTCTCCACAGCTGCAACTGGGAGGAGAACGTCGACACCTCCGGCTGCAACCTGTGGACCTGCCAGGTCGATAACATCTACTACCCTGCCGAAGACTGTAATAAGTATTACTGGTGCTATCAGGGGTCGCCTCACCTGGAGCAGTGCGCAGCGGATCTCTTCTGGAACCAGAACATCCTCCAGTGTGACGCTGCATCTAATGTTGACACCTCTTCTTGCAACCTCTAGTCACTCGTCAACGCCTCCACCACCTCCACATCCATCAATATCACCAATTGTTTCACCAGCAGGGAAAAGATATCAGTACCAGCTGACTCGTATGGGCCAATAGGCCTTCTGCAGTTCTCATGTTGTCGTCTTTGTCCATGTGTGTGTGTTAAGTTATAAACTTTGGTGCAGTAATCATGGGAAATAAACAATGACTATAATCACGAAGAACCGAGATTGTCACAGTTACTGGAGCTTCACATAAGAGATTTGACTCTTCAACTGGAGCCTCGCATAAGGGATTCAACTCTTCTTCTTCTTAGTGATACGTGCAGTTTGCGTGAAGGTTTTTTTCCTCCCGATGACTGAAATATTACGCTGATAATAACTTAATGGCATGAAGTTGGCAGATTTTATTCACACGTAAATTGTGTTTGTTTACAAACAATGTATATTGTTTGAGATGTGACGAATCTTCTCCACAACTTCTAGGGAGGCTGAGTTGAAGAGTTTACTTGACTATCCCACTATTATTGACTTATGTCTAAGACCATGCAGACTAGAAATGACTTTTTGAACTTATTAGCCGCCACTTTACCTGCCCCAAGGGTTACTGACCCAGCCTGTGGTGCTGCTTGCTGACTACTGCGGATGACCCAACCTGACCATAATGACCCAGAGTACTGACTGTATGATCTTAACGTGCAGCTGATATATTTGTTCTCTTACAGACGACTCGTGCTGCCATCGCCTCCACTCCTCCTCCAGCCATGTCTGCCATGGACTACACATACAACCGGAATGAAAGTCTCCGGACGATGGACAACATCCTTGCTCACATAGGCAACACACCACTTGTCAAACTTAATAGCATTCCCAAGAGCTATGGCCTCAAGTGTGATGTTTATGCAAAATGTGAATTCTTCAATGCTGGAGGAAGTGTGAAAGATCGCATTGCTCTGCGCATGATTGAGGATGCCGAGAAAAAGGGACTGATAACCCCTGGGTTGTCTGTGCTCATTGAACCAACATCTGGCAATACAGGAATTGGACTGGCATTATGTGGGGCAGTAAAGGGTTATCGCTGCATAATCGTGATGCCAGAAAAAATGAGCAACGAAAAGGTTCATGTACTTAGAGCCCTAGGAGCAGAGATTGTTCGCACACCTACCTCTGCGTCGTGGGATTCTCCTGAGTCCCATATATCAGTGGCAAAGAGATTGGAGAAGGAGATTCCTGGAGCAATGATTCTTGATCAGTACAAAAATCCTGGCAACCCAATGGCTCACTATGAAGGCACTGCTGAGGAGATCCTGCAGCAGATGGGTGGTAATGTTGACATGCTAGTGGCAGGGGCAGGCACAGGAGGAACCATTACTGGTATTGCAAGAAAACTGAAGGAGCGTATTCCAGATTGTAAGATTGTTGGTGTGGACCCAGAAGGCTCGATCCTAGCATTGCCTGAGGAACTTAACAAAAGTGACGTTACGTCTTATGAAGTTGAGGGGATTGGCTACGACTTTATTCCTAATGTCCTTGATCGAGAAGTGATCGATTTATGGTTGAAGTCTAATGACAGAGATTCATTTACCATGGCACGTAGGTTAATTAAGGAAGAGGGCCTCTTGTGTGGTGGCAGCAGTGGAGCTGCTCTGCATGCAGCAATGGTAGCAGCAGCAGACCTTGAAGCTGGGCAGCGGTGTGTAGTTGTTTTGCCAGACTCTGTACGTAATTACATGACCAAACACCTTTCTGACCATTGGATGATGGAGAGGGAATTCATCAAGGAGGATGAGGACACCGAAAATAAGCATTGGTGGTCGTCCCTGAAGGTATCATCACTGCCCCTATCAGCACCCTTAACGGTCCTACCATCCATCTCCTGTCAGGATGCCATTGCCATTATGCAACGTGAAGGATATGACCAGCTGCCTGTTGTTGATCAAGAAGGGATGATTCAGGGAGTTGTGACTCTAGGGTCCCTCATGGCAAGAATGGTGTCCTCAAAGATTGAAGGGTCCAGCCCTGTTCAACATTCTCTATATTCACAGTTCCGCAAGATAAAGTTAGATACAACATTGGCCAAGTTATCTCGTATCCTAGATCGTGACCACTTTGCTCTTGTTGTTCACACCCAGCGTCTCTATTTGGAAGGCTCTGTCATAGAGAAAGAAGTGTGCATTGGTATTGTGACCCAGATTGATCTCTTGATGCACATTACCAAGCACCAGAAGGATCAGAAGGAGACGTCTGAGTAAGTTCAGCAGCCATTCATAGTCTTGGCCATCACATCAAGACTAATAAGAGGATCGCACTCAGAACAGTTAATCCACCCACAAAATCAAGTGTGGCTTATATCCTTGTTATAATTTAGAGGTATTTTTGGTATACACGAGAGTAGTGGAAAATAAAATATTTTTAATATGTGTGGCTTGCCGCAGCATAGATTTTGAACTACTGTGTTAGTAATTTAATTTGTACTGGCTACTAATAAAAAATGGTTTTCATTTATCATTACACATTTGATGTAATTTTGTTAATCTAGAGACATTGTAATAATCATATGCTTTACCAGAGCTTATAATACCAAGTTTAAATAAATGCAAAATAGCATACTGGTATAATTGATACTGATGAAGTCCAAAAATCCAAAATTTATATGCAAATAAGTTTTAATGTAATGGTCTGGTATTCCTAAAGTACAGTATCTAGTGGAATGCAGCAGATACTCATAGGTGCCACATTTATCAATGGACAATCTTTATTTGCATGCTTCCTATTCGTGCAATTTTCATTGCAGTACGAATTAAATCTTCCCACTACATTGACAGTTTTATAAATTCTTACATTCTAGTTATTACACTGAGGTGCATAGAAGAGTGAATGTTGAATATTTTCTGTCTGATACTGTAATTATAAAAGTAATTTAGTTTATCGTGAATTATGATATTAATTGCATTTAATTTAGTGTCAAAGCTTCTTAACCCTTGTGCTGCTCATGCTATTTTCATCCCTAGTCTGAGGGGCGCATTAAAAAAGTTAACCCCCAATTTTTTTTTTATGCCATCTTTTTAATCTACATTCACTGAACACTGGAAAGTTAAATTTTTTTTTTTTAAGTCAATTAGTTTGGCTTTGGTGAAGTGCTGAAGTTAATTAAAATCATGCGCATGATGAAACGC
>astacus_leptodactylus_3.1488
CACTTGGCGACACGACTCTGCTGCAGACATGACTGGTGTCCTGGTGAAGACCTGCCTGCTGGGGGCCCTCGCCCTCCTCCTCCTCTCAGGAGCGGAGGGACAATGCAATACGGTCATCGAGACGCAGTTTCCCGGCAAATACATGGCCACGTTCGACGCCGTGGCTCCCGTTGTTATCGACGGTCTCACTCTGGAGTTGACGTTCAGTACGCCCGTCGACGAAGTTGAGTTCTACGATGGCAGGTCGACCAAGATCGACGACTACCACTACACACTCTTCAGCCAGAACATCCACGCCAACGCAGGAGAGAATGTTCATACCAAGTTCCAAGTTCACTACTCGAACTACATACCATTTGTCACCCACGAGGTGGTCAACGGTGTTGAAATCTGCGACATTGTGGTCACCACGCCCACGCCCATGACCAACCCTTGTGCGGAAACTGGCATGACGCCCTACGACTACAGCCAGGTACTGTGCATGTCCTACGTGTTCTACGAGGCCCAGCGGTCAGGTCACCTGCCAGCGGGCCAGCGCGTCACTTGGCGATACGACTCTGCTCTTGACGACGGTTCT
>astacus_leptodactylus_3.1551
TGTGGTTGTTGTGGTTGTTGTTCTTCTTTGGTTGTTGTGAGCGACAGTTCCTACCATGCCAGTGTCGGGGCTGAGCGCCTTAGTGTCATGGTTGCTGCTGCTGGAGGGGGTGACGGCGGGGGTGCTGCTCCAGGTCAACACCTCCCACAACACCCTCACCATGGACCCCCACACTCTCCACTTCACCCATCCTAAAGGAGAGGCGCACGTCCGCTGGGGTCTGACCATTCCTGAAGGCATAGACGGAGTCCCCTGCGGCGAGGGGGACACTTGTCTGGACTTCGGGGTAGCCAAGGTGGTGGTGACGACGGAGGACCACTGCCAGAAGGTGTCTTGGGTCGCCACTAATATCACCGAGCTCAAGGACTGCGTGGTACTTGACGGTCACTGGTACGGGGGCGGAGAACAAGCGTCACAGCCGTGGCCCATCGAGCAGCTGCCGCGTGACGAGACCGCCTTCATCACCGCCGACATGCTACAGAAGCGCTCAAAATGGTACGGAGGAGTCACCGAGGCTTACTGGGTCTCCTCCCTCGGTGTAGCTGTCAGGGTGGAGGAGGAGACGCCGCTGTTCCTCAGCGTCCCAGATTATGATGGAGACTCCGTGGCCGACGAGCTCTGTCTTGATGCCCGCCACGAGTTGCCCTTCGTCGCCGCCCCCGGCAGCCCTCTCACCCTCAGTTACTTCCTCTGCTCCGCCGACGACGTCAGGAAGGTCCACGAGGCCAGTTACCCCAAGTTCTTCTCACTGCCGGAGGGGGTCCCGGACGCCCTCATGATGCAGGACCCCATCTGGTCGACCTGGGCGGAGTACAAAACTTATGTCAATGACTCTAGGGTCCTCGACCTCGCCCGGCAGATTAAAGATCACGGCTTCAACAACAGTCAGGTGGAGATAGATGACAATTGGGAGACTTGCTATGGCAACGCAACCTTCAACCCTGACCGCTTCCCCGACCCCAAGGCTATGGTCGATCAGCTCCATAGCGAGGGTTTCAGAGTCACGCTGTGGATTCACCCCTTTATCAACGACGACTGTGAATCATTCGTCTATGCTGACCAACATGGCTATTTCGTTAAGGACTCTGAGGGCCAGACCCAGAAGACCCATTGGTGGCAGGGGTCCAGTGCTGGTATCATTGACTTCAGCAACACAGAGGCAGCAGCGTGGTGGTCCCAGCGGCTGACTGACCTCCGGGAACAAACAGGAATAGATAGCTTTAAGTTCGACGCTGGGGAGGCCTCCTGGCTGCCTGATGTGTACACGCTCGATGTCGACGAGAGGTTCTGGCCCAATGCTTACACCTTGAAATATGTGGACACAGTGTCGCAGTTTGGAGGCATGATTGAGACGAGGGTAGGGAGAGCCACGCAGCGACACCCCATCTTCGTCCGTATGCTTGACAAGGACTCCAGATGGAGTTCCAACGATGGCCTAAAGACCCTGGTTCCTTCACTCCTTCATTTTGGACTACTGGGCTATCCCTTCGTACTGCCGGACATGATTGGAGGCAACGGGTATATCGGCATCAAGCCAGGTTCTGAGCTGTTCGTGCGGTGGGCACAAGCTAACGCCTTCATGCCAGCTCTCCAGTTCTCCTTCCTGCCCTGGGAGTACAATGAACAGGTGACAGAGTTGAGCTTGGCAGTGACTAGCCTGCACACCCAGTACACACCATTGCTGCTGCGCCTGGCAGAGGAAGCCACCAGCAGCGTGGCTCCCATCGCCAGACCCACTTGGTGGCTCTGTCCGGAGCTCGAGGATTGTCTCACCGCTGACCAACAATTCCTGCTGGGAGACGACCTGCTGGTAGCACCTGTGGTGGAGGCCGGCGCTACTAGCCTGGAGGTGGTGTTGCCACCTGGATCATGGCGTCAGGCTGGCACTGACCAGGTTACAGAGGGCCCAATCTCCCTCACACTGACAAACATCACCCTCGACATCATTGTCTACTTCACCCGGGAACCCACCAACTAACAAGTTCAGTCACATATAAGCCAGCAACTGGGGGAAACTATATACTCATACATAGCCCAGTACATGTGAAACTTAATATCCATGCCTAGCTTGGTAACATTATTTTAGTATCTACCAATAAATGCAGTAGGTACGTAGAAACATTTATTTAACTTTAATGTGGTTTCTGACAAACCTTGCAACTGATGAACATAAGTACAGTACACAGTATATATACTAGTCTTAAGTTTCTCAGACACAGATAAAACACTATTAGTAACTTAGAATATCTAATAGCTTGTCATTCAGTAAGTCTAGTAAGTGGGATGTCATCCATTGGCTGGTAACTAAGCAGTCAAGCATCCATGCTCAATCTAGAACTAATAGTCAAGGTCAAGTATCAAAGAAACTGTATAAAGATCAGAAAATATTTGTTTCTACCCTTACTTTTAGTATTTATGCGTCACAAAATCCAATATTAACTACTTACCATTTTAGACCTATCTAGTTTGGTGGTCCAGTGCATTAGAGCAATATACAGCACTTACTGTGGCCTACATGGCCTAGATTATATTCCACCTCTTCTTCAAATTTGCTACAAGATTATGACAAATCTGTTAAAACTTCTCTTACTTTTTCCCAACACTTAATATTTCCAATTATAATAGATTTCATTCTGGCATAGCAGTCAAGAGAAATACATGAAATATTGAAAGACTGCACAAGACAATAATGAGTCCAAGTAGGCCTACCATGTAGTGTACAAGTACTACTTCCAAACTATGATTCATTTGCATTGCCAACTTCCTCTGATGTCTGCTTTTTTCCCCCAGTTCTCTTTCACTTTAACCCTTGCACTGCTCCAATCGCCTGGGAGCAATTTGCCCCTATGCTCCAATCGCCTGGGAGAGATTTAACGAATAACTTAAGATTATAGGTCCCAGGGCAGCCAAGTTACTGCCATGTGTTCACAGAACTGCCTGGATTCAGATCCTGTTTGAAAAAAAAAATCTACCTCTGCTCATTCGGCCCCCACCCCACTTCAACCCCCCCCCTAAACCCATCCCCCCTCTACCATCACCCACCGCATCCATTCCCTCCCACTAAACCCCCCCTCCCCCCAAACACCTCTTCCAACCACCGGCCCACCTCTCCCACCTCCCTCCGACACCCCACCGATTCATGTGGAACTAATATCGAGCACATACAGAGCAAGTGTTGATGAGTTGTGAGTCACATTTATTGTTTTTTTTTTTTGCATTTTGAATGCTCTGTCATAGCCAAACTAATTGACTTGGAGAGTTTATTTTAATTTTACCGTGTTTAGAGGATAAATGTTGATAAGATAGGCAGGCTAAATTACATTTTTAAATTCACGTTTATCGTACGCATAGCGCTAAATATGGTGTATCATCATGCGAGTGATTTTATTTAACTTCAGCGCCTCACCAAAGCCAAACTTATTGACTTAGATCATTTTTGTTAACTTTCCCGTATTCACTGAATGCAGATTAACAAGATGACAAAATAATTTTTTGGGGTTAACTTTTTCTCGGCGCACCACAGACTAGGCATGATTTTAGTAGGCGCAGCACAGAGGTTAATGCCTAAACTACACTAAAAATTAAGTATTAGTGCAGATAATAAAACTACAGTACTTAAATTAGTTATAAGCTATGTAAAATACAGTAAACTAGTATTTGATATACCAGTATACTGTATAAAAGAAAAATTACAAGTAATATTGCAATAAAGATAAAGCCCAAGAGATTACAATTTTTTTTTTTTTTTTTTAAAGATTCTATTTGTGAGTACTGTATAAATATTGCTATGTAAACTTGGTGGAAATTCATTGACAAGCTTCGGTCTTGGAAGTTTCACTCGTACAGCTGGAATTGAGATGTGTTGATGCCACACAGTTGATGAACTTTCTCTACTGTGATGGGAGTGTCCATTTGGAAAAATGATGTGTCTCCATTTTCTGCACGGAAACTTGCAATGGCTTGGCGCAGAGCAGTGACAACTACATAGGAAAGACACAATGGTGGTTCTCCAGTAGCCTTAGATCCAAGAACACCATATGGATTGTTTGCATTGGGCAGAAGTGTAATTCTGAAGTCAGCTGGTATATCTAATGCTGTTGGGGGCTTGTATTCCCATGTACCATTGGAGAGCTTCTGGCCTGTCTGTGGATCAAACTTTACCATCTCAGAGGTATACAACCCAAGGCCCATAATGAAGGCACCCTCTACCTGCCCAACATCAACATAGGGGCTCATGCTTCGGCCACTGTCCTCTATCAGATCAGCACGTCTAATCATGTATACTCCAGTCAGAACATCAACTTCAACCTCAAGACAGCAAGCGGCCCAGATGTCATAACGCTTCGGGTGCTCCTTGCCAGCAGTCCAGTAACGCTCCGAGAGGTCCACATCTTCAGCGTGACACTTTTTAACCAGCTCCAGCCAAGATGGATCTTTTCCTGTCTCCGATTTAATTTTTTCCTTTATGACATCCATACGCTGACGAAGGGCTGTACTGGCAATTTTCACACCATGAGCACATAGGTCTGTTCCAAAAGAGCCTCCAGTCACAATGGAGTTGGCCCCCACCATTGTATCAGATGCTTTGACCACAACCTGCTCCAGAGGTATGCCCAGGACATATGCTGCAACTTGAGCAACCTTTGTGTTAATTCCTTGTCCCATTTCAATCCCTCCATGAGAGATGGCTACTGTACCATCATGTTCGTAAATGGTGACTTGCATACCGTAGCGGAACATTGATGGGTAGTCAAACCCATACCACAAAGGCTGAACAGACAGTCCACGTTTTTTCCACCTGTTGGTCATGTTGAATGTCTCCACCTCCTGTTGCCGCTGTAAGACTGAAGCCTTCTTCATGAGCAATGGAAGAATATCTTCCTTTACAACATTCCTTTCATGAGGTGGAATTAGCATGCGAGGGACTTGAGGGGGGACCATATTAGTAAGTCGCACATCCAACTTATTTATCTTTAAATAATCTGCTATATGCTCCATGATGTTCTCTATTGTAGCAACAGCCTCCACATGGCCAGGTGTCCTGCAATAAGTATTGGCAGCAGTATCGGTATTCACATTGGCAGGTGTGAAAATTAAATTGGGAATATAGTAGGAATTCTGGATGGCATTAAATAAGAACCCTACAGCAGATTCATTGGAGACGTGTCCAGCATCACTATATAAATCAATCTTCAGAGCTTCAATTTTCCCATTATCATCAAAGCCAACCTCATACTTTGAGTAATAAGGGTCCCTCCAGCCTGCATAAGTCATATTAGCGGTGAGGTCCATCACAACACGCACAGGCTGTTTTAGTTTTCTGGCTGCAACTGCTGCTGCTGTTGAGACTATATGTTGACGACTAATCTTGGATCCATAACCACCACCAATTCGACGCACAGACACGTTGATGCTATTGGTCGATATTCCCAATGCCTGAGCCGTAGTTGCCTGTGTTTCAGTTGGCCACTGAGATGTACTGAACACATTATATCCATCTTCTGTTGGCACCACCCGACCAGCATGAGCCTCCATGTTGAAATGGAACTGCGAGCCCTGAGACATCTCTCCTGTCAGTGTGTGTTTTGCAGTCTTCATTGCTTCTTCTGCATCTCCAAAAGTAAAAGGTTCACTTTTGCCAGTAATCAGATTCATAACTGCATGGTGTTTGCCTGCCTTCAGAGCTTCTTTGATTGTCAGGATGGGCTTCTTCACATCTTCATACTCAACTCTGACAAGTTTAGCTGCACGATAAGCAGTGTCCCGATCCTTAGCCACCACCAGACCAACAGGCTGACCAGCATATTTAACTTGGCTTTCCACAAAAATAGGGTCTGGATAAGCTCCTGCACCAACAACAAAGCTGTTCTTGCCTGGGATGTCCGATGCTGTGACAAATGTCACGACACCATCCACCTTCAATGCTTCTGTAGTGTCAATGGACTTGATCTTTGCATTGGCTACCGTTGTATGGACAAAAGCACCATGTAGCTCATTAGGCAGATATGGGACATCGTCTAAATATGTTGCTTCTCCTGATATCTGTGTAGCAGACTCAAGCTTTGGAACAGGTTCACCAACAGGCCAAGTTTTCTGGTTCATGTCGAAACTCTGCTGGCCAGAGGACAAAGGCCTTACAAGGTTTGGTGCAGCACTCTGGAACTTGGGACTCACTTTGTCACCCAAAAACTCAATGATTGTCTTGTAGAGAAGAGACTGAGAGAGAGACTTGCGGTACTCTGGAGAGCCATCCTGGGGATGGCTGTCTGGTACCACTTCACTCCCCATGATGTTTGCAGCATCCACAACAGTTTGTGCATCAGTCAGCTTCCGGTTGTTTAAGTACTCCTCTGTCTTTGTAGCATGTATAAACTGTGGATTAATTCCCCCAAGCAATATTGTGGGTTTCTTGGTGACCCTGTAACCATTAGCAGGATCCAACTCCATTTTGAAACAAGCATTCACATATGCATGGGCATTCACTGCACGGGGGGTGATCTTGAATGTGCGCAGCTTAGTGTTTGTAGCTGCAGGAGGCAGCGAGACTGATATTATGACACTCCTTGACATATCTGTTTTAAGGAACTGTTCCAAGTCCATGTGAGCAGTAGAGGCATCCTTGGAATTGCCAATTGTTAGTTCAGCATCAGCTGCAAGTAGTGTGAGGAAGATATCCGACTGAAATTCTTGATGAGCGTGTTTCATCATTAGATTTCCAGCCCAGCAGCCAGCATTCCTGACAGAAACATTAGCTACCACTTGCCAGTGCGAGACAAGAGCATGAAGGTAATCATAGCCTGGATTGCTTTCAGCCATGTATTTGAACACTTCAATGGAACGAGCGAGGCTCACATTGGCTCCCAGCTTCAGTGGCGACTCCATTGTTACGCTGTACATTTCTTTTATCCCATTGGTGGTAATGTATGCTGCATATGGCCCATCATTCTTGAACACTCCTTGTCCAGTATTTCCCACAACAATCCGAACCTTATCAGTCTGGCCCAATTTTTGTAAAGCACTGTAAACACCCGCCAACGTCGCTGGGTAAAACCACTGGACCGAGCCTACAGAAAGCGTTCGGTCACTGGGGATGGAGTAGGATTGTTTTTCCTGGCTGCAGAGGTTATCAGGTAACTTGGCAAGCTTGCTTTCTTTACAGCATCCTTTACAGTCTGCACCCTTCTTGCATTTACCTTTGTACACATCCTCAATATCAGTCAATCTGCTCTTCAAGCTAGGATCACCGTCTACTGCCAGGGATTTGAAAGCATCCAGAATAGGACGGTAACCAGTACAACGACAAATGTTCCCATCCAATGACTTCTCCACCTGTGCTGCCGTCAGACTCCCATTTGATTGCATCTGCCCATACATAGTCATGATCATGCCAGGGGAGCAATAGCCACACTGGGTGCCATAGAAACCATGCAGTGCCTTTTGCAGTGGATGGTAGCCATCGTAACGATTGCCCAAATGCTCTATCGTCTCTATTTTCCATCCATCACATGCATACACCAGCATTTGGCATGCCTGAACACTGAGAATCTTCGTGTGTCCCTGGGTCTCTAGGTCAGGAATGGTAACCACAACATTGCAGACACCACATCCGCCCTCTCGACACAATACCTTTGTACCTGGCAGCTTCACCCTCTCCCGTAGGAAATCCACAAGGCGAGTCCATGGTTTCACATCTGCTCCCACAGTGTAAGATTGGTCATTCACTATGAGCGATATGCTCTTCGTCACCTCGCTTGCCGAATTATCCGTCACAGGCGCCATCTTCTGCTATAGTAGCCTAGACGAGGCAGCAACAGAGGCTTAAGGAATTACTCGCTGTTCGACAGGACACTATTAGTGTGTACTGCAGATCCAGCAAGTCTTTAATTGGTTGAACAGACTTCTCGTGGGATTCAGCAGCTGTAGCCACCACGGATGGGTGGTGATCTTGTGACACACGAGAGTTTAGTACAAACTGGCTACAGAGCCTAGTACAAACTGACCACAAGATACAACCACTGGAAGCGACGTCTTGC
>astacus_leptodactylus_3.1576
ACAGCCAATCATGAAGACCGTGGCGGTTGTGTTGGGGCTCCTGTGTTGTGTCGCAGCCCAAGAATGCAATCCTCGGTCCTTTGGATACGACAGTGTGGTGTGCGTCTGCAACTCGACCTACTGCGACCAGCCGGGCATCATCGGATTCCCTGAAGAAGGAAGCTTCACCGTCGTCACCTCAAGCAGGGACGGCCTAAGGTTCAACGTGGAAACCTTCTCTGTCTCCAGCGAGGAGGACCCCGATGCCGAGGAGATAGCACTGAACCGAGAAGACGTGTACCACACCATGCTAGGCTTCGGCGGCGCCTTCACCGACGCTGCAGGTCTCAATGTCGTAGCCCTCTCCAGCGAGCTCCAGGAACACTTCCTCCGATCCTATTTTGCTCCTGAAGGGATTGGATATACTATTGGCCGAATCCCTATCGCCGGCTGTGACTGCTCCACCAGGACTTACTCCTACGATGACGTGGAGGGCGACGCCGACCTCGTAAACTGGAGTTTAACCGAAGAGGATCACAATTATAAGATTCCCTTGATCCTGCGAGCAAAAAATATGACAACTTACCCACTAAGAATGTTCGGCTCGCCTTGGTCGTCGCCGGCCTGGATGAAGACTAATGGCATGTTTAACGGGTCAGGAGTACTCATAGATGAGTATTGGCAACCCTGGGCCAATTACATAGTCAAGTTTTTGAATGCTTATGAGGCTGCTGGAGTCGAGATGTGGGGTCTCACTCCCCAGAATGAACCGCTCGGTGGCCTTACTGATTGGAAAATCAACGCTATTGGATGGTCGGCAGAGTCAATGCGAGACTGGCTCAGGGATAATCTGGGACCCACCTTGGAGGCTGCTGGGTATCGTCGCCTTAAAATGATGATGCATGACTTTAACAGGGACTCCCTGACCTGGTACATCGAACCGATGCTTGAGGACCCAGAGTGTGCTAAATACATCGACGGTACAGCAGTCCACTGGTATTCTGACAACATAATTCCCCCGGAAATTCTTGACGATACCCACGCTCTTTCTCCCGAAAGATTTATTCTGTACACAGAGGCTTGTCAAGGATGGAACGTTGAAGGGTCAGAATTAAGTGTCAATCTTGGGTCATGGCTGCGCGCTGAACAGTACGTCCACTCCATACTGGATGCTGTGAACCACTACTCGACGGGCTGGGTGGACTGGAACTTGGCTCTAGACACTCTGGGAGGACCCAACTGGGCCAACAACTTCCTCGACGCTCCTATCATTATCAACCCCGAAGCTGACGAGTTTTACAAGCAACCAATGTTCTACGCCATTGGTCATTTGAGCAAGTTCGTGGTTCCCGGCGCTGAGCGGATCTCCTGGTCGACCACGGCAACCATGCTGGAGGTGGCCGCCTTCATCGACCCCTCAGGACGCACTGTCGTCGTTATCCTCAACAACGATGATGCGGAAGAACAGCTAACAGTGACAGATGGCTCCTCATCTTTCCTCAACTTCAAGATACCTCCCAAAGCCATCCAGACTATCCTATACTAGCATCCTGCAGGACCTAGCCAGATCCTGTCATTGAAGAAGACCACTGTTATAAACCAACCACACCCACTTAGCCTAATCCTCCTTGGCCCCGGCCCCTAGTCCAGAATATGGACAAAATAAGTACAAATTCCCGTTATCTAGGTAGATAAGGAGGCTAAACAAAGTGGTTGAAAAAATCCAAGCATTTATTTAGAGGTAGTTAAGATCATATGAAACATGCAAATAATTTAAGCCCTACTCAAGGAAATTAAATAGCCAGTAAAAAGTTACATAAAATAATCAAACAATTACAGTCTATCAACACCATCAATAGCATTTACTCAGTAACTGCATACACCCATGGGATCACATTCAATAATACTTATAAGTAAACCACGTTATACAGGTGATCAATTAACTTTAGCACATGAAAAACAGATACAACAAATATCATACTAAGGATGATAATCACACATAAGAATGTCACTGGTAAGTCACTAAGTAATAGACTGAAGGTTACAGAGCCTAAAACACACTTAATTATACTTAACTTTACAACAAGATGAATAATAATTCCCCACACTCCACATACGTCCGAATGCACACAAAATCCCAAGCCAACTGCCCCACAAGTTGCTCTCGCCTCCGAGATCAACAAAATAAATGCCACATCTGAGTACTCATGCAACATCTGGCTACAGTATTCAAAATAATCAACCATATATGCACTATCACACAGTACAAACTCATCCCCCATACTCTCCACACATTAACTAAGGGAATACACTAATTACTACCATCCAATTAACAAATAATAAATACTTTCTGACCCAACCGTCACTTTACAATTCTACATGTGGCATCGCCGCACTCACACCATGACACTGCTCTCACTCTGGCAGTTACAGAAATGTTCCCATGCACACAATTTTGTAAACCTCAAATATAGCATATAAATGTACAGCATATATAATCTCATAAAATTATTACACTCACTAATTTGCATACTGACTTAACCCAAAGAATTAATGCACAACCTTAACTTACATAATACTTACAATTCAAAAGAAACAACTCTGATTACCACAGGTAACACGCAATTAAA
>astacus_leptodactylus_3.1624
GTCTTGACGAAGAAACACGTTATGCCGCCCTCCAGCATCTGTTTAGTTTCCTGACCACTACAGGACTACACAGACGCATATGAACCATATCACTTGCTGACTACCACAGTACTACACAAAGGGATTAACTCCCCCATCGTCTTCTCCTCCGAATTCGGATTGATAGGGTACATACGGCCTAGTCCCGTCGCTGCCCTTAACTTCAACAACAACAACAACAACATGACAGTGTTTTCAGTTATTGTGTATTTCCAAGTATGTTTTTTAATGTCATTTTCAACTGGAATGACAGACCGTGATAGGATTAAATTAAGGGAAGATGTTCGTGGCATGTTTTATCATGCTTATGAAGGCTACATGAAGTATGCATACCCCTATGATGAATTACGGCCATTGTCATGTGATGGTCATGACACTTGGGGCAGCTATTCTCTGACATTAATTGATGCCCTAGATACTCTGGGCGTCATGGGAAACAAAACAGAATTTCAACGAGTGGTAGAGCTGATCATAGAAAAGGCAAACTTTGATGTAAACATTAATGTTTCTGTATTTGAAACAAACATAAGAATACTTGGTGGGCTTCTGAGTGGCCATCTTATGTCTAAAAAAATGGGTATTGAAGTGGAAGATGGCTGGCCCTGTGCAGGACCTCTTCTGAGGATATCAAAAGATGTTGCTGATAGACTTCTTCCTGCTTTTGATACTCCAACAGGAATGCCATTTGGCACAGTGAACCTAAGAGATGGTGTTCCAGAGGGAGAGACACCAATCACCTGTACAGCTGGTGTAGGCACATACATTATAGAATTTGGCACTCTCTCTAGACTTACAGGTGATCCAGTGTATGAGGAGGTGGCTATGCGTGCTCTGCATGGTGTTTGGGATCACCGTTCTTCAATTAACCTTGTTGGCAATCACATTGATGTCTTAACAGGACGATGGGCAGCTCAGGATTCTGGAATAGGTGCTGGTATTGACTCTTATTTTGAATATCTTGTAAAAGGAGCTGCTCTTCTGCAAAAACCTGAGCTAATGACTATCTTTAATCAAGCTAGAACTGCCATTGATAAATACCTCCGCCATGAAGATTGGTACCTATGGGCTACGATGACTAAAGGATATGTAACAATGGCAGTTTTTCAATCCCTTGAAGCATATTGGCCTGGAGTGCTTGCTCTCTTAGGTGATATTAATTCTGCACAGAAGATCATTTTCAATTACCATCAAGTGTGGAAGCAATTTGGATTCACTCCAGAATTTTATAGCATTCCACAGGCTGAAGCTCCGGTGAATCGTGAAGGCTACCCATTGCGACCTGAGCTTATAGAGTCTCTGATGTATCTGTTCCAAGCTACCAAGGATGATACATTTTTGGAGATGGGTGCTGATATTCTGACTAGCATACAGCATACAGCTAAAACTGAATGTGGTTATGCCACAGTAAAAAATGTGAATGACCATACTTTAGAGAACAGGATGGAAAGTTTTTTCTTGGCAGAAACAACCAAGTACCTATTCCTGCTTTTTGACTCTGAAAACTGGATGCATAACACTGGGGTGACTGGACAAGTTCATAAAGTTGGCAATAGAGAGTGTGTCATTGAAGCTGGTGGATATATTTACAACTCGGAGGCCCATCCTGTGGACCCGGGAGCCTTAGCATGCTGTTACACAAAGGACGATGACTGGTCACTGCCTGTAGCTGACCAAGTAACCCTTATTTTGGATCCTGCAGCACCCTGGGTACAGCACAAAGGAAACAAAATTAAAAAAGAAAATCCAGTTCATATTGTAGAGGACTGTGAGGAAGGAGACTCTAAGCCTCCATCAGAAGAGGAACAGAGTAAATTGAGAGTAAATGAGGCTTTAAGTGAAGAGAGCATTAATACATTAAAGGAACATGGAAATATTTTAACAATCCATCAGCCACTTAGCCATGTTATTGGAAATAAGGATAAGACACAAAGTGTGAAGTCTGAAGATGTTGAAAAGCTAAATCTAGAATCGGAAAGAGTAGATACTTTCACAAAAGAAAAGGAAATAAATCTTAACAAAATCTTGGAATATAAAGCAAGTACAGTTGAGAGCAATAAAGATGTTGCTGCAGGAAGTTCTTTTAACAACATATTTGAATCTGGAAGTAATGATAGCAATGAAGAGGTAAAACAGGAAGATTCTTCTCTGAGTGAAATAATGGTAGAAAATGACGGGAGCCCTAAAATAATTAAAAAAGACGGTGGGCCTCGATTTTCGTCTCTGAGTGAGAGCGCTGAAAGAGGACTTGGTGGTAACACATCTGGTATGGAAGCTGCCAGTATAACTCCCAGTGTATCTAGTTCTAAATACAGCACTAGCTCTTCCAGCACATCTAGTATTATTTCAGAGCCCAAGGAAGCTAAGGTTACAAAACCTGTGAAGAAAGTATTTGTGTTGTCAGAGCTCAAAGAAAAATTAGTTACTGACCTTGCAAATTATAAGAATTTCACATTATCTGCCAGTTATTTACTTCTTTCATGTGCACATCCACCTTTTTCTCATTTGTTAAATTTTAAAGGGCAGATAATTAATCCATAACATATATTATTTTATAGAAACATGTTTACATATATTTAGTCTGAGTGTTTGTGTGCCTGTGGGTTTGAAGGGTATTGTGGGTAAAGAGAGTATATATGGAATTTGTAAAGATTAAATTACATGGAAATGCATCTTCCTTACTATTTTCTAATTAGAGTGGACATCATGGACAGGAACAAAACATCTCCTTATAACAACAGTGATCATGATCTTTAACATGTTGGTCTGGAAAGTATTCACCAGTTTTCTTCTTTGCAAATTAAACATATAGATAAATTATTTTGCAAATTCATTGGATAAATGCATGGAAATTTATTTTGTATTTATAGGATTTATCTAAAATATCCTCATTGAAGGAGAACACATGTATACATCTTGAGTTTAATCTCATGAACAACATGATTTTAATGCACAGGACACCAATCGACCTTGCATGCATACTTGGAAATTAGACATATCTTTTTATGCTCAGATAGTACAGTACAGTATTATACATGATGAATGTTTATGATACACAGAATATTCTGAAACAAAAATGTGAGAGATGGCTCTTGCACCAGGAGTCCACAAGGCTGAAATTTCATGAATTTGAGACCCATACCATGTCAGTTTCAATTTATTTTGTTTTCCTGAATAATTAAGATTTCAAATTAATTGTTGATTTACTCCTGTAATTAACTTATCAAATATGAACATTAAAGCTATCAAGAAAGCTTGTTGCTTNNNNNTTTTTTTATTCCAGTAATTGTCTGTTCCTTACTACTACTGTAATTTCTATTTAAACTGTATGTGGTCTTTTGCACCGAACCTTTATAGCAATCCTAGAGCCAAAAGCTGATGTGGAATATTTGTATCGGCAGTCAAATGGTACCGTTCTC
>astacus_leptodactylus_3.1653
AGAACCGTCGTCAAGAGCAGAGTCGTATCGCCAAGTGACGCGCTGGCCCGCTGGCAGGTGACCTGACCGCTGGGCCTCGTAGAACACGTAGGACATGCACAGTACCTGGCTGTAGTCGTAGGGATCCATGCCAGTGGCCGCACAAGGGTTCTCCATGGGCGCTGGAGTGGTGAAGGCCGAGTCGCAGATTTCGACGCCGTTGAGCACCTCATGGATGACCAGCGGGGTGACTGCTGAGTAATGGACCTGGAAGGTGAACTTGATCTCCTCCCCTTGAGCCACGTTAATGTTGGAGCTGGTGAAGGTGTAGTGAGTGTCGTCCACCTTGGTCGACTGTCCCTCATAGAAATCAACAGCGTCTACGGGCGTGCTAAACTCCAGCTCCAGACTGAGGCCGTTGATGGGTGCTGGAGCGGTGGCGGTAAACTCTGCCTGGTAGTTGCCGGTCCAGGTGTTGACAATGCCAACATTGTCGCACTGCGCATGCGCT
>astacus_leptodactylus_3.1654
CATGACTGGTGTCCTGATGAAGACCGGCCTGCTGGGGGCCCTCACCCTCACCCTCCTCCTTTCAGGAGCGCATGCGCAGTGCGACAATGTTGTCATCGTTAACACCTGGACCGGCAACTACCAGGCAGAGTTTACCACCACTGCTCCAGCTGCCATCAACGGCCTCAGTCTGGAGCTGGAGTTTAGCTCGCCCGTAGACGCTGTTGATTTCTATGAGGGACAGTCGACCAAGGTGGACGACACTCACTACACCTTCACCAGCTCCAACATTAACGTGGCTCAAGGGGAGGAGATCAAGTTCACCTTCCAGGTCCATTACTCAGCAGTCACCCCGCTGGTCATCCATGAGGTGCTCAACGGCGTCGAAATCTGCGACTCGGCCTTCACCACTCCAGCGCCCATGGAGAACCCTTGTGCGGCCACTGGCATGGGGCCCTACGACTACAGCCAGGTACTGTGCATGTCCTACGTGTTCTACGAGGCCCAGCGGTCAGGTCACCTGCCAGCGGACCAGCGCGTCACTTGGCGATTCGACTCTGCTCTTGACGACGGTTCTGACGTCGGCCACGACCTTACTGGTGGATATTACG
>astacus_leptodactylus_3.1799
TTTTTTTTTTTTTTTTTAAATATTCAGGGTGGAAATAATGTGAATGCATTAAATGCTTACCTTATGTTAGATCATTATTGTGCAACTATAATTCCGAGATAAGAAAAGGACTGGAATGGCATCTTGTGAACAATGCTTGCTAGTCATGTGACTTGACTACTAGCACAACAAAACCTACTCCACCTTATAAAAATTAGCTACATTTCTCAGTATAAAAAATTTAGTTTTCAGTAAATATATAACATACAAATATTTTAGCCCCCTACCTGCGCGAACCGTATATTGACGATTTAATGCCAGGCGCAAGATTTAAAAGTCGCGGGTCTCCAACGCGGCAGCCATGTGCTTCCNNNNNTTTTTTTTAGAATGCACGTATATTACTAAAACGCATTCAATGAACATGGGAAAATAGAAAAAAAATTCTAAGTTACTTAGTTTGGCCGTGGTGAAGGACTGAAGTTGTTAATCAGAATCGTGGCAAATAGCTACCTTTAGCGCTATGCATATGAAAAACAAAAATTCAACAAAACATTTCCGCCTTCCTATATTATTAAAATTGATACTCTGAACATGATAACGTTAAAATCAACTCTCTAAGTCTATTCGTTTAACTATGGTAGACGGACAAAAATTAAAGAAAACCTTTACGCTCGGGTGTAGAGACGATATATCACCTCTAATTACATAAACAATACAGAACAAGTACACATTACCTTTGTTGTGGGGCTGGCAGTCGAGGAGGCGCTATGTAACAGCCTGGCCTTTTCACAAATTACAGCTTCACTGACACTATCTATCACCTGCTAACTGTTTCTCATTAATCCACACTAGTAAAAAAATTTCTACTTCCTCTAACACTCTAGNNNNNATTCATTAGCCAGGTTGGACACACAATCACCATTCTCATATTTTGCCACAATTTCTTTAACGGAACAGTCATTCGCTTAAGCTTCCTACTACAGGTACTACTGTGATCACTATACAATTTGTAACCCACGAATGTAAAAGTGTAGTCACAAAACCACAAAAAACCCACAGAAATGCACAAATATAATGCAGAGGGATGCTTATATTGTCGCGATCACACCACCACTGTCGGAGGCGTCGGTCGCTTTTCCGCTAGAACGGGAGCACCACTTGGTTGCTACGTTGTTGTTAACCAAATCATCGTTTGTCAACAGAGATAAATTTTCTGCGAATGGCTTGTTTGTTACGTGAAACGTTCATATATGGAGCCGTTCGTCACCCGAGGTTCCCCTGTATCCGAGATTATAACGTCCCTGANNNNNCCTCATTTGTAGAGTTTAGGAGCTATGTGCATACAAGGTCCTCTTTAATATATAAATCTACTCCTCCATATTATCTATTTACCTTATCACTTCTATATAAATTATATTTTTGTATCCAAATCTCACTGTCCATGTAATCTCCAGCATGGGTTTCTGTGAACGCTCCGAATACTGCATTTGCCTCTGTGAGGAGGCCGTTTATGAAAGGTACTTTGTTCTACTCCTTTGTTTTAAGTCCTTGTATGTTTGCAAAGATAAATGTAGTTACTCTATTTGAATTATTTTGACTGAGGTTTGTTATGGAGGTCCATTACTGGACCAGTTTGCTCCCAGGTGTGTGGGCATATTGAACTTGTTCTGACCTGTACTGATTGTTGCGGTGTTGTTGCATGTCATATTTGTAGCTCTGTTTCGGGGTATAGTAGTAGCTGTGACTCTGGTGTGTGTTTAGCTCGTTCTGCCAGGTCCAGTGCCATGCATTTCCCCTGTTCCACCTTTTGAAACCTTTTCCTACTAACAAATTATTTGACTTTCCTGCATTGCTATTTCCCGGTCTTTCACCCCTTATGTAGCGTTCAGTGCCTTTCACATGGCAGGTTAGCTCATAGCATTTCTTTTTGTCAATGAGTTTTTGCACATGTCTGGATGAAAATACCAATATGTTACTCCAAAATGACATTTTCCTTTCCTAAGCAAGTTTAGACATTTTCTGGGATGAGGGTAACTGCAATCTATTGCCTTTCTTTTTCCATTATGTCTATATCTACATATCCCCCTAGCATAATATTTGCATATGTTTGCATTTTTGGTCTGTCTCCCATCCTGTTCTTTATCACTGTCTGTACTGGTTGAGCTGACTGTCCTGGGTGTACCCTGGCGTGTGNNNNNGAGCGGTGTCCTGGGTGTACCCTGGTGTGTGGGTGAGGATTGGTGGTGGTCGTGTGAGCAGTCATCGATTTTTTTTTTCTCGACGACAACCAATCCCAGGAGGGTCTAGGAAGCACATTGCTGCCACGTGGTAGACCCAGAACTTTTAAATCTTACGCCTGACATTAAATTGTCAAATTAACTTTCAATCTGCTTCCATATAAATGCTATATAACCCAAATACCCATATATTCAAAGCAAGATTTACACATTAAACCTTCACAAATTAATTTTTTTGTTAAACACTACAACTATTGAAGTACCAAGAATGACAAAAAATATTTGCAGAAAAGAAAACATGTAACTATTCCTCTAAAAATAATTTGCATAGCAAGAAAAACTTGTGATATAGATGAGTTTTCTTCAGCAAACATATGTATGGAGTAAAGTAAAAACAGCTGTTTCAGGAAGATCATACTTCTTCAATATACAGTAGTTACACCTGATATCTTCAGGAAATTTGAAAGACAATTTCATATACCAATATCAAATATGCAATTATCACAGTACCTAAAAGATGACAGGATACATATATTCTAATTATACAGTAATATTGATTACCTGTTAATTATACACTTGTATAATATCACTAAAGTTTTTAGCACCATTAAAAGGAGCGGTGAAGATCGGTTTATCATAGTAAATCATAAAAGTAATCCAGACCTTGACCAATTTCCCACAATGCTATCCCAGTGCCCAACTCATTTGCCAGTTGAACTCTCACACTGATTGATTGCAAAGTTGGGTAAAAGACCACGTGACGACCCGTCTTCGTTTTGTACTCAAAATAATGCTCCTTTGACTCATCATCATAATTTATCTTGGGTTTGTAAGTGGACAAGATACTGACATACTGAGGACCAAGTATATGAGACCCTCCAGATACACTGTGGTCCAGCCCATACAAGTTCAGCCCAACAAGAATCTTAGCACGGTCAGGAGAGGAAGCATCAGGCGCAAGTCTTTCAACACAATCACGTATCCACCACAATGGGCTATTAGGACCTGGATTCTGAAAGTTGGAGAAATCATAAGTCATGAGAGAAAATGCATCAACAACTTCCACCAATGATCGGAAGTGCTCCTCTAAAAAGGATCCCGAAGAATTCCTTTGGTATACAGCTGGGGGAATTACAAGTATAAATGTGAAGCCTGCATTACGAATCTTGTTTGCCAGCTCAGTCACAAAACTTGGCAAGTGTTCAAGTAACTCAAGATTTGGAATCTGGCTCCAAATCTCTAAAACTATACCATCTAAATGATGCATCTTGATCATATCGATGATGTCAATAGCTAGTTTATAACGATGATTCCCTGAATCAAAGAATTCTCGGAAGTCATGGAGTTGCCATCCATCAAACAAAATACGAGGGACAATTTTGACATTAACTCTCTTTCCAGCCTTCCTAACTTCTTTCATCCAGCCTTGGTCAATGTCATGGTCCCCAGTAATGATGAAGTCGCCTCCAGAGCGTTTTATCTGTAGCCATACTGGTGATATATGGGTAAATTTGCCACCCAGGAATTTTGCAACATCATATCCATGATTGTTCCACGGAGTGACATAAGCCAGAGTCATGTGGTGTACGGCTCGAGAGACAGAGGTGCGATGATAACTTCCGTGGAACAATCATGGATATGAT
>astacus_leptodactylus_3.2021
ATGGTATGTTTAATTTTATAATTTTATTGAAACCCACCAAAATTATAAAATTAAACATACCATCAAAACAAACATTAAACATTATATAATTAATTAATTATCACAAACCGAATGAACTAAAAAAAAGTAAATGAAAGATTAAAATTCAATTCATTACAACAATCACAGTTTTTTTCAGATATACATTACAGTACATACTGGTATATAACTCAGGTTCGATCCCCGGGCGGGGCNNNNNGGGGGGACCTAGATAAAAGTATAACGTATAAATGTATACACCAGGCTTCCTGTCCCCCGACAAAAATGAATTATTATTATTTAATGGACATGTTTTTTTTTCTGTGGAGGAGTTTAGAAACTGGTGCTGTGTGACAACACAGTAACTGGAACTGATGATATGAAGAAAATAATTAAATCAAATTCAGAATCTTAAAAAAAAAAAAAAAAAAAATTACCTAATGCAAATTTGTAACAGTACATTGCTTATGTTACTAAAATTATAATGGTATAAGATGCAGAGGGTTTTATTCTATGTGTTCAGAGTTATACTATTTGTACTACATGTACAGAGTATCAAGATGGTATAGAAGCACTTGATTAAAATGAAAGGTTATTATTTAAGTACCTGTAATTTTATCACACATTACACAATATTACTTTCAAAGTGCTCAGTAAAACTTCAGACAAGTATAGCATGTTAGGCAAAATATGTAGGTAATTAATGGCTTCATTTATAGCTGAAGGTTTAACCATCAGTTACATATTTTTAAGTGTTATTATAATTAAACAATAAAATGGGCTCCGTGAATTGCTGATGCCCAACCACTTGGTCTCATCGGTAGCGCGACGGTCTCTCTTCGTGCAGGTCGGCGTTCAATCCCCGGTGGTCCAAGTGGTTGGGTACTATTCCTTCTCTCTGTCCTATCCCAAATCCCTTTCCTTAAACCTACCAAGTGCTATATAGTCGTACTGGCTGAGTGCTTTCTCCCGATCATCACCTCACCTCCGTGAATTGCTGGAACTCTACAAGTTCAATATTTTTGTTTTCTTATTCAGATTTAGGTCACTGTTTCACTGTGTTCAGGCACTAGTAATGTCAGGTGGCCCTAGCATGTAGTGTGGTACTGTAAATGTCGTGTAGAATATTTTAAGAATTGCGCAATTGGTGACCCAGAGGTAAGAGAATTGTGCACTCCAATGGTTAACATTATAGTGTGTTAATGACAGTGTAGATTGACACTAACATTGTAAGATGGAACTAGAAATCCAGCATGCCAGCAAAGTATACATACAAAAGAAGTGGCATTAGTAATATGTGCGCTTTCTCCTCATAATTACCTAATAATGTAGTGTGAAAGTAGAGGTCATAGATGACACTGGAAGGCTGAATTGGCCTTTGAATTATAGAGGAGTGCTAGAAGAGTGAGGTAGCCTTCTTCACTGTTACAATGAAAGTCTTAATCTCCATAGGATTGAGGGTTATAGTGAGGTCCTCACTGTCATGTGCCTGCGGATAACTCTGACTGCCTAATACATGGTTAGATTTGTGCGAAGACTTAACATTCCATTCAAAGCGGTTCTCATCTTTTTTCAGAAGGTTTCCAGAAAGTGTAGTTTCTTCAGCAGACACAATCTCCCAGTCAGCCAAGAGACCTTGGAGGTTGACAGTAACAGGGTCACTGAGGTTGGCACTCTCGTGCATCTCATACATATGTTCCAGTCGCAGTAAGAGGGAGCCACCTTTCCAAGGCTCCAGTGTCAGCAGGTGAACACTGGCTGGCAGAGAACTATTCAGCCCTGTCCACTTGGTAGTGAAGGTTTTTCTCCATGTGTAGGCAGAAGCAGATGTCTTGGTAAAGGAGACGACAGGCTGCAACATGAGCTGTTCCCCAAGACTACGATGCAGACACCCAAAATCACAATCTGGAGTCGCAAATTCACTATGGATGAGGTAGTGCTTGCCACGTATTACTAGACCTTGATCAAAGGCTGTCTCATTCAGAGCTTCACCTACTCCAAACGCATCATCGTGGAGGAGTCGTCTGTGAACCATGAGCTCCATTTGGCCATCTCCTAAGGATGTTCCACCCTGTGAGCGGTCAGTGAGGATGGCTGCTCGGAAGTTAGGTCCAGCACTAAGCAAGAGTCTGGAGTTAACAGGGTAATAGTTACCAGCAACGGGCTCTTGGTTATTAACTGCCCATGATGAACGGAAGTCCTTAACACGTCTCAGTATTTCCCGGCCATTGGAATCGGTGTAGAAAGTATCATTAGTGTTAACACCTGGCCACACTACACGATTCACAATCTCCTTTCCTATGCCATCGTCAATAGGTATTGATCCAACAATCCATTCCATCTCCAGTTCTTGCTGTCCTTCGTAGAGCCTGAGGACCTGACTCAACCATGGGGTCCATACTTGATGCACTTCTGCCACCACTGGGCCTTCTACAATAGTAACGTTGGCTTGTATAGCAATGGGCAGTGGATCAGTGTTATTTGGTCGGAAGATGTAGGCTCCTGAAGCTCTGCTTTGTTCATTGCCATTGTTACCACTCATTCCAGCATACCACAGGAAAGTTTGGTTTACCAGGATATTTTTGATGCCGTCAGGGGTGATGACGCCAATGGATTCGAGAAGACCAGTACGTGCCCCTATACCTATAGCCAGATTCTTGTTGCTGATGTTTATCTTATCACTGCCATGTGGCACACGAATACTAGACTTTTGCTGTCTGTGGATACGGATGTTTGCTGTTCTCTGTATGTGGAACTGTAGAAAGCCAAGTGGAGGAATGTACTCTGCTATGAATACCAAGTCATACTTGGCTGTAGAGTTACGGCCTGGGATGGATAACAGTGACACTGGCAGAGGTACTAGTTGCGCCGCTACAGCATTACCTTTAAAATCCGTGACCTTATATCCAACATCTGCTGGTACAGGTATCCTTGCATAGTACTGACGTGGCCTAGCTAGAGGATTGTAGAGGGTCACAATGAACGCCGATGATGTTTCCGAGATTTGGCATGAAGAAATATTGAGAAGAGGACAGAAAATATAATCCAGACTTTGTTGTATCTCTGAAGTACTTTGTTGTAATTTGCTGTATGCTTCTGCTACAACCTCAAATGATTCTGTGACTCCCAGTGAAAGCCTCTGTGAGTAATCATCAGTGACATGCTGCTTGGCAGTGCCTGAAACAGCATCATGGTGCTGCACGACACCCATTGCTTCTTTCAGCCTTTCCAGCCGTGGGTCCTGACCCAGTCCAAGCAGGGAGGACACTTGTTTTACAGCCTGCAAGAAATTGTTAGTCTGCCTGACATAGCCTTTAAATGCTGGTCTAGAGGTGAAATAGCCAGTCCAGTATGAGTGGTTGCCAGAGGCATATGGGAAGAAGTCGTCAGTCTTGGTTGGCCATGTCATGTTAGCTTCATGCAGAGCGTTAAGGTAGCATGAGGGAGTGGAGTAAAACACATTCACTTTGGACCCATTTTTCTGTCGTTCATTCACATATCTNNNNNCCTTCTCGTCGACATTATAGTCATGAAGCCGGCGGTCGTCCATGATGGGGTCATCATTGCAGAGTATGTCAAAACAAAACCCACTTGGCGGTCCATAGCCATTGGGTAAAACTCCCGTGAAGAGCCAAGCTGATTTACCTAAATTTTGGCTTCCCTGCCACACCATTTCCATGGTCTTGTTGGCCCAGCGAGTACTTTTGTCATCATGGTCAAGACGACCAAAGAACAATCCTTCAAATCCCATTTGGGCAAACAAACTAGCCTGTTCACGGGAATGGCCAAATGGATCAATCTGCCAGGCCACCGTAGGCCGCGCCTCCTCTCCAAAGGTGCTGTTCAGCTTGGCAAGACCAAGGGTCATCTGGTCAATGATGGCATTGTAGTGAGCTGCAGCCTCATCGTTCATGCACCAACCCCCATTGATGAACTCCAACTGACCCCGGGCAACAAGCAACTTCACTAACTGCTGCATATCAGCTGACTGGTTGTCCCACCACCTGAAGAAGAAAGCAGACTCCACATAGATGAACTTCTTCTCGTGGTCGTCCTTGAGTGCCTGTACTACGGAGTCCAGCACATATTGCACACCCGCCCTCTGAATGTCATTCTTTGAACCATAGTAGTACTGATCAACTGTTTTGAGCCAGCCAACATCATCATGCGTGTGACAGACCAGGTGCACATTAAGAAAGTCTTCCATTCCAGGATTGCATGTCGGATTGGCAATAACATGAGTAAGCAGGGTGAAGAAAGCCAGGCAGCCCACGGCCCACATCCCAGCCTTGCCCCTGCTCTTGATACCTCCAAGACTCATCTCTATCTGCCTTGACCTCCTCCTTAACCACCTGTGTTTCCTCACTCAAACTGAAGGTGGAAATAGAGGACGAGAGGCGAGACAAGTTCAAACTGCAACCTTCCGTTGCCGCCGGCTGCAGGGTGAGTCTTGGAGGTATCAAGAGCAG
>astacus_leptodactylus_3.2045
GGTGATGGAGAGCTCGTTCACACCATGGTTCCCTTCGTCAGCGTCCTCCTGGCCTCGCTGCTCCTTCTGCAGGGCAGCGAGGGCGTGACCCTGTACGAGTACTACGCTCCCGGCGGGGTGGTAGAGGCGCCCCTGGTGGCTCAGGGGGACGTCTTCAATCTCAACAACAAGGAGATCCTCATCCTGTCCGGCGCCTTCCACTACTTCCGCGTCCACCCCGCCTACTGGAGGGACACTCTCCGCAAGCTCCGGGCTGCTGGACTCAACGCTGTCGAGACGTACGTGTCATGGAATCTTCACGAGCCGCGTCAGGGCGTGTACGACTTCGGGGACCTTGGGGAGAGCATGTCGCCCTTCCTTGACGTGCGCGCCTTTGTGCAGATGGCGCAGGAGGAGGACCTCTTCGTCATCCTCAGACCAGGACCCTATATATGCTCCGAGTGGGACTTTGGCGGCATGCCCAGTTACCTGCTGCGCGACCACACCATGCAGGTGAGGACGTACTACGAGGGCTTCAGAACACCAGCTGCCAGATTCTTCGACCACCTGCTGCCACAGCTGGTGGACCTCCAGTTTGTCCACGGAGGCCCCATCATCGCTGTCCAGGTAGAGAACGAGTATGGCCACTTCGGGTACGATGATGACCCGCGGGACACCATCTACCTGGAGTTCCTGAGAGATAACTTGGTCGACAACGGTTTTGGCGAGTCGCTATTCTTCACTTCAGACACCCCGGCTCAGACCAAGGACCTCGGCTCCATTCCAGGAGTGCTGATGACGGCCAACTTCAACAAGAACGTGGAGGAGAACCTGTCGGTGCTGAAGGAGCTACAGCCGGATCGCCCGCTGCTGGTGACGGAGTTCTGGACCGGCTGGTTCGACCACTGGCTCTCCGGCATCCACGCCACATGGAGCCCCGCTAAATTCTCGGAGACGCTGGAGGACATCCTGCAGCACAACGCCTCCGTCAACATGTACATGTTCATCGGTGGTACCAGTTTTGGCTTCATGGCCGGCGCCAACACCCTCGACATCTGGCCCCACTTCGCCCCGGATGTCTCCTCCTATGACTACGACGCAGTACTGACGGAGGCCGGCGACTACACCGAGAAATACTTCCTCGTCAAGGAGGTCTTGACCAGGTACAACCCGCTGGAGGGAATAGTGGATGACCCGGAACCACCGCCAGAGCGCACTAAGGTGACCTACCCCACAGCTCAGGTCACCGACGTCATCGACCTGCCCACCCTCATTTCACAGCACCCGAGCATCGAGACGAGTGAGGGCCCTGTCAACATGGAGATGCTACCCATCAACAACCACAGTGGCCAGTCTCACGGCTACATCCTTTACACTACCAACGCTTACCTCGCTGCCCCGAACGCCACCCTTAAGATACGAGGTCACGTCAGGGACATGGCACAAGTGCTGGTTGACGGGGAGGTCATCACCAAACCGTACTCCAATCCTCTCGACATCAGTGACTTTGGCTTCTGGAATGGACTTGACAAGGAGCTGATCTTACCAGGCGGCGACGCTGTAGCTGAGGTGTCTATCCTGGTGGAGAACTTGGCTCGGGTTAACTACGGCCAGCCACACAAGTTCCACCAGAAGAAGGGGCTGTGGGAGGGACCTGTGCTGATTGACGACCTCCAGATCAACGAGTGGCTCATGTACCCGCTCGAGTTCAAGGCTGAGCTGGTCAATAGCCTGACGGGGTGGAGTTCCTTCAGCGGGTCCCTGGACACCCCTGGCGTGTACCGCGCCTCGGTCGATATCTCGGAGGAGCCCCAGGACACCTGGCTGGACATGAGTGCCTGGGGCAAGGGCGTCGCCTTCGTCAACGGCTTTAACCTGGGCCGCTACTGGCACGTCGGTCCAACCATGACCCTCTACCTCCCAGCACCTCTGCTGCAGCAGGGCACCAATGAGGTGGTAGTGTTTGAGCAGTACGCAGCAGCCTCTGAGATAGTCTTCACCGACGTACCCATCCTCTCCTAAACCTGCTTGTCTTCCTCCAACATCACTGAGAGCCTCAGACCCGCTCTTACACGCAAGATCTTCCCTCAGAAAACGTGGAGGTGGTCGCTTGGATGTCCGTAGTGTGGAGGGTTCAGATGTAAACCACCGTTCATTATGGCCGTGTTATAAGAGCATAAGAATAAAGGAAACTGCAGAAGGCATATTGGCCCATACGAGGCAGCTCCTAATTATATCCACCCAAATTCATTCATATATATGTCTAACCTACGCTTGAAACAATCCATCGTAGCTTACATATTAATTCCACTAATTTGTATATAGCTTAAGGTTGTTTGTTTGTTTATGATTTTTTTTTTACCACCTAGAAAACCAATTATTATTAAAATTCAAAGAAAAAACAAATTGAAATTATTGATTTACAGATAATGTATAATTTGTCAATGGTGATCTTAACTCAATTAAAGTGTCTTGGTATGCTAACTAATGTTCTTTAACGTTATTTTTAAATTAATGCACTAATTAATTTACTAATTATTAAAACCCTATACAGAAATGTAGTTGACATTATATGAATGTAAAATGCAAACATATGATTATAAACACCCTATTTGTCTATAAATTAATATATATTTCTGTGAATTTCTGCCAATTATCTCGACAATTTAAAAATCTTAAGAAAATATAAGATTATAATATTAGTCGATAGATGACTTAAAACATCTTATGTAACTAATTTTGTTAAGGTTCAGCGTGGAGTCCATATCAGTTCTAACACAAGACGAAGTTAGATAAAGTTCAGAGATATGCCACCAGACTAGTC
>astacus_leptodactylus_3.2191
CTGCAGACATGACTGGTGTCCTGGTGAAGACCTGCCTGCTGGGGGCCCTCGCCCTCACCCTCCTGCACTCAGCAGTGGAAGCTCAGTGTGAGAATGTGGTAGTCACCAACACCTGGCAGAGCAACTACCAGGCAGACTTAACTACAGTGGCTCCAGTTGACATCGACGGCCTCAGTGTGGAAGTGTCCTTCAGCAGGCCCGTGGAAGCTCTTGAACTGTATTCTGGAGGAGAAGTGACGCGAGTGGACGACACCCACTTCATCCTGAGCGACCCGGAGCTCGTGGCCAGTGCTGGCGACGAGGTCAAGGTCACCTTCCATGTCACCTACACCAGCTTCATGCCTCTCGTGGTCACCGAGACCGTCAATAACGTGGAGGTCTGCGACGCGACCTTCACCACGCCTTCCCCTATGGAGAACCCTTGTGCTGAGACGGGTATGAAGCCCTACGACTACAGCCAGGTACTGTGCATGTCCTACGTGTTCTACGAGGCCCAGCGGTCAGGTCACCTGCCAGCGGACCAGCGCGTCACTTGGCGATTCGACTCTGCTCTTGACGACGGTTCTGACGTCGGCCACGACCTTACTGGTGGATATTACG
>astacus_leptodactylus_3.2299
CCGGCGGATGTACGCCACCTGGTGGAGTACGGGAGGGTGAGGGGTGTGAGAGTCCTTCCGGAGTTCGACGCCCCAGCACACGTAGGCAACGGTTGGCAGTGGGCGGAAAAGGAAACAAACTTGGGAAAGCTGGCTGTCTGCGTCAACAAGGAGCCGTGGCAGTCCTTCTGTGTGGAACCGCCATGCGGGCAGCTGAACCTGGCCAACCCAAACATGTACAAGGTCCTCGGCCAGCTCTACGACGAGATGGTTCAGCTCTTCGGCCCTATTGATCTCTTCCACTTTGGTGGAGATGAGGTCAACCTCAACTGCTGGAACACAACGGAGGAAATAGTAACTTGGATGAGCAGCAATAATTTTGGGTTGGACAGCGACGCTTACTACCAACAGTGGGCCATCTTCCAAGAAAAGGCCCGCCAGCTCCTGACCTCCGCTAATGGCGGCAAGGAAGTCCCTGGGATCTTATGGACCTCTCATCTGACAGAGGCAGGCCGCGTCGATCGCTTTCTCAACAACTCCCAATACATAATCCAAATCTGGACCACTGGAGACGATCCAGTCATTGGCGAACTTCTAAATAAGAATTTCCGTGTGATATTTAGTAACTATGATGCGTGGTACCTGGATTGTGGTATGGGGGCCTGGGTAGGAGATGGTAACAACTGGTGCAGTCCTTACAAGGGCTGGCAGAAGGTTTATGAAAATAGTCCCTATGATATGGCCATCACCCAGACCGGCTCTTCTCACCCCGACCTCGTACTGGGGGGAGAGTCCGCTCTGTGGACCGAACAAGTGGACGACACAGCTTTGGACTCTAAGCTGTGGCCGCGAGGTTCGGCTCTGGCAGAGCGGTTGTGGACTAACCCGGACACCACCTGGCAAGCCGCAGAAGCCCGACTTATCCACCACCGACACCGACTTGTCAGGAGGGGCGTCATGGCGGAGAGAATTCAACCCCAATGGTGTCACCAGAACGAAGGCCTCTGTTACCTGTAAACTGTCAACAGCTGTCACTAGAACGAAGGTCTCTGTTAACAGTGATGTCACAAGAACGAAGGCTTCTGTTACCTGTAAGCTGTCAACAGAATGAAGGCTTCTGTTACCTGTAAGCTGTCAACAGTGTTGTCACAAGAACGAAGGCTTCTGTTACTTTTAAGCTGTCAACAGTGATGTCACAAGAACGAAGGCCTCTGTTACATCTAAGCTGTCAACAGAACAACGATTGATATATACACCGAGATGTGTGCCCCGCTTCTCGGTGTATATACACTGAGAGTTTACTTTAGTCCTGGACTATGTTCAGAACTAAATTATACTTGCTGGTTGGTCAACAATTGTGGTGACCTTATTAACCCTCCAGAGGTTGATAGGCCTTAAGCCCATCACCAAACCACCAGTGAATTCACAAGAACGAAGGCCTGTTACCCGTAATCAGTCAACATTGATCATACCAAAGCAAATATCTCTGTTGCATTTTGTTATGAATTGCCACACCTACTTAATTTAAATACCTTTCAGGCCCGGCCCCCAGTCCAGAATTATGGACAAAGAATAATCAAAAGTCTAGGAAATGATTGAAAGGCTAAACAAAGTGGCTAAAAAAGACCAAGAATTTATTTACAGATAGAAGAAACTTATATATATAAAAACAAACTTTCAGGGATTGGAATAATTGCCAGTCACTAGCACAAACAAATCTTAAAATAACATTTGCCAAAATATGACATAAAATGGTAAAGTGCTCCATACACTTGAAGACACTAATGAGGTGAATCATTCAATAACAGTAACACAATTACTTAAGTTAATTACTTGCCAGGGTTAGGCCTCAGCACCTGAATTAATCATAAAAGTATGACACCATAATAATCAGAAACTCTCTCAATAATCAATATACTTCAATAATTATAAGCAATAAATCAAATGCTTGGTTATGGTAAACCACTTAGGCACTAACTGGACTAATCAAGTAAAGTTACTCAGCACACAGCAGCAAGCAAGAAAAATTAACACATGCCATAAACAGTAAGTTACGTTACTTAACAAACTGGTAATCACAGGAATCTAGAAACTGGTAAATCACTATAATTAAACTCAAAGTAATGAAAGCATGACACACACGGAGGTACTTAGCTTCACAAAGGATGAATATATATACAATAATCCCTGTACATGCCACTACATCCTCTATGCACGAAAATTCCCAGCCAACTGCTGGCAAGAGCTGGGCTAGCCTCCGAGATGGGCAAATTTGTTGCCACATCTCAAAAGCCACACCACTCCTGGCTAACTAATTTAAATAATCCAACACTTAATATCACACCGTCCAAAACTCATTCCTCTACTCACTGCACACAGGAACTCAAAGAATGCACACAATTCTTTCATCCAACTTTCCCAAAATAATAACAATATTACCAACCGTCCCTTTAATCATTCAAGACGTGGCAACGCCGCATTCACTCTGAACAACACTGCTCCCCACAAAACCGTTACTGAAACTTTCTCACGCATGCAACAAGGGCGCAAACCAACAACCATACTTTAATGCAGTAATGTACAAATTTACTTTATAACCTTAGTAGAATATAATACCACACCACTGGTTATAATCAAGAATGAGATGTAAACTCAGCTTACACTGAAAACTGCTGACCTTATATAATGATAGCATACAATTCCTATTCCTTAATTTGCATACTAGCTTTACAAGTAAATAATACCACAGCTAATTTACCTACATGAATAATGTATAATGCAAGTCATATAATGCTTACCAACTCAAAATAGGACTAGATAACACAGGACTCGTCCAATTAATTGTCTCAATAATCAATCATAATAGCCTAAAAATCCAGTTATGAGCCTCCTGTGTTCTCCTATGTCCTCTTATGAAAATAATAATTGCAGGAAGGTCATAACACATTTAAACCCTAAAAATTTTGATATTAGATAAATCGACTCACTTTAATTACATGAACTTTAGAACAACAGAAGGAAGCTCTCTGTTTCCTGTGAGCAGACAAGAGTGATATCACTAAGTGTTGATGTTTCATGTGAGCAGCCAAGAGTGATATCACTAAGTGTTGATGTTTCCTGTGAGCAGCCAAGAGTGATATCACTAAGTGTTGATGTTTCCTGTGAGCA
>astacus_leptodactylus_3.2306
CAAACTGAAAATAATTGACAAGACTCTGGGCAAGTCTAACCTCTGGACAAAAGAAAACACTACGCAGTTTACACCCTCATTACTAACAGTAATAACCAGAACAAATACTGACTGATACCACACTGTCCATTAATTAACAGAGTCCAGTTGAATATCACACTTATCTGAGTTAGCTGTAAGCAGGGAGAGTAATAATCCAGCAAGAACGTCCATAGGCAATACACAATGAGAAAACCAGCAGCAACTGAAACACGAGCTGCTCTGCAGGACATTAAATACTCGGAAGGTTGCCAAGGAAGAAAATAAACGAGTGGATTAAACTCTCGTAACTGCTTTCAGCGAATTATCTAGGCTGGCTTAGTTAAACACTAACTTAATTCTGGCTCAGTACATCCGAATTGGTAAAAACATTTAAGCAATTAAGAGTACACTGGTTGGACAATTAAAGCATTGACTGGCAACTACTTTTGAGAGAATCTGAGGCAAACACTAGCATATTCTGAACTAGAATCTTCGATAACTTCCTACTATGCTCTCAATGCCGTCTCGAATCTACAGGTTAGAAATTACGACGTAGATAAGATAAGTGCGTAATAACAATAACTCTCTCAAAATAACAACCAATGGACAGTCAGTCAGATACAAGGAATTAATACAAGAGAGATAATGACATAACTAACATAACNNACTCATTAACACATAAAGCATTCAGAAAAAAATAAGCAAGTAAGCAAATAAATGACTAATTAATTGGCAAACACAACTTAATAAGGCAAATTTAATTATAATACAATGCTGTAGGCAAATCATTAGCAGTTCATTACGGGCACTAGCCTAATATACTGACAAAACATAATATTTCCTCGTTTTGATGTCTTCTGGAGAAAAATCAACCAGAAGAGATCATAACAGATACACATGCTCAAGGAGAGAGGGAACGGGAAATTATTAGAAAGGGGTGGGGCAAACTTAGGGGAAAAGGGCAACGAAGGTTAAAACTAAGGAGAAAAGGGCAACTAAGGGTCGAGGTAAGGGTTGTGACAATAAATTGGTTTTTACAAGGTTAATAAAGGTGATCGAGGGAGCCGTCAGGGAGTGGGGCCGTCCACCTGGTGAGTATCAACAAGAGCGACCCGACAGGTGCAGGGGGCGGGGCAGGGGGCACGGCAGGGGCCGGCCTGCAGTTCCAGCAGCAGCAGGGTGTTGGTGCCCTGCGTGAGGGCGCCCCGGGGCACGTAGAGGGTGACCTGGGGCCCCACCTCCGGCCAGTATCTCCCCAGGCACAGATCATTCACCCACGCCACGCCCTTGGACCAGCCATCTAGACGAAGGAAGGTATCTAAAGGATGCGGCTCCTCCGTGGGAATGGTGAAGGTGCCGCTGTAGATGGTCATGCCTCCCTGCGGAGTCCCCAGCTTCGGGGAAGGCGACAGTGTCTGATGGAGGCGCTGGAGAGCCTGCTGGAGGCGGGTGAGGTCAGTGAGGGGCAGCGGCGTCATGGTCCATCCCTCCAGCATGTGGTTGTTGATGGTGACGTTGGCGGTGAGACCCTTGAAGTCATTAAGCCTGGGGCCGACGGAGACACGTCCCTGGCTCTCGACGATGATGACGATGGTGTGTCCTGGGAGAGCGGACACCGCCAGGTCGTACATCTCCTGCTCCCTGGACACGACCCCGACGTACCGACCCGCCACGAACACGTACCCGCGGTCATGCACATCATTCACTCTCAGTCGTGCCGGGTCAGGGACCCTGAAGCGAAGGACGGTGTGGTAGACGACGATACCGTTGGCGATGTGCAGCTGCTCGAACGTGAGAGGCCAGGGTTGGGTGACCCCCTGCAGGAGCGGCAGAAGCTGCATCAGCGACCCCAGGGGCGCGACCTCCACCTCCCCGTACCTTGCCTTTTGGGGCACTGGAGGTACCGGCCCAGGGGGTAACACCAGGTACTTGCTGATGACCTGCCTGAGGGCGTGGTACTTCTCCGTGGGGTCTCCCGCCTCCGACACGGGCGCGTCATAGTCGTACGACGTCGGGCACGACTGGAATGTGTGTCCCACGTTGGAGCCTGCGGTGAAGGCGAAGGATGTCCCGCCATGGAACATGTACATGTTGACAGAGGCGTTGAGCGCCAGGATGGCGTCCAGTCCACCAGCCAGCGCCTGGGTGTTGGTCTTGTGGTGAGGCTCGCCCCAGTGGTCTATCCATCCCGGGTAGAACTCAGAGTTGACGAGCGGGCCCCGAGGTTCGAACAGCCTCTGCTGGCCGAAGATCTCCTTCGGGTCAGTTCCCAGGCCGAAGTCGACGGTGGCGTAGACGTCCGGGATCTTGCCGCACTTGAGGTTGGAGGTGCCGGTGGAGTCGACGGTGAAGAGGACGACGGAGGACCCCAGGTGCTGACGGAACATCTCCCGCAGGTGGGCTGTGTACTGGAAGTCACAGTTGCTGCTCGACCCGTACTCGTTCTCGACCTGCACCATGATGATTGGGCCACCGTTCTCGTAGAGGAGCGGCCTCACCTTCGGCAGTAGAACCTCGCCCAGCCACGCGTCTACGTGTCTCAAGAACGCAGGATCCGAACTTCTTAGGCGGATGTTTGGATGAAGTCGCAGCAGCCAGTATGGGAACCCTCCCATGTCCCTCTCGGCGCAGATGAAGGGTCCCACGCGAAGGATAACGAGGAGGTCCTGTCCCTGGGCCGTCCTGATGAAGGCCTCCAGGTCGTGGTTACCGGAGAAGTCAAACACTCCGGGCTCCGGCTCGTGGCTCGACCACTCCACCACCGTCTGAACGGCGTTAAAGCCAGCCATCCGGAGCTTCCAGAGACGGTCGGCCCAGAGGGAGGAGAGTACGCGGAAGTAGTGGATGGAGCCAGACACGTAGCGAAATGGCAACCCATCCTTCAGGAACCTATCGTTGTCGTAGTCGATCTCGAAGCTCCGAGGTCCTCCGCTTGANNNNNATTTTTGATGCCAGTTCCATATTTTGTGTTGTGTTCTATACTTGTACCGACGTTGTAGTTAATAATATCACCGTTTTACAGTTATTTGTTTAACATGTGGTTATATAACTCGCTTAGTAACTGTTGTGATAATCTAAACTTTGATATACGCACAGTGTTTTGTGAGTTGGTTTATGATAACTGACCATCAAAATAAAGCTTTAGCACTCAATGAACTAATGATCTAGTTCAGTTGAAATAACAGTAAACTACGCGGTAATTGTATGGCGGCCCTCGTCATGGAGTCTGATTGTGAACTGAGACACTCAGCTCCGGTGCACGGGGACCCGACTCCCCCGACAGTAGCTTCACTG
>astacus_leptodactylus_3.2532
TCTGGAGGAAAATCAAAGGAGAGGCACTGTGGTGTTCTGACAGACTGGTAGTTGTGGTGATCTGACAGACTGGTTGTGGTGGTGTGCTGACTGACTGGTAACTGATGTTATTGGACTGACTGGCTATAGGGCTTAATTTGGCGATTTTTAAACGATTCAGGCCCCGGCTCCTGCCCTACCAGGCCCTCAGGAGGCAACATGGCTCGGTTCTGGAGGAAAATCAAAGGAGAGGCCATTATCAACGATGTGGACGAGGAAGAGGCGGTGGAGGGTCCAGCTGCTCCACCATCCTCCACCCGCACCACCGGGGATAATATGGTCGAGCTGTCGTATGAGGAGAGACAGGAGAAGGCAGCAGAACTCAAGTACAAGAAAAAGCCGACCTGCTTGGATATTGCCTTGTTCGACGATAAGGTGCGGCTGGTCTACGTACTTCTCCTGTGCGCCCTGCTGGGGATCGTGGTACCCTTCATCCTGGCCTCCTATGCCTTCCACAAGCCCGTCAACAACATGAGAGGCACCTGTGGCTTAAACATCTCGTACAGGTTCGCGTGTGTGCCTTGGGATGTGCCTTTGGAGGACGACTGCCACGCCCTTGGATGCTGTTTCGAAGAACCGTATGGGAGCGACCAGTACGCTCCTCCGTGCTTCCACTCCGTGCCCGCCGAGTACGACTACATCGTGGACACGGACCAGAACACGACCCTCGGGCCATACCCGATTACTCGCAGGATGGGCAATGATCCAGAGCTAGTCATCAACCTCAGTTCCCTGAGAAGCCAGACCAATATAGGGACACCGGCGTGGCCCCTGGAGGTGAAGATACAGCGACAGGGCAACGACGTGGTGAGAATCCTGCTCTGGAGCCCCTGGAACGACGCCTTCAGTAACGACGACTTCGTACCCGAGCCCGGCAGTGACAGCCAATTGGACGTTGTCGTCGAGGAAGACGAGGGCGGAGATTTCAACCTCACAGTATTCCGCGTCTCGACCAACGAAACCATCATGGAGACAGTCTTCGGGCCGCTCATCTACGGGGAGAAATACATGGAGATCAGCAGTAAACTCCCAACCTACCATCTCTATGGACTCGGTCAGAGAGACAACTATAAAATGTCGCCGAACTACGCCAATCGGGAGCGTTGGGCGCTGTATAACCGCGAAGAAGCCAAGGCCGGCACGACCTACGGTTCTCATCCGTTTTTCATGAATTTCGAGAAATCGGGCGAGATGTTCGGTGTGTTCCTCAAGAACTCCGGGCCAGTCGAAGTCGGGTTCGTGCCCATACCCGCTGTGGTCTTCAGGGCAGTGACAGGGATGCTGGACCTGAGGGTACTGGCCGGACCAACCCCTCGTGACGTCACCCGACAGTACACGGACATGGTGGGACGACCCGCTCTTCCGCCATACTGGGCTCTCGGCTACCACCTCTGCAGGACCTCTTCTAATACCTCTGAGTACGACACCGTCGTGCAGCTGATGGAGACGCTGCAGGTGCCCTACGAGAGTGACTGTATCGATACCCGCCTCAACTACCCGGACTCCTTCGCCCCGCTGAAGGACACGACGCTGCAGAGAATCCGTCAAATGAAGAACTCCGGCCGGAGGTTCATTCTCGTTCAGTACCCCTTCGTGCCCGTCGGCAGCGCTGCCTACATAGCCACCCAGCGTAGCGACATCCTCCTGAAGGTGAACAGCACGACGCCATACTACGGCAGTGTGGATGGTTGGACGGTGGGCTATCCTGACTACCTCGACGACGCCTCCTTCAGTAACTGGCTGGGTCAGGACCCCACCATCGGAGACCTCTACGACCTGGCCGACGGGGTCGTGCTCCTCAGGAACACTCCCCTGAATGAGGTTCATCTCAACTACACCGTCTGGATGGAAGCAACGGCACCAAATTGCACGTCCTCCACGCCTGAGAACTGCTGCCCAGACGCTGGTCTGCCGTTCCTGCCTGAGGGAGTGAACGACGCTAACAACCGAACTCTGTGTTCCTCCAACCATCACCCAACGATCAATAATATCCCTCACCTCAACGTCCACAACGCCTACGGCAGCTTCCATCACAAGAGGGTGTTCCAGGCCATGCAGGACGCCAACGTCACTCGTCGTGCCTTCGTCACCAGCCAGTCCACCCACCCGGGCTCCGGGTCCTATGGAGGCCACTTCGGTGGACTCTACCTCCCGGACTTCGCCTCGCAGATGAAGGCTCTGGTGCAGGTGTTGGAGATGGGGTTGTATGGAGTGCCCATGGTAGGCGTGCCTCTGTGTGGCTCTCTGAATGGAACCACCGAGGAGCTGAGGACGGAGTGGTGCCTTCGAGCGCACCAGACCGGGTCCTTCTGGCCTTTCATGATGAGCTACAATGAGTTCGGCCACTCCACCAGGAACCCTCCCAACTTTGGCACCGGGTTCATCAACCAGATCAAGTTCTACATCCGGCAGAGGTACATGGTTCTCCCCTACCTCTACACTCTCTTCTACGAGGCCCATACCCACGGGGTGCCCGTGGTCAGGCCGCTCTTCTACGTCTTCCCTCACGATTTGGGTTCACGGGACGTGTCGATGCAGTTCATGTTGGGTGATGGGTTGTTGGTGACCCCGGTATTCTCCTCTATGGGCGACGGCACCAGCGTAACGATCCAAGCCCACTTCCCCCCAGGCTGTTGGTACGACTTCTACACTGGCGCCATGATCTCGGACAGCGTCAACGGCACGGATCAGATGTTGCCAACGCTGTTCACTGATGCTAACGTCCACGTGAGGGGAGGGGTGGTCCTGCCTCTGCAGGGCAATCTACAGGACTCCGTCACCACCACGGCAGAGTCTAGGACCCAGCCCTTCCAGCTCCTGGTGGCCCTCAGCTGCCCCTCCTCCTCTCCAGCAGGAGGCACTGGNNNNNGCCTCAGGATGGCTGTACGTGGACGACGGAATAACACCGGTGGCTCAGGCACCACCTGCCGACCAGCTGCAGATGGTTGTCACGGGGAATAACCTGACCGTGGCTCGCATCCCCGGTGCCTCTGAGGGAGATGGCATCTGCAGCCTCCAGGACATCTCCACTAACGTCACATCTGTCTGGATCTTCGGTGCTCCAAGTGTCAAGCAGATTACCGTAAATGGCATCAACAGTTCCTTCGTCACCGAGCCAGACTCTGGGGCCATCTTCGTCAGCAAATTCAACTTCAACTGGTGCGTTGAAGACTCCCTCGTCATCGTCTGGGAATAAGAACCTTGGGAAGAGCTTGTAACACCGACGGACGATAGGGAAAGGGGAGGGGGGATGGGGGAACGTCGAGTCATCGTGTGGTGGTGGTAGTTGTGGTGGTNNNNNGTTGTGGTGGAGGAAGTTTACATTGGGGAGGGTGACCGATGCGCTCTGTTATCATAACAATAGCATTGTTGACAGTATAATGTGTTATAATGGCCTCCAGGGGTGTTATGACCGCAACACAAAAAGCTTATTCGACCATTCAATCAACACTTAATTATATGACAAACAGCACTATGACGCCATGAAACAGTTTGAGTTCGGTTATCGAAATTCTCCGCTATCGACGCGACCTCTGACGGCTCAGCTTGAAACAATACGACCACAGGCACAACCCTGTACACCGTGTTTTGGACGG
>astacus_leptodactylus_3.3615
AAATTTGAATGGTGGAGTTGTTATTGTTTACGTTTGGTGCAAGCAGTGGAGCTGGTTGCTGTGTACGTCTTACACACTTAATAGTCTGCAGGGTAGAGGTGCAGTGCAGAACTGGCAGAAAAGTACATCATGATTGGCAAAACAGATTTTCCTGATGTTTTACCACCTCCACCAAGTCCTCCTACTGTGAAAGCCCTCCTTGGACACCCACATTTATCATCCGACAATTTCGACACTGTATCAAATATTTCCATGGATGCTAATGATTTTAATGAACTAAGTAATAATTGTATTAAGATTAGTAGGCAGTCAACAGTGTTGAGTGCAGGACATCAGATATATAGTCCGAGTAGTAGTTGTTCTTCTGTGTCAGTGACACACTCTGAACTGCTCAGTACTGGTGAATACTCTATGTGTTTGACAAGCAAAGATTGTCAGGATCTCTATCCATTGATAGAATTTCAGGATGGTAAAGAGGTTATAACCCTAACCACTTCTAACGTAATGTCAAATAAAAATACTCTGTCGACATCCATGCCAGGGTTTAATTTGGTTAGTTCTATTCCTACTTCAGTTGGAAAGAGTATCTCCTCCAGGTCTAAGAATCATAAAACAAATATTGATCCTGTGAAGGCAAAGTCTGACATTGATGTTTCTGCAGCAGTAGAAAATGATTTATCACATTTATTAATGCCAGATATCTTCGCATCAGCACCTTCATGTTCAAATAGTGGTGCTTCGTCCACTGAATTTGAAGCCAGTTCAGAATTACCTTTAAATACTCCAGTGTATTCTCAAGATGAAGAAATTCAAAGAAAACCATTTGTTGTGAAACAAAGTAATCTTGTTACAACTTGCTCACAAAAAGTACAAATGAACTGTAATAGTTCAAAATACAAAGATGGTTATTCAGGGTCAGATATTCTTCTGACTCCTGATAGACTTAATTCTGCATATTGTAATGCAGAAATAAAAAATGAAAATAGACTATGCAACTCTAGGTGTCTATGTCGATTGTGTATTCCTAGTACCCTTGAAGCTGATCTTATGACTTCTGACTTTGAAGATGACATTGAACAAGATTTGAAAGATATAGAGAAAATGGAAGAGGAGGACAGCAGAAAAGAAGAGAGGCAGACTCATCGTCAAACTGCTTCATCTTATGGTAGCTGCCGACTTCCTCCAATTGGTGTCTTTTGGGATATTGAAAACTGTCAGGTACCAAAAGGGCTCTCAGCTACCCATGTTGTCCAGGCCATTCGAGCACGGTATTTTAATGAGCACCGTGAAGTGGAGTTTATGTGTGTTTGTGATACGTTAAAGGAAAACTCAAAAATTCTCGAAGAACTGAATGATGCTCAGGTGAATGTAATGCACGTGGGAAGTACTGTGAAAAATGCAGCCGATGACAAACTTCTCCAGAGTATGCGGCGCTTTGCTGATATCCATGGGCCTGGTGCTACTATTGTACTCATCTCAGGGGACTCTAACTTTGCTACAGAACTTTATGATTTAAGATATAGAAAAAATCTTCGTGTGATAATAGTGCATAATGCTCATGCTCAAGACTCACTTAAACTCTGTGCACACGAGACAGCCTTGTTTTCTGAAGTTACCCAGGAACTACCTCAAAGATCTAAACTTAAGGGTATCAGTTTGCGGCGAGATATTTCCATCCGGAATTTACCAGATGGGATTGAAGAATCTGCTATCCGCCGTCGCCTCAATATACTGTCAGCCAACTGTGGTGGTAAGGTGGGACGTGTTCGAGCCAATTGTGCAACAGTTTACTTCCAGACACCTGACTTGGCAACACGGGCCAAGAAGAGGTTAGATGGTGAAGATGTGTTTGGAAACAAAATATATTGCAGCTTTGGCAAAAGTTTAGAAAAGGAAGGATCACCAAAAATAAACAGTGGAAAGTTTCTTCAGCAACACTTCTCAAGTGATAGAGAAACAGAAATTCCAGAGTGTGGGAACACAAGTGGCTTGCACGTAGTTCAGAGCCCTTCACAACCAATCATGGGAGAAATGGGAGCGGTCAGTCTACCATGGCGGATAAGGGATACTCTTAATGATGGTCCACCATTGCATCAGCCCTATTCAGCTTTCAAAAGTTATGGAAAGATTGCACCAGCACCTGTCACATCAGAGCAGCAATATAATTCGCAGAGAATGTGGAAAAACAGTGGTTGCAAGTCTCAAAGCCAATCATCTGTTGGTGTAAATGGTGGCTTCTCAGGAATCTCCCAAGACTACAGTTTACACAGTGCTGGAGAAAGTTCTTCCAACTGTACTGCTGCTCAACCTTTGTACTTAGACAAAACACCAGAGAAGTTCAAAAAAGGACGTTCACAAAAAGTGCACTTCAGGATGAGTTCACCACCAAGCTTTTCATTAGGAACAAGAATATCAGAGTCGTATGCCCTAGACAATACTCTCAGGTTGAGGAGTCCATCTCCACTACTAGCCTGGAGTGGGATCAGTCCCATGAAGCACACATGGAGTCTTCCAGCCACCACGGATTTGCAAGGTCAAGTTCTTTGTGGTCTACGGGAATTGTCTTTGGGAGAAGAAACTACTATGGAAACAAGTTTGGGAAGTGCTTCACAGGTACCTGTGGAGCTGCAAGTGACTAATTTGGACCAAAATATTGATGCAAGGGAGATGAAACGCATACTCTTCACAATATTCAGGGACCATGTCATGGTATTACATGTCTCGGTGTTTGTGCAGTCGGATGGAAACTTGGCTGCAACCTTGAGAGTACCATCACAACAAGATGCGCAATATGCAATATCTCAGTTGCATAGAAAAAAGATTGGTGCAAAAAGAATAATCATATCCTATGTAAATCATAATCAACCTTCTCCAGAACTGAAGAGGTCTAAAGTTATAGCCCTTCTCCATGAAGTTCCTGGAAAGAAACTGCCTCTGTTCAAGTTCCGGGAACTCTATGAAAAGAGATTCCATGAGACTATAGGAGTATCTGAAATGTATAACATGAGGGATATTGTAACGGTTTCAGATAACAGTACTGGGAGAATGGTATCCTTGCATCCTGAGTTTCGACATATTCACACTCCAGTCATAACTGAATCTGCTGAAGAAGCTGATGGAAACGTTTCCAGGTACTGTAAGGCACATAGTCTTGGTCCAGATGAATCGGTTGGATGGGCAGAACGTGATCAGAGTGCCAGCCTCCCAAATGTTAACATGACATTGCGGGCTTTGGCAGCTAGCATTCACTCTTTGTTGCAGTCTCATTCAGGATATCTTCCTTTAGCTAGCTTGGTAGAGTGCTATCAAGCAGAAATTGGTCCTCTTGAAGAATGTGATGAGGGTGTACCCCTTGAGCACCTGGTCTCGTGTTTACCAGGAGTGTGTATATTGACAGCAGCTGTAGGTTTTAAATACATTCAGTGGGTAGAGAACACAGTAACCGATGAGGCAGAAGAATTGGCCCGGTGTGTAAGTCCTCCTCTAGTAGGACAGCTGGCACTCTTCTCACGTGAGCTTGTAGACCTACTCAAAACATTTCCTCATTGTAGACTTCCTTTTTCTCGTTTTATTCCTGCATATCACCATCACTTTGGACGACAGTGCAGAGTTGCTGACTATGGATTCACAAAGCTTGCCGATCTTTTTGATGCTCTTCCTCATATTATCCAAGTATTGGGAGATGGAAACAAGCGTATACTTACTCTAGCCCATAAATCGCAAATAAAACGCTTCTCTTCAGATCTCTTGAGAGTTCTAAAGGGTCAGCCCACTAAAGCTATAACTCTTGAAGTCTTTCCCAGTGCCTATGAGAAAGCTCTTACAAGACCCTGGAATGTCATTGATTATGGAGTGTGTGATGTAGAGGACCTATTGACTGAAGTTAGTGAAACTACTGTAATAGTCACTAGGTCAGGAACAGAAACTACAATAGCTATTCCCAAACGAGAGCAGACTCCCGAAGAAATAGAAAGAACTCGGCAATTTGCAGCAGAAGTGGTGGAACTCCTGCGTCACTCTCCACAGTGCAAGATGCAGTTCAATAGGTTTATACCTGCTTATCACCACCACTTTGGAAGACAGTGTAGAGTAGCAGATTATGGATTCAGCAAGCTGATTGAACTCTTTGAAGCCATTCCAGACATTTTACAGNNAGTTGATTGAAACAGGAGACGAGCCAATAGTAACATTAGTGGATCGTGGTTATGTACACGAAGTGATGCTAAACTCACGACAACTTCTCTGGGATGAACCATCTTGTTGTCTACCTTTAGACAAATTTGTGCAATCTTACACAGACTGCTACAATCATCCTCCAAACATAGAAGTCATAAGAAGGGATTTGGAAGAAGTATTAACTATTGAAGGTGAAGTGGATGACAGCAAAATATGCCTTGTAGCGTTGCAGATATTTGCGCGGGATCTGTTAACTCTGCTGCATGAGGCAGGAGGTCGCATGCTGCTTTTGAATTTTGACACTGCATACCTTGACAGATTTGGTGTTGCATGTCGACCAGCAGCATACGGGTTCCCCAATATTGTTGCCCTTGTCCAGGCTCTTGGGGATCTAGTAGCAGTTCGAGGTAGAGGGACAAAGAGGATTCTTGTCCTTAACCGTGACACTGCACCATCGCCACCGTTCAACATAAATACCAATAGCACAAATCTGTATAGTGAAAATCTAGAAGAGCCTGAGAATGAAGTGTGTCAACCACCACCGGCCTCCCAGCTACCTCCACCTAACAAAATTCCTTCACCTCCACACTGTGACTATCAGCAATTTTTGCAAGACACCAATTCTAATAGTCACTTAGTCATGAGTATGAATCCTGGAACACCTCAGCAGCCATACCAGTCATCACCACCTGTGATGTACCCTGGCTCGCCAGCACCAACAGGAGGATCTGTGATGTGGGGTCAGATGTGGTCACCACAGTACCCAGTTATGCCACCTTTATCACCAGCTCATTACATGGTACCAACAATTCCAATGAGTTGGGGAAATGTAGCAGCCTCCCCACTTGCTGTTAACTCAACTAGCCCTCCTGCCCCACTGCTAAACACCATGGTGCCCCCAATCTCCATACATACACTGGATGAACTCTCCAAACAGGGAGGCAAAGAAAATGCAGACTACACTTCTCCGCCAAATGCTAGTGAATTGCCATCTCCAGAGCTTTTCACACAGATGCCTCCAGAGATGCCTGCAAATGTTCCTGCCAGTGATGATCTCCCACAGNNACAGACTAACCTTCCTACTTGTGGGGAGGATGAAGGCGATGACACATGGTCAAGCTGCACTAGCGACTCCAGTAAAGTCGATGCTTCCAACACGTCTACTGTATCTGCTCCCAAACTTCGTACAAAGAGGAGGATTGCTGCTCAATTTACTGCAAGTTAAAGAATCATTTTGTAGTATTTAAATTTTCCGATTTGTTGTTTTGTAATTATTTTAAGATCTTGTCATATTAGGCAGCAATGTAAAGCTGCTAGTGTGTGTTAAGTTAAAAAGATTTAAGTGTAATATTGTTCAAATTTTTGTACTTTGTAAGCAACTTGTGGGGAAAATGGATCCGTCCATCATGATGTGTTTTATGTTAAGAGTATTGGTTGAATAATGAACTATGACACTAATTATGATTATTGATTTTCAATATTTTATTTTATGGGCCTCTAATACAAAAGTTGCATAATTGTATATGATATTGCTTATTATAGAACTGAGAGTATGTTTCCATGTTTTCCTTTTTACTAAATGAATTGGAATTATTATTCTTTGGACATTCACTTAGCTAATCTGATTTATGGCAAAACTTAATTAAGGTTTAATTTTACTATCTATAAAAAGTTTAATAATAAAACTTTTTAAAAGTAAAATAAATTAATAAGAGTTTTAAGATAAAAAGTCACCTGGGTGCAGGTTACAATAAATATAATCATTCTTTTTACAAAGGAGCAATGTATTTGCAAATTTGACTGGTACCAATTGCTTGTACAGTGAATAGAGACTTGAATAATTGGGTGTAGTTTAGAGATGGGGAAGTTAAGAGGGCAAGGGTGGTGTGAAGCTTGGGGTACAAAGTTTGTATTTTGTCATTTATGAGCTTTGTTAATATTTTGATAGATTATTTTTATATTTGCCTTTCATGGTTTGTTTTTGTTCTTGCCATGAAAGTTTTGTATTATTGTTACTATACGTAGTATTTATTGTGCTTCATGGGAATATAATAAGAAATATATCCTTTACTTGTGGCAGATTAAAAGCATTTTGTAAATTCGTTCTGAAATTAATGCTCTCCATAATCACTAATGTCAGAGTAATGAATTGCATATACTGTACCTGATTGTAAAAATAGTACATTAAAATATGTTGAAGGGTTAATTTATCGGTCTAGAAGCTTTTAATTGCCATGTTTATAAGTCTATAAAATTTCCATGTTGCTTGTTTTAAGCCTACGAACCATAAGCATTTATATTTTTTTTAGCAGTGAATAAAATATTTTGAAGAGATTGTTTTTTTCCTGACTAATGTTGTTAATATTTAACAGGAAAGGTTCGTGATAAAATCATTTTGATGGTTTATTTGTTTAATGACAATAACTACCTCTTGTTACTCTAAGTTTTGACATGACCTGACATGCTGCTCTCGTACATAATTAAGTGTCCATGAATTACAGAAGTTTCATTTTTTGTATAAGTTATAATTTAGTGTTTTGTTAATGTTAAATGAGCTAGAGTATTTATATTTTAAAAATGCATTAGTCATTTTGGATATTATTATACTCGATACTGTCAACATTGTTGCCATTATCGGCCTATTTAGGTTGGTGAGTTTTGTCAAGTTATTGTCAAAGTGTTGGTTGTGGGGTTCTCAGTGCTACACTGAATCATTCCTTAGTGTGGAAGTTGAAATAAAATTGTTAAAATTAGTTTTAGTATTAAATAGCCTTAGTGTCTTTTGTAGCATGGTGAAGGGGGGTAAACAAACAAAAATTTCCTTATCACATATTGGCATTAGTGGTTATTTTGTGATTCCATATACTTTGCTTTGATGTTTGATACTAAGACTAGGTTCTTAGCTGTCAAATAGTGTTGTAAATTATTTATTTCGAGCATTGTATGAAGAGGATATATAGCTATATACAGTATATAATAAGTCAAGGGAATAACTATAAATATTACTGTGGACCATAAATTGTTGCAGTGTAATGATTTTAATTTCTGGTGCTTTGAGCTGTTTATTAACTGTTCCGAATGGGTAGTTTCTGCTGGGTCTGGGTGGGCTGTTTTCCATGTATTGTTAGAATTTTGGGTTGTTTTAGGAAATTAACATGGTTTGTAACAACTTTTTGGTAGTTTCATGATGGCTTCATCACCCACATGCGAGCATTTGCAGCTTTCAGGGAAATGAGTCTATGCTCAAAGGTACACAAGAGATTTGTCACTGAACATGAGGGTGGTGGCCTATACGCTGTATGCACACACCTTACGGTGCAGTCAGTCTTAAAGTGTGGCCAGTGCTGTTGGAAGTGCTCAGCAGACTGAGTAGTATGCAAAGTTGTGTTAAACCTGGACCTTTCGCCACCCTTAACTAGGGATACTAAATGGTTTCAGTTTGATGGCTCCGACAATTCTGGAGAGGAGCCCAGGTGGCTGCCTGTAGCTATTCATCGTTGGATAGGTCCAGAGTTTCGTTGGAACATTGGTGCCTTCTGATAATTACTCGTCACAACAGTGTTGAGTCGTGAATGGGCTACCGGAGATCAGAGGCAGCAACCAGAAATGGGCGAACAAATAGCAAAGGTTCAGGCTCTAGTAGCCATGAAGCATTTGGCAAACTATGAAACCATATGAACTAGGTCGTCTAGTTCGTCTGTCCCTTCACAGGTGGCACCACCACCCTCTGCCCCATGGGGTGGTCTGGGGCTGGAGTTGGTTCTGGCCGCTCTTCTACGGCCCAAGNNNNNCAGGCCCACGTATCCACTACAGCTTTATCCAGGAACAGTCAGTGGTGTCGCTGTTGATCTGCTAGCAGGGTCGTCCTGCAGTGGGTCTGGCAGCCTTAGTCGCAACTGTTTGAAGGTAAGTGTGGCCCATGTTTGGGACTTTGTCCTGTGGTAGCTGTTCCTTTGCTTGATTATCTGTAGTTCGGTTTAGTATAACTTGATGAACGTTGATTTATAGGCCGTGCGGGGATTTAAGGGGCCATTTGTATGGGTTGGNNGTTTGTAACGCATTTGTATAATTGGGAGTCCCTGTAATGCATCTTTGAGAGGTCTTCAGTAGGTCGTCAAAGGCACCTTTGTTTTTTTGTATTAGTTGGCCTGTAATTGAAGGTTATACTTACACCATTATATGCTTGTAGTGTACATTTGCAAGTTTATTGAAATTGTAACAAAATAACCAATTTTGTTAATTGTATTAATTTTATTGCTGGCTATACAGTACATACGCCTCAATTATTTATACAAACAAAATGTTGGCAATGTCATTAGGGTTGAATGCATGGCCCATCACAGCCTGTGCTTCACCGACTATAGTTTCTCTATTGTAAGTGTCGGTGAGTGATTTAACAGTGATTGAACTCTGCAGAGCATCTGCAGTAGTATCCTTCAGAGAATAAAATGTAATGTCCACCTCAGGGTCAGTCATTAAGAACCCATTATCAGAGAACACACCATCCTCGTCCACCTCAAGCCACACGAACAGTGATATTGCATCATTTGTCAGTTTCACTGTGAAGGTCGAGTTGCTTGTAGGTGTTGTGAAAGGGCCAGAGACAGATTCAACCTTAACATTAACATGAGGTATGTATCCATCCTTAGGCTTCCCCAACAGAAAAAAGTTGTCTGGCGCTGCAGGAGAGCCGTCTACACCAAATATCAAGTGGGATACCACAAAACACACATCTTCAGCATCAAACATGCCTTGCTGACACAGAGTTCCCATATCAAGGTCTTGCAACAGGTTTAAGGTAGCCACTAAATTTCCTTCTGCTGCTGCCACATTCAAAGATTTGTTGTAGGAATTTACTTTGTCTCTTTGATCATATCGATAAAGATCAATACTTAACATGACATCCAATACTTCTTCCGTCAAGTCACTTATAACATAGACCTTCAAGTCATCATTTTCTCGATAAAGGGATACTATGATGGGCGAGAAAAATTTATTGGCATAGTAGTGCAGCATCTTCCATCGACCTCCATATTCAATTGAAGCCCAGGATGCTCCTTGCCAAATATCATTGAGCTGCCAATACAGTGCTCCGCTGGTATAGCCCTCACCGTTATCTGCCACCTCACTCATCCCCCGACGATAAAATTCTGTTTCTGTCTTTATTGCCATAGCTTGGTGGATCTGTCCAAGGTAGAGATAATCTTGGAAAGACTTTAGGGTGCCATCCTGAGGTGGGATGTGCATGTGAAGACCAATCTGCAGGGCAAGTTCCTCTTGTCCTCCGGGATGGTGTTGTCGGTGGTACATCATTGGAGACTCGCTAGACCAGTCTTCTTCTATTGTCACTTCTTCCAAGGTCCTAAAGGAGGGCCAGGACTGAAAGCCGTACTCTGAGGCGAACCTTGTGCGTGGCGTCTCCTTCCCACTCCAAGCGTCGCTCAAGTAGTTGTAGTAATGAACATCACCATACAAGGTGTTGTATGGGAGTTGAGCGATGTACCCTTCTTCCTCGGACTCTATACCATTGCTCGGGGAGCTGACAACAAATGGTCGGGTAGCGTCCAATGTTTGGGTTATATTTCGAATGGTGTCAACGTATAAGACAATATAGTCTGCTTTATACTGCTCAAAGTCGGAGGAAGTTCCATACCAGTTGTCTCTAAGCGCAGCCTCGTTCTCATTGTTCCCGGCCCAGAGTAGGATGCTGGGATGGTGCTGTAAGCGACGAACCTGTGTATACACCTCAGCTTTTACTGTATCGAGGAACTTCTCATTTACAGGATACATGCTACAGGCAAACATAAAATCTTGCCAGATAAGGATGCCCAATTCATCAGCGATCTCATAAAAGGCATCGGTTTCATATATACCACCACCCCAGACACGTATACAGTTCTGGTGAGTGTCGGCCGCAGACTGGAGGAGGTAGCGTGTGTACTGGGGAGTGACAGCCTCCGTTAGGACGTGCGCTGGGATCCAGTTGCTGCCTTTCATAAACATGGTCACATTGTTCACTCGTACCCGGAAGTGACGTCCTTTTGTTTTGTCTGTGGCATTAACAAAATCCTGGTTTAACTCTACAGTTCTGAACCCGACTCTAATACTTTTGCTGGAAGTTTCAGATTCATCTTCGTCTGTCCATTGGATGGTCAACTGATACAGTGGTTGAGAACCATAACCGTTGGGCCACCAAATCTCTACCTGGCCTTCTTCAAGCGTGAAGGTAAAGGTAAGCAACGCCTCATAATCTTCCACTGCAGCAATGACAGGCTGCAATGTGGTATGGAGGTTTCCCAGGCTGATGTTCACATTACCAGTCACATTACCAGACTCAACGACAGCATCACACCACACCTTCACAGTGACAATCCAGCTTGGCCTTAAATCATGATCTGGCACCGTGGGGAGCGTGGTGGCAGGAGTGGCACTGAAGAATACGTCCCTCACCAACAGTGAGCTCCATCCAACCAAACGCCAGTCTTTCCATATACCCATGTTGGGGAATGCTGGACCCCAGTCCCAGCTGAAGGATGCCTGCATCTTACGGATGTGGTTGGCATGACATACTCCTTTAAAAGCAGGATCGACACACTTGGGCGGGACCACATAGTCTGCCGCCTGGACCTCGTACTGACGGGCAGCATACTCAACAGGCGACTCAAACTTAACTTCCAAGATGTTATCTGATGATTCCTGAAGATGATGTTTAACATCAAAGACATATCTGACGAACATGTTATCCGAGGTTCCGACCAGTTCACCATTGACCAGCACCTGGGCCGCCGTGTCCAGACCTTGGAACACTACAGCAACACGTTTCTGGCTCAGCAGGTCCTCGTCAGCATTTAGCATGGTGGAGTAGGTCCAGTTCTGCTCGGAGACCCAGCGGTAGTCGAGATCGTTGTAGCGGTAGTATAAGTCAGTGGTGAGGACGTTAGCCTGCAGGAGATCTGTGTACACCCCACCAGGAACCGTTCCGCCCACCACCACCGTATTGTTGTGGTTGGAGAGGGTCCAGGAAGCATTGGCTCCAAGGGTTGTGCGAGCGGCCAGGCCCGACCATAAGCTGGTGCACACCATCACTGTGCTCAGCCAGTCTCCAGCCATCATCTTTCCAACACTTTCTCTAGTTGTGCTTGCGGGGGTTGGGGTTAGGCTTCGGCTCTTTGGTCCGCCTCTCAACTGTTACTCACTGGTGTGCAAGCTTCAGAGCCTATTGGGCTCTATCAT
>astacus_leptodactylus_3.3751
GAGTACTAACAGCTATCACCAATCCGGAGTACTAACAGCCATCACCAGTCCGGAGTACTAACAGCTATCACCAGTCCGGAGAAATAATTAGTGGTGTGCAGTTCACCTTATCTTCTGACCACAAGTGCTGTGCAGTACACTAATCTCTTCCAAGTTCCTCCGCATCAACATTTGAAGAGTCCCCACACAATGGACGCTTAGGAACTATTTACAGTACGAGCCTTAATAACTAACATAACAACGACCACCTCATATAGTCTACCTGGAATTATTAATAAACGCTATAGGCATCCTTAACAAAGTTGGGAAGCCCAACTTGAATTTTAAATATCATATATTTAAATGTTTATTTTATTTCTTAACGCTAATAACATTCGTATAACTGTCTGTAAAGTTTCAGTGCAAGTCAATTATGTGGACTACAAAAGTACATGAAATGTATTTTTTGCTCATATATAAATGAATTTATGCAAAAAACAAATAAGTAAACACTAAGTTTTCCAATATCAAAGAGGATCATGGGAAATTATATGGAAGGAAAGCAGTTGAGAATATTGAAAGTCATAAAACAAATGCTATTAAAATCAAAAGCATAAAATATTGCAAATTAAATTATTAAATATATGCCAATAAATTAAAAACATAAAATATGGCTAATTTAATTATTAAATACAAAATACCATTACAATCATAGGCATAAATTATTCCTACATAATTTATTTATTAAATATAAAATGCCATTAAATCTATAAGCATAAAATATTGCTAGTTTGTAGATTACTAGCCTAATAGGTATAGTTCAGAAGACATTCAGATGAGCATTAATCATATATTAAATCTGATGTATTACTGTACTTATTAAACTACTAAATATTTTAAGGAAGGAGAAACACTATTAAGTACATAAGATGTTACTGCTGTTGTTAGTATCTTTCGACAAAAATTAGTTTGGTGCTGTAAGGTTAGTCAAAATTCTACATAATAACCCCTGACTTTGAGCAAAAATAGTTGATATTACACCTATAGACCTCTAGTAAGTAGTGTGGTGCGACCATATGGTTTTGTTTACATCGCCATATTGGAAGTCAGCAACCATTCACTGACTAGTGTACACCGTCAGTTGTGAATGATGAGCGATATTGGTGGTTGCAGCACTGATAATTATAATTATCAATGCTAGAACCATAATTGTTGTGGCGTGTCTCAGTTTCCCTTGTAATAACAGGGGGACGTTTACCCCCGGACAAACGACGTTGATGTAACATTGATCCAACGTTGATTTAACGTTGATCCGGTCCCCGTCGAGGCCACTAGAAATGGTGTTCCACTATGAATTCTCCACTGATGATCCTGACTAACAAGCAACTGTCGTCTAAAGATAAAACTATAATGTGCTTCAGCATTTTAAAATGTGCTTCTAATATATATTTAAAATTTCTATATGGTAATCTAGGAAGCTTAATTATCATCTAAATTATAAAGTTTATGGGAAACTTCATTGAATTTTATACAATAGGTACAGTACTTATAAAATAAAATAAAAAATCTGGCCCCATTCTAATATGGGTGTATTGATTAGCGGAGTCGACTCGCAACTGATGGACCAAAGTTCGATTGTCGGGCAGGGCGAGACGTTTGGGCGCGTTTCCTTAAAAGTGATGCCTTTGTTCACCTAGTTGTAAATAGGTACCCAAGAGTTAGGCAACTATTGTGGGTTGTATCCTGGGAAAGACTAGTTGTTTGCCAAGGAAGGAACTCCATTAGCCTAACAGGCTTCCTATCCCAAAGAATGGGAACCCTGGAAAGAACAACTCCAGCGCTCTGCCAATGCTTTTCCTTTTACTGCATTAAGCTGAGAAGTAAAAATATAGAGATATTTGAACTTTCAATTCATTCCTCGTCCGAACGATCAGTCTAACACTCATTTTGGAGTGTGATAAACTGCCTGACTGGCCAACCCGATTACATAATTCACAACTAACACCGTATACTTCAGCTAAAAGATGATGACTTTCATAATAGTGATGTGAACCAAAATCAAGTGACGTTGGTTCCAATGGGCCTATAAGGAGCAGGAGAGATCTAATATCACAGTGAGCAGTTTACAATGGTGTTACTGAGGGGTTGCTTGGATAACATTTAGTTCAAATCAGCACTACAGAAAGAAGGCCAGAGTGGCTCAACATCGTAGCCTCTGGCAAGAAGTCTACAGCGATGCTCCTCAAGCCTAGGCGAAGCCTCGCTAGTGCTGTTGGTATGAGCAGAAGAACTCCAAAGTTTCTCGGCCACTACAGATGCCCGAGGCCAGGTACGAGGTATCAGGTTAGTACGGTCTACATACTCCCCCCACATGCATGCTTCTCCACCCAATACCAGCTGTTTTTGGCTCTCTGTGCCATCAAAATCCTGTGGGTCACACTGATAGTACTTGTACCAATCTACTCCATAACTGATGTAGTTGAGGTACCAGCAGGAGGAGAGAACAGTGTGATACCCTGCAGAAGTAACCTGATTCAATTCATTCTTCCAGGCGGCTGGAACATTTTCATTTTTCCATACATGAACGACCGTGTCATTAGCGATGTTTACTCCATTGTCAAACACTTCCTGCCACACCAGGTACCCATTCTTGTTAGGAAGGTTGGCAATAATATCAAGGAGTTTGGTGATGTAGACCTCTTCCAACTTGCTGTAGTCACCAGTAATGTTGTGTTCAGCCATGAATGCTGTGATATTTGGGTTGCTTTGCCAGCAGGAGAAGCTGACCTCATCACCACCTAAATGGACATAGTGGTCAGAGAAGCGTCCGGTAACCTCCGTGAAGAAGGCCTTAAGGAAGTCGTAGTTTTCAGTGTTGGTTGGGTCAATTGGGCCGAAAGTGCCATCTGGAGCCGACTTGCTGTAGCAGGGGGTGAGAAGACCAGGCTGGCCAGGGCCCCAGGACTGTGTGTGCCCTGGAGTATCAAACTCAGGCAGGACTCTGATGCCTCTGAGTCTGGCGTACTCCACCACTTCGGCCACGTTCTCGGCGGAGTACACGTGGCTGGGGCTGTACGCGCCGAGCTTACTGAGGTCAGGGAAGGCAGCACTGACGTAAGGGAAACTCTGGTCATCCACAATGTGCCAATGGAAGACATTTAATTTGTTCATGGCCATAAGGTCGAGTGACTCCTTGATCTTGCTGAGGGGCAGGTAGTGACGCGCTGTATCCAGCATCAGCCCTCTGAAGGTAAATCTGGGGTAGTCCA
>astacus_leptodactylus_3.3979
ATTGACATCATAATGGGGACATTGACTGTCATCACCATAGGCCTGGTGTTTTTGGTGTTGGGAATTCGGGCAAGTGATAATATATGGGGAGGCCTCTATCCTCGGGAATCTGAGAGTCGGGAAGTACGTTCCCTGGATGGGATGTGGAACTTCAGGCTTTCCCCACTGCAGGACCCAGATAAAGGTTTCCGAGAGGAGTGGTATGCTCAGCCCCTCAGCAAGAGAGGTCCAGTGATATCGATGGCTGTTCCCAGCAGCTACAATGATGTGACACAGGACAAGGCACTTCGCGACCACATTGGTTGGGCATGGTATGATCGCAAATTCTACGTGCCTACAAGATGGCAGACAGACAAGCTAAGAATTGTACTGCGTCTTGGATCTGCTCACTATAATTCTATTGTTTACCTCAATGGCATTTCTCTGACCTCACATGAGGGAGGCCACCTTCCCATTATGGCAGAGATAACCTCTGGTGTTGTGTTTGGAAATGAGAACCTCATCACTGTGGCCATCAACAACACACTCACGCCTGAAACCATACCTCAGGGCAGCACTACGTATCACACCGATCTGACAAGATATCCACCAGGATATTTTTCGCAGTCATACAACTTCGACTTCACAAACTATGCTGGTCTGCACCGTCCCGTCTATATTTACACAACGCCACGGACGTATATTGACGACATATCGGTGACCACAAATATTAACGGAACGGAAGGCATCATCACCTACAGTATAACATCAGCCTCCAGCCAGATTGGACCCAAGAAATCTGATAGTGTTGGCTGTTCCATAAAGCTGCTCGATCAAGGAGGAGACCATGTTACAAGTGCCATGGGTTGTGAAGGTACTATTTTGGTATCAAACGCTAGTCTATGGTGGCCCTACCTCATGTCTGACAACCCAGGATACTTGTACACACTCATGGTGGCAGTGTCAGATGATGTAGGCAACTTGGATGTGTACCCACAGAAAATCGGAATTCGTACCATTGGCTGGAACTCTACCACCCTCACCATCAACAACAAACCGGTGTACCTCCGAGGCTGCGGGAAACACGAAGATTCTGATATTCGAGGGAAGGGTGTAGACTACGCTCTCATTGTAAAGGACTTTAGTTTATTGAAGTGGCTGGGAGCAAACAGCTTTCGCACTTCTCACTACCCCTATGCTGAGGAGATCATGGACATGGCTGATCAGGAAGGCATTATGATTGTGGATGAAAGTCCAGCTGTGGGTCTCAGTGGTTTTGGTGAAGTGCTAATGAAAAAGCACATATCTGTAATGCAAGAGCTGGTGCATCGTGACAAGAACCGGCCCAGCGTAATCATGTGGAGCGTTGGCAATGAGCCACAGTCAAATCAGAATGCATCCAAGGAATATTTCAG
>astacus_leptodactylus_3.4494
ACAGGGAGCCACCCGGTACTTCACCCAGAAATGGGAGTTTCATTACATTCAACCTGGGTTTTTCTGTCATTCACCAATCGTTATAAGCACCGAGGAAAAGTAATACAAACTGGCAGATCCTTAATTCTTTAGCAGTGGCTGATTGAGCATATTTTTAATGGTTAGGTGTAGTTCAAATTTTTTAAGAGCACACATCCCCATCCAGTCGTCACTGTTCAGATTCCAGGTCATCACTCCTGCAACACCGGAATCAAGGACCCATTGTACCTTATTTTTTATGCTGACGATATCCTCATAAGATACCCAGTCTCTGTCTCTCACAGCATAAGGAACTTTGCTCGCATTATCAAAGTAGCGTGTAGCTCCTTCCTTAACAAAGATGCAAGCCTCAGGGTATGTAATTTTTCCCTCAAGCATTCCTTCAGCAACTGCAGGGGCTCCAACATGGTACCATTCACTTTCAAGTAACTTCCATGTACGTCCAAATGTAGGTATCCCAATAACAAGTTTCTCTTTTGGTATCCCTTTCTTCATCCAATAGATAGTGTCCCACTGGATGTTCAAGGTAGCAAAATAGCCTTCTTTATTACTGGATTTGCTAAGTGGGGAGTTATGGCCAGTGAAGGGCAAGTATGGCTTGAACATGTGATAGTTGTATCCCATGACAGACACAAAGTCAACACACTTAGCGAGCTGGTCAATCTCATATGAGTTATCTATGACATTCTGAGATGCTCCAACAGCCACAGTCAGCAAGAGTGGGGGATGAGACGCAAGCTTGAGAGCACTGTTAAGCTGAAGAAGAAGGTATGTGAACCAAGTCTTCTCTTTTGGAGTCTTTTTGCCAGGTGGCCATGCAGGGAACTCCCAGTCCAGATCAAGACCATCAAATCCATGTGTGATTAGAAATTTATGAGCATTGTATGCAAACACAGCAACTGCCATACGGTCTTGAACAAGAGAAGAGAAGCCGCTAGCAAGACTCAAGATCACGTTAAGGCTTGGATTTTGCTTCTTCAGAGCCACTACCTCAGCATATACCTTTAAGTCTCCTGCATCTACTGGGACAATGGTGGTGTTTTCAATAATTGCCTTAGATACAATAATATGTGTGCAAAGAGTTGGATCAACATCCTCTGTGGTCAGAGGAGCCTCAGTACTTCCATTGTGAGGTATTACATAATAACATACAAGTTTAATGTCTGCAGAACTTCCATTCTTCAAACTGTCCTTGCGAGCTTCTTTGCCAAAAATATTCAGGATTGGAGAATCACTAGAGCCATTATCCAAGGATGAAAGTCGCACATGACATCTACAGTAGTAGAGAGCAATGATTATTAGACTCCACAATATCCCTAAAATCATGACACAAGCTTTCAGTGTGTTACTCTTAATTATTGACTCCATGACAATCAATGCAGTGCAATATATTATGGGGTTAACTTCTTGAATATAGCCCAGAATGGTTTTCTTTTTTCACACCAATCAGCCTGCCATCTGGTACTCTTGTAGTGAATAGAGTTTGAGTTTCAGATTTCGTATGTCAAACTTCACATGTAATTTTTTTCAGTGTTCGCTTGCTGTTGTAGGCGTAGATAAGGAACAAAGGATGAAGTGCACATTACCTGCCGAAGCCGTAAATGCCAAGACAATACTACAGTTCAAGATACAATTGTAAAAAATACTCAGGAGGAATGGAGGGGACCTTCGACAAGCCGCCAGCTTCCTGTCCCCATCGGAGCCACTAGAGTGATAGTGGCCTTCAGGTAAATTCAGGTAAATTCAGAGACGGTAACGAGACGCTAGGCGGGAGAGTGCTGGTAACGGAAGGGACAGGGTAGCAGTGCGTGAATCCCAAGCTAAGCCCAAGCAAGTCCGAACCTGGGATGGAACCAACTGGGACTTCCGCCAATTGACGAGGAACCCGAACCTCGCCAGCTGGGAAAGATCCAGAT
>astacus_leptodactylus_3.4547
CCTGTGGAGTAGCAAAGTCAGCAAAGTTCCAGATCATCTCTCCAATAAAGAACCCTTTGCTGCGCAGCTCATCGAATGCTTCAAAGTTCTGGATCATCAGCTCGGCCTGATACTCCTCAGACCATGTGAATGCTGGATCTGTGTGCAAGCCGGGAACAGAGCCAGCCCCATACTCCGATATCATGACTGGTTTATTATGGAGCTCGTGCCACTCTGTGAACTCGGTGACGGTCTGCAACTTGATGAGTTCCAAGTGGCCGGTATCGCTGTACCACGAGTAGTACCGGTTGACGAGGATCACGTCAATACTGCTCGC
>astacus_leptodactylus_3.4630
GCCAAAACATCAGTAGTTTCAAAGCGTCATATGACAGATTACTGGAAAGACGGGACACCACAAGCGTAGATCTCATCCTGTAATTACAATCCTCTGTCATTACCTGTATTTTTCTCTCCCTTTCTCTCTCTCTCAGAAGTAAATCTAAAATCTTTGTACAACTCCTTAGTTAACAGTAATTAGCCTATATTAATTGAATATTTTGTTGGATCTCGTTTTAAATTCAAAGATATTTATTTATTCCTATTACTGTGTAAAATCAATTTGGTAAGATGTGGAGTTACAATGTCTGTTACATTGTAGAATGTAATTTTAAAGAAAGTGGGACAATTTTAATTTGTAAATGCCTATGGTTTGTATATAAGCTATGCATGTGATGCACCCGATACTGTGGCACTTACTGCATGGTATTTGATTGGCATTACAATGTTATATCAATGTTTATGGTTCACTTCTGTGCTGTTGGATATACCAATAGACTAAAACTCCAGGGTACACATATATAATGTCCCTACAAATAGAGCAATGGGCATGATACATAGCGGCTATTAACCGTAAAGATGAAAGGCCAACTGGAAATGCAAGCTTGAGCATTGTTTAGTCTTTAAAAGATAAATACAAAAATAGCTTTTCACCACATACAGTAAAAGAATTAAATGTTTGAAGTTTTATCGGCATAAATTTTTTTTTGTCGAGTTAAAGATGTCAGATTATGCCATATGGTATGCATGCTGGCCAATTACAGTACTGTACTGTATTATTAGTGTCAAGACTGCTGGCTCATTCAGAATGCCTAAATGCCACCTACTATACATGAAAATTTAAGTAACGTAAATGTTTGCTTATTACTGTACATATTAATACCCACACTGGAATTTTCTAGAACTTGAGGAAAGGTCATGTGACTTTTAATTTGCTTCCAACAAAATAAACATTAGAAAGTGTAATGCCGAGTGTCACGGCCCTTTCTTGGGAACACGGGCGGAAGGGCTAGCGGCCCTCACTTCGTGACATACGGATCTAGCGAGATCCTCACCGATCGCCGACAGTTGTTCCCGTATTACCTGTTTTCATGCTAGGGGTCCGTCTGAACCCGTCACTCTCGTCTTTTGGGTNNNNNCTCCTAAACACTATGGGTAATGAGGTCTACCAAGTGAAGGACACTACGCTACAAAGGAAATGAAGACTAGTTGTTGTTGACGCGTCTTTATATCCAATATATACACCTCCCTTTTCAGCCGTCAGGTTTATGTCTCGCTTCGCACATATATATATATATATATTTATAATTTATACAACCCCAGCGAATTACTCGGCTGTTGTATGCACGACAATACTTAAATAATCCAGCTTAGACACTATATACAACTCTCTCATCCACACTCACATACTACAGCTCTCTTTATAGCTGTACTCATTCGCTTTCGCCCTCCTTTTACTCTGTCAATTCAATATTAATGCCGGTAGTCGTTCTTGCCACCACAGAGGGACCAATCACTCTGCTTCGTTACGACCGCTTTCACACAGGGACGACTTTCTTCGAATGGAGTCCTGCTTCGAGACAGCGGTTCTTCAGACTAATCCCTGAGCAGAGGAACACGTCAAATCCTCATCAGTCAACGTTTGCCTGAGAAACATTTACTTGCACTGAAGGATCTATTGATGGAAAAATATCAGTATCCCAGTTCTGCTGTCGAAGCCAAGGAGCCAGAGGTAGAATGTGTCCCTCTGTAGTAAACATGTACCGCTGGGAGTTGAGGTTAACCGGATTATCTACATCAAACAGCAAGTACAGATATTTACAAGTCTCAGAGAGGAAAAATGATTCCATACGGTCCTCGTGAGTCATATCCAAGACGGAATGAATAGTGGCATAACCACACTGGACTTTGGTTAAGTTGTTCAGAGAAGTCAGTATATCTCGACCCACATGCAGATAGAATGGGTTTCTGGTTGCCTGGTAGAGTAAGTAAGTAGATTCTACAAATTCAGGTCGGAGTGGGTAAAATAAGACGTCTGGAGAAATACGCTGCCAGTTGAATCTTTCAGGCAGTAAACCATACTTTTTCCAAATTGTATAATAGAGAGCATGTGTGCAGATTGCTTCCTCCACATCACCAGCTAGAACCTGAATTCCAGCAAAGGCTGCTTGGAGAGAATCTATCCAGGTAGTTTGTGTTCCACCACTCTTCATATCAACATTAACATATAAAGGATGATCACCAGTGCCAGAATTACAGTGTGGTCGACCCCTTCTCATATACTGCTTAATGAGTGTATATGTCTCATTAAACATGGAGTAGTCCTCATGATGGCCAAAGAGGATGTAAGCCTTAAGAAGATACTCATAAAAGCTGTCAAGTCCAGCTCCGACACCACTCAACTCCCCTACCCATTTTCCTGTGTTCACATCCACAACATTGCCAAGCAGTCCAGTTTTTGAATGCCTTAATTTCCAAAGAACCTTATTGGCTCTTCTTGCAGACATTTCATAAACAGGGTCTCCAATGAGGCGACTAAGAACCCCAAACTCCACTAAGAGGGACCCAGCACCAGCTGTGCATGTGTCTGTGCGGCTTCCTTCTGGTACTCCCTCACGGAGATTTACTCGAGGGTAAGGAAGGCCAGTCTTCGAGTTGTCAAAGGCTGGAAGGAATCTTGAAGCAAGGTCAGAGGCCATCTCCAGTAGTTCCCCATCATACCATTCGGGTTCAAGGTCCCCAAATGGTTTATTTTCATCCTGGATGAGGAGATGAGCTGATAATAATGCTCCCAACAATCTTATATTTGCCTCGAAGACCTGCACAGTAGAGTTCTTATCAAAACTAACATTTTCAATGACTAGTTTCACAGCTTTACGGAACTCTTCTGCATCACCAAGAATTGCAAGCGTATCTAATGCATCAATCAAAGTCAAAGAATAATCTCCAAGGATGTCATTAATGTTGATATTGGACGGATTCTCATAATCAGGTCCTCTTCCACAGCAATATATAGGATTTAATTCGTCTTTGGGATAGGCATATTTCATATAGCTGTCATAGCCAAAATAAAACATATCTCGAGTGTCTTTCTTGAGTCTGAGCCGCTCACTCTCAGGCAAGCTGCCATATTTCTTCTCTACTCTATTCAATGGATACCTGAAGATACTGAAGGCACATTCGCTTGTATAAAAAGTTTGGAAAGCTAAGTGTAAAAACACTACGTAAAATGAAAGTAATGACACCATAATAACACCATCTTCAGCACAGCTGACATGGTAAATAAACAACAAAACAACCGACGAACGAAAAAGATATACGTGTCACCTGCCAC
>astacus_leptodactylus_3.5421
GGAGCCTTCAGCTCCTGTAGATGTGTGTCGGTGATGGTGACGCAGGGAGCCTTCAGCTCCTGCAAGAAGCGCACTGAGCATTCTTGTCAAGGTCTTAAGCGGCGGGGCTGAGCTCAATCATGGCGGCGAGGGCGGCAGTGTACCCAGCGTTGTAGTCCAGGGCTACCTCGTTGTGGACGTAGTCCTCGCGGTCGTCCACGAACCAGTCGGTCTGGTTAGGTCCGCCAGCGAGGGCGCCCCACACCGTCTGAGGGTTAGGTCCTTGCTGCATCATGGCCCAGTCTGGGTCACACTCCTCCGGCAGGTCAGGGCACGACGCTGCAGCATGGTGGACCCGCTCTGGGGCGTCCTCTCCGTAACCCACCACGAAGGAGCGGCCGGTATCCCCGAGGATGTAACCGATCTGGCTGGCTCCCCACTGGAGGTTCACCTCAGCGTCGATACCCAACTTGGCTGCCAGGAGGGAGATGTAGGCGACGTTCGCAGCATGTCTGTTGGATCCCCAGAACTGTATGAAGGCCAGGCCACCCGGGGTGTCGGGGAAGTCATTCTGGAAGTGGTTGAGAGCCTCCACCAGCGTGTCTCTGTAGAGCGGGTCCTCGTCCAATAACGTGAACAGAGCATAGACGCCAGCAGTCTTGTAGTCCCAGGAGAACTCCCTAGGCATCTCCTGCAGGTTGAACTCCACCCAGTGATCCTTGGCGCGGGCCAGGTAGAAGTCGTCGAGAGTGGCGCGGTAGAGCCAGAGGGCGCCCCATGCCAGCTCGTCCCCATAGCCACTCCACGACCAATAGAAGTCCTGCACCTCCGGGATAGACACGTGGTACGTCTCCCTTCGCTCGTCTCCGAAGGTGTAGAGTTCCTTAGCAGCTGCGAGCACCTCCGCCGAGTACTCTGGGTCGACCTCCTTGAAGACTATGGATGCTGCTGC
>astacus_leptodactylus_3.6779
GGTGGCATAGGAGTGGGCCTGGGTGGCATAGGAGTGGGCCTGGGTGTCATGGGAGTGGGCTTGGGTGTCATGGGAGTGGGCTTGGGTGGCATAGGAGTGGGCCTGGGTGGCATAGGAGTGGGCCTGGGTGGCATGGGAGTGGGCTTGGGTGGCATGGGAGTGGGCTTGGGTGGCATAGGAGTGGGCTTGGGTGGCATAGGAGTGGGCTTGGGTAGCATAGGAGTGCCCTGAGGGCGCTTTTCTGCGTTGTGAGCGAGGGCACCGTTGATGGCGCGCAGCAGCGGGAACCTGATATTCTTTGGAGAGCAGACACCTGTGAAGTCATCAGTGTCTATGGACCAGATCATGATGCCCCCAAGCCCAAGACTCTGGGCATAAGCCACCTTGAGGGCCAGGGAGACTTCGTCATCATAACCAACCCACATGTTGTCACGGAACATGTAAGGCGCCTGGTGAGACTTCTGCCACACAATGTTCCACGCCCCAGCCTCAGCCCTTTGTTTCTCGCAGATCTCATTGTAGCCAAGGAAACCGTCCTCCCTGGTGTAGGGCCCAGCGAAGGCAGTGGAAAGTGATGGGGAACCGATGCCTGAGTTGGTGGGATCGCTAAGAAGGAAGGTCCTTCCGTAGAAGCCAACACCGAGCACCAGCTTGTGTGGCGGGGCTCCCAACTTCAGGTAAAGCTTCACTGTTGCGTCTACGTTAAGAACCTGGTCATCATCAGATTCATCGTTTCGATAATAGAGCGGGGCGTTGAGACCAGTCTTTCCATCCCACTTGCCGTGATAATCATAAGCCATGATGTGGATGAAGTCCAGTTCATCGACTAAGTCATCAACCTCATAAGCTGTTTCAATGGTGGATTTCCCTGCAGCCATGGCAGCTGTGAGCATCCAGCCGTATTTGTTGAACTCCTTGCGCAGCTCTTTGACCAGTTCAACAAAGTTTTCCTTGTCTTCTGGAATACCTCCCCTGTTGGATGGGTATTCCCAGTCTAAGTCCAGACCATCCAGCTTGTGAGTTTGGATGAATTGAACAGCTGAGTTGATGAAGGCTTTCCTGCTTGTTTCTGTTTTAGCCATGGTTGAGTACTTGGTGGAGCCTTCAGTCCACCCTCCGATGGCCACCAGCACCTTCANNATATTGACAAACCTTTCAATAGCCTTTTTGTTAATGTCGTATTCGACATCAAGAGACACGAGAGAGAAGTTAGTCTCATTGAGGCCGACGAAGGAGTAGATGAGGGAGGTACAGAGAGTTGGGTCAATGTTTTCTATGTCGAACTTGCCCGCTCCCGGTCTGTAGACGGCCCATGACCCCAAGTAACACACCACTTGTTGGTTATGTTGGCCCGCTACTCCGC
>astacus_leptodactylus_3.8194
GGCAAATCTCTCCCAGATGATTGGATCAGTCTAAGGGTTAAAAAACCCTTGGGCTGTACTGTAATAAATATTTATTTATCATGGGATTTAAGTCCCAATACAAATATAGATAAACTCTTTTGTAACATAACAATGGTGCACAAAATGTATCATAAACCATTAGAAACTAGTGGCATTTATACATATACGGTATCAATACAAATGTACAATCAGTGCTATGGACTAACTACCGTTTCCCACTTTCATTGGGTGCGGAGGCATCATCCCAAAGAAACAAGAGAATAATATAAGAAAAGGTGGTTATAAATATTAAACAATAAGCAGATTGTCGACCTTCCTTGATTAAGCATCAACCTGTAACTGTGCCAGAAGGTTCTTGTATTGGTCAATTATGTTTTTTCCGCTACAAAACCAGTTTATTAGGAATTTCGGAATTTTCCAGATGCCATTCATGTTGACCACTTACCGGATCAGAATCCTTCCATTGCATCTGATATTTTAGTGGACTGGGTTCTGTTATAATGGGTTTCTACTGTATAACATTATAAAATCAAAATTTATAAATATACATTTCAAACCAAAAACTATTCAAGCTCCAATCAAACGCTCAAATCTCCCATACCGTTGCTTTGCTAGACAAGTCCTTTGATACAGCGGTTGATGATGTCCAGTTTTCCAATTAGGACTGTTGATTCTCCTTCTAATTTAAGGTCTATTTGTTTCAATTCATTTCCTTCCACTTCATTAACAGAGAATGACCTGATTTTCCAGCCATTTTCTTCAGTATCTGCCACCACCACCACCACAGGCTCACCAACAGGATTATCTACCTCTTCCTTGTTCTTTAACTTTCTTGTCCCAAATAGTCTCTTCCTTTTAGGATAAGCATTATATTCTAGTATTTCAGAGTTCTCACATGTGAGAGTTAAGACCCTTCTGGTTTCAGATGTATCTTTTGTAATTGTAGCTGGTCCAAGCTGCAACACTAAGCTAAAGGGCACAACTGGTCCACTCCACTTGTAACATACAGTCACAATTAGCTCCACTTTCCAGCTAATCCTACACACGAATAACCTGACTGTTGTAGGACTGACTGTAGTTAACCCAAGGCAGCCACCACCAGTGAAGGCTTCACTTGTTACAAGGTTCAATGTGGCAGATTCTTCTTCCTGGGACCAAAGAGGCTGGTACTGCTGCTTGCTCAAATTATGCCATGGGTCCCTGCTGTCAATCTTCCCTCGCAGAAAATATTTTTCTCCAAAGCCTTGACAGAAAGAGGTTTTGAAAGGTAAGCAATGAGGTCCGTGATGTGCAAGGTAAGGGGCCAAGGATTTCCATATCATCTTCTCAGCATCTACAAAATTGTCTTGAGTTTCATATGTCCATCCTTGGGCAAAAATGGCAGCTGATAACTTGTAAGCTCTTACCACCTCTAAGGCNNNNNCCAGCCACTTCTCGAGAGCGCCTCAGGTGATCTTCTGTCCATGTGTAGTTCAGGAAAATTCCATCACAAACATCAAAAAATGGTCTGTTAAGATTGTTGAGCTCATTCTGCCACTGTAATTTTCCCTCAGTAGTAACACTGTCATACCATATCACCAGCGCATCAGGACATGACTCTTTCATTGCCAGTGTTAACTTCTTCACAAAATCTATCAATCGGCCAACCTGCTTAGGATTTATATCATTTTCTATATTGAAGAGCCATCCTTCAAAGTTGTGGAATCTTGCTATCTTAACCAACTGAGATACACAGGTTGCAACCATTGCCTCATCTGCCAACATTCTTTTACAAGCTTCAGCACCTTCATTCCACTCCGTGATGAATGTCCCCAAGACTTTAACTCCATGCTGGTGGGCTGCATTGACCCAAGATGTTGGGGGAATTGTAACAAGGGAATGACTGAAGTACACAAATGTATCAATTCCTGACCAGTGATAAAACCTGTAAGCATTCTTGTTTTTACTTCCATTATAGAACCTGTCATCTAAATATCCACCCATCATATCATGACAAATAAGTGTCTTTGGATGTGAAGGAGGATGATGAGAAGCGCGAGAGAAAAGATTCTTCACACTGACAATCTCATCATTTTGATTGCTTTGTTCAGTCCATTCAAGAAGTTCATCCAAAGTCTTCAGTGGATGAAGTTCTTCAGAATCACTTCCCTCTGTTGGTGCCATTGTCCCTACGACAACTGTCTCATCTACCATTATACGGGCTGCACACCGGATACCTGCACCGGGAGCTGGGTCCTCAGGCTTCTCGGTGAACGTATGTAACATAACGGGCAAGCGTTCGGGATTCGCAGTCCGCAAACCCGTGTTCGATTCCCG
>astacus_leptodactylus_3.10732
TGTCGCAGGCCCCATGCAGCACCTGACTCAGACCCTTTTGCACTGTAAAATATAGCTGGTAAATTAAATTAAGATATTGGCAGAACTATTCACTATGGGGGAAGATCGTGTACCACCTGGATTAGTTGGTGCAGTTGACAGTATTAAAGAAGCTCTGAAAGCTGGTCGCACAGATATCTTCCGAAAACTTCTAGATGCTTGTGAAGTCTCAAGTTATGGTGGTGGAACAGAGGAGAGGAAACAATTGATAAATTCACTTGCAACAGAAGATGGCACCTTCCTGCACATGGCAACCAAGCTTGGTCGAGGGGACATTATACGAGCATTATTACAAATAGGTGCGGACCCTGGGGTGCAGGATAATGAGGGCAACACTCCTCTGCAATTGGCACCCTCACAAGCTATCACTGCCATCTTCACTGAGGAGATGCTTCGTGCTACAGCACAGTCAGATGTTGGACGTGTATGTCAACTGATTGCAGCTGGCCTCAGTATCAACTCGCACGACAACCCACTTAGTCGCAACACTCCTCTGCACTGGGCAGCATCATTTGCCGACACCGATACCCTTACTTGTCTAATTGCTCGGGGGGCCGATGTCAATGCAGCTAACAGCGATGGTGCAACTCCCCTTCATGATGCTGTAGCTCGTGGAGATGAAAATATTGTGAGAATTCTCTTGGACCATGATGCTAATCCACATATTCAGTGCTACAAGGGACGACACAAAGGAAAGACGCCCTTGGAAATGGCCTCGTGTAAGCCACAGCTTCAAGATCTGATGCAACAGTATTTCTTGGACAATAAACCAGTCCAAGTTAATGGCATCGCTAATGGTAGTGTTTCCCCATTATTAGAGCGGCGGTCATTGTCAGATAGAGGCCTTTCAATGTCTCGAGGAGTATCTGGCTCCCTGGAATCTTTAGCAAGTATGGGGGCTGACAGTGTTATGACGGGCGTGGAGGCTGGTAACAGTGACTGCATCTTTCCAAGAAAACCTTCAGTTGGCACTCCACAGTCTCGGTCCCCTTTACAGTCTTCGTCATCGTTAGAACTTAGCCCTCGTATGGAGCAGGTGTGTGAGCGTTTAGCATCTGCACAACTGACAGCACCACCCCGACCATTGGTGACCCACTCATCACTACACTTGTTGTGGCCCCAGCCTCGTCGCATCATTGAATTGAACGGCCCTCGCTGGTCACCTCCCTCCCATACATCTCTGGCAATTGTTGCTGGAGTGGTACCTGTTCATAAGATTGTAGATGTGTGGGATATCCATAAGGGCTGGCTTGAAGAAGTTGGTTGTCATGTTAGTCTAGGAGCAGTTGTGGGTGCGCGGGACCCTCCAACCTCTCACACGTTTACGTGCATTGTGGATGCTGCACTTACCAACCACCCTCATCAGTACACACTCTCCATACAGGACAGCAAAGTGACCATGTTGTGTGGGTCAATAGAGAGCCTCCACTGTGCTCTGGTAACACTTGTCCAACTGCTGCGTGTGTGTGTTTGCTCTACTGAAGGAACCGAGAGAGGAGATGTTCCTCCACTAGTCATAATAGATCAACCATCACTCTCTCACCGAGGGGTCTTGTTGGATGTTTCCCCCCATGCACGAGTCCCCACGTTAGAACGTGTGTACCAAATGGTTGATTCATTACTTGCCTTGAAGATGAACCAGTTACACCTAATGTTGCGTGCATCACCTAATGCCTGTAGTCTGCCCTACACTCCCAGTGAAGTTGTATCACTTGATCGTTATTGTGATGATCGAGGAATAAGCCTGGTGCCAGCTTTTGATATAGAAGGGACAATTTCCTCCACTCAGCTGAGTGCAGTGGCAACAACCATTAGTGCAACTCTCACCCATTTTCCTTCTGCAAGATATGTACATATAGGTCCAAGGCTGACAGCGGTACTGGCAGATGCCAGTTGTGGAGGGAATGGTGTCCCTGACAATTGCATCCCCTTGAGTCCTTGGGCACAGCTGGGCCTGGCACAATCAACAGTTCTACTGGTATGTGCTAATGTTTTCCACAACAAGGCTCGGCAACTCTCCTGTCTCCCTCCAACAGCCATCTTGGTGGAGTATGGTTTTCAGGCCGACTATGACTTCTCTCGAGGTGTTCAACTTGCAGTAGAGTCTGGGCGACCATTGGCAGTGTGTCCAGGTACTGCAGCTTGGAGCAGTTTAAGTGGGTGGCCGGAGGCTGGGGTGAGCAACGTGTACAATGGTGTGGTGGGAGGTGTGGATGGTGGGGCAGGTGGGGTAGTTGTTGCCCATTGGTCCAGTAGTGCTGCTCTCACACCATTAGTATTTGCTTGGCCACCTATACTTGTGGCTGCTGGACTTTCATGGAATCACAACACACACTGGGATTACGTCCATTCGTCAGTTGGAGCCTTGGTGGATACCCATTTAGTCCGTGTTCCTGGATGTTGTTTCGGAGCGGCTTTAGTGGAGTTAGGTCGTTGTGAAACATGGGTAACTCGCATGGCTAGGGGTCAGCCAGCATTGGATGTAGGGGATTTGCCATCCTCTCCTGGTTCTGCACTATACCAACTCCTGGCAGACCCTGATGCTCTTTCCCTGGATAATCTTTCCACAGAAGTATTCTCTAGTGTGATGCGGCATGTGCGTCGTGCGGTACGAGAGGTTGGAAGTGCTGTGCCTGGAACAAGTCCTCAAGTAGGCATAGGTAGGGGCCTGTCGTCAGGTGTTGGCCGAGCTACAGCATCTTCCCCGTGGCCCTTGATAACACTGGCAATACTAGAACTTCATCTGGCTGTGGATATGATCCTCACAGCATGCAGGTTAGGAAGGTCTCTAGTATCTGTGGGCACTAACCCCCGTAGCAACATGGGTGTGGCTGTTGTCAATCCCGGCGTGGGAAATCTACCTCCAACACTGCGCACAGATCTTGCCAATAA
>astacus_leptodactylus_3.11421
GACAGCGACCAGGTCTGTGTCCACCAGACACACGATCCCTCACTAAGCCTCCTCGGTTGAGAGTTAGGAGTATTATAGCCTCAAAATAGTTAAGTTTATCACACATCCAAATAAGCTCCAAACAAGCTTGACTTTCTCCTCCTGTAATTACATGTTTATTAGTCATTGTTTACTTTGTTATTGTCTTTAAAAATGATTCATACACTAACTAATTGGTCCAAGGAGATATGCAAAGACAATATCAGAATAACTTAACATAAAACACTCTTTCTTTGGAAAGTAACATTCAAGAAACTCCTGCAAAAGTCGTGAACAAAAAAGCTAAAAAAATAGATCTCCACAAAACTTACAGGTTTCTTGAGACTTTGCTCAACTGTGTATAGTTGCCTTGTGATGTATGTATACAGATACAAAGTGTGGTACTTTGAACATTCCAAGCTTCCAGTTCAGTGCTAGCATAGATCTACAATAGTGAATAAACCAAGTTCAAATTCTCTAACATTCACACCTGTTTACATTCAGTCAACTCTGCATATATCCATTTCGAAAAATTTTATCATTTAAGAAAATTTATAAAAATTACAATATTTTTTTTGCAAAATCTATAGTTTGACATAAATTTTCACAAGCATTATACAGCATATAAAAGTATAATACAGATATCAACAAACTATTAAAAAAGTTAACAAAAGTCACAACACAAGCCTGCACACAACAGGAAGGGGAGACTGCGGTGCACGTAGCTAACTGCGTGAGAGTCTGAATGTGTAGAGTTCCATGGGCTGCAATGACAGTGTGTACGACTTGGTCATATCCACTCCTTCGTACAGCATTGAGAGTGACATCTGGTGTACCTGTTCGCTAAAGATGTTAGGAAACAGCTCTGACAAGCGCACCTTTCCTCCATTGGTTGAACACGACAGCCCAGGAGACTTGAAACTACAGTCAAAGCCAAGACGATGGAGTGTGAGCGACGACACGGGTCCAGGAGGATGAGGGACCAAGTAGGAGGTTTGACCAACGGTGGCGCGTGGTGGGTCCAACATAGTGCGCAGGTTTACCAAGTGTACGTCACAAGGCAATGCCCCACCTATGTCCCACGAAGGCTGCATGGGACCAGCCTTTGCTGTTGGAAGAAGTGGGTAGAGAGGATACAGCAGGCTGTGGATTCCGGCATGAGCCAAGAGTGATGGGAAGGCTGGTGACTTCTGGTGGCTTGAACCAGGTTCCTTAATGGTAATGCGCGGCTCCAACAAGAGACGGAAGGTGCTAGATGTGAGAACATTGTCTTGCACACCCTGACCCAGACCACGATTGTCGTCTTGCATCAGGCGGCGGTCCAGCATTACCTCTAGTTGGCCACTCGCTAGGGATCCCCCACCAAGAGGCTGGGCACTAAGCACTGAAAGACGATTCCCTTCATCCTGAATGAAAGCCTGTGATGGAATAGGGTAGTAGTTCGCTTGTATGGGTAGCTTGTCATACCTCACTCGTTTGCTAATCTGGAAGCCATTTAAGTCAGTGTAGAACACTTTGTCATTCTTAATTGGTGTGTTGAGCCGCATGACAATCTCATAGTTGCGCTCCAGTTTGATGTCCACCAGATTGTTGATGTCTATACCCATACCATCTACACCTGGAGAGTTCTTTATTTTCACAATGTGGAGGATATTCTTGAGCTGGGTCGACACGGTGGAGATGATTGGTCCCTGGACGAGTACCACTGCAGGCTGGCCTACAGGCAGTGGCACTGCCTCCTGGTCGGGCAAGAATAGGTATGCTCCGGAAGTTTCACGGTGGTTTTTGACTCCATATTTGACAAACTCAAGAGAGACTGGCATGGTGCGTCCCTGAGTTGTCATGGACTGCAGGAGGCCACTGCTGCTGAACGTGGCTTGAACCTGATCATTGTGGAGTGTGAACGATCCTGTGCTGCTCTCTTCAATGGCACTAAAAATTTTGGGCACAGTTGGAGCGGCCATACCTCGCACGATCACCTTCCCATAGCTCACCAGCTCTAAATTAACATTGTTAGGTTCTACTATTTTGATTGTGTATGTCGTGAGCGACATGGAAGGGACGTCCACCAAGAACGTGACATCATACATCGTAGATGAGGCTTCTGCTGATTGGATGAAGACTGGATCCACCTGGCACGGTATCGTCTTCTCCTTCTTCCCTATAACCTCCACAAAAGGACTGGAAATTCTCAGAGTAATAAGCTCGAAGCGGTTGTGTGCATCAGGGTTGTAGATTACCACTGGCACTGAAGAGCCACTCTGTAGGGCCAGAATCATTTTGGACGCAAGCTGATTGTGTTCTGTGTATTTTTCTCCAAGCTCATAGTACAGTGCTCCTTGGCTTACTGGATAATTATGCTGATCAATAGCAAGTAAGTAATGGGCTGCTTGTTGAATGACATACTGACAATCATTGACGCTCCTTATCAATCTATTAGAATAGTCAACAACAACATGGTCCTTGGCTGTACCAGTGATACCATCGTGGTGCTGGAAGAGTGCCAGGCTCCTGCGAGCCGACACCAGCCGACCCATCAGACCATCAGCCAGCTCAACCAATACTTTACCCATCACACTCTGAGTGGCCAGCATTGCTGTATACAAAATTTCTGCTCCCCTGAGATAGCCTTCCAAGACTCTGTCCAAGCTCTTATGGAATGGCCTGGACGTGTAATACCCGCTCCAGTAGTGGTCATCACGGTCTGCATAGGTGAAGAAGTCACCGGACAAGGACGGGAATATCTCCTGCTCTTCTCCACCCGGCGAATCACTTTCCTCGTGAACAGCACGAAAGTAGTCAGACAATGTCCCAAACTGGGCCTCTACGTGTAATCCCTCCTGCGAATTCAGATGGTCAAAGATTTTCTGGTAGTTATTGAACTGGTTGTCCCACTCTTCTGGCCTCACGTATCGGAAGTCGTCGCCAAGAGGGATCAAGACTACATTAGTGCGGAACAGCTGGGCCTTCTTACGGTACTGATCCAGGAGAATCTGTGACCTCGTTGCCACGTTATTGACAGTGATGAGCTGTGGTGGTATCCGCCATGGGCAGGTAACTCCTGACCCAGGAAGTCGTCGAAAGTCAAACTGACAACAAACTTTTGGGTCTGGGCCACAAGTGTGTGGCACATCGTAGCTGTAAAACGGCATCATGTGGCAGAATATTTCTGTAGTTGACCCAGAATCCCATATCTGTCTCCACTTGAATTCTAGGCTCTTCTCTTTAGCCATGTGTTTCTTGACAGAGTAGTGGACTCGTTGAATCAACATGTTCTCTAAGCCCATGCGTTTCAGCAGGTATGCCATAGTGGCGGTCATCCCAAATGGATCAATTGCCCATCCATTGTTGGGTTTAACCCCTAGGTTTAGTTTGAGCCATTCGTGTCCTTCAACCATTTGCTCAAGCATAGCAAAATAGTGTGCATTAGCTTCATCATTCATGACCCAGCCACCCGTGACGATCTCCAGCTGACCACGATCTATTAGACTCCGCACTATGTCTCTCACACTCTCAGTCTGCTGGTCCCACCACACTGAAAAGTACGATATCTCAGCCCAGATAAATTTTCTGTGCTGATCCACAGGAAGCTTCTCCACCATGTTGTCCAAGATATGACGCGTCTGGTCACTGTAGTACTGATCGAATGTTTTTACCCAACCTGGATCGTTGTGAGAATGTGGCACAACAAACACCTTAAGCTTCTTCCCCGGGGACCATTGGGCTGTGTCATACTGGATGTCCCACCCTTGTTTCCACACGCCACCATCAGGGTTGTCAAATTTGAGCTGGTTGTAAACATTTTCCATCTGAATGTCAGCCGGGGGTGGCACAGCCTGGGCAAAGATGCAGTCATCCTGCATCACTGCACCTTGAGTGAGGTTGTAGTGTATCGGAGAGAGGGAGCTTTTGAGAGGGAACCCCGGTGCAGGAACCTGTGCAACGTTAACTGCGTTTATGCCGTTCCTGGAAAACTTATTGGCTGCCAATATGCCGTACTGGGGGCCCAATATGGAATTGGCTTGGGAGTTGGAGCTGGCCAGCTGATGTACCAGACTCTTGATCTCGGAGATGGTGTGTTGATTGGCCTGTATGTCTGCTTCCAGCCTCCGTAACCGTGACTCAAGGGACAGGATTTCCTTTTGATCACCTGGTGGGCGGGTGTCCGAAGGGAGGTTGAATACCTGGTACAGCAAAACGAGGGTTGCCAGGCTCACAGCTCCCCCAAACACCATTGAAGACACACGCAAACGCATCCTTGTGGTTTCTGGTACTCTTCTTTGTACTGTTCCCGGTGTCAGTCTCAAGCAAAAGTAAACTTCATAGTCCAGGTGTCAGCAGTGTTATCACTCGTC
>astacus_leptodactylus_3.11654
AGGTTAGTGCATCCACACCCCTCCTCCTGACCATCGCTGTTGCCGGCCCAAAAACCATCATTGATAGATCTTATGAGGTTGATCAGCTTGCTCAGTACGTTGACTTTGTGTCAATCATGGGTTACGACTACCACATATTTTGGCCGTACTTGCCTTTCACAGGTCATAATGCTCCATTAGCCAAGAGAAGAAACGAGTTGTTCTATTTTGCTACACTAAACATCCAGTGGTCAGCAGACTACTGGGTGAACAAAGGAATGCCCAAAGAGAAATTAGTCATTGGAGTGCCAACTTATGGACGTACTTGGAAGNNGCTGCTTAGGAGCTCTTGGCACGATGTTGGGTCACCAGCCGTTGGCAGTGGAATGCTGAATGGTGTTGTGACCTATCCACAGGCCTTTTTCTTTGTCCTCGAGGGAGCTGAGCGGTACTTTGATGAAGAGAGTAGGGTTCCATATGCAGTGAAGGACAAACACTGGGTGTCTTATGATGATGCTGAGAGCATCAAAGAAAAGGCTCAGTGGATAAAAAGTTCTGAATTTGCTGGAGTCATGACCTGGAACCTGAATTGTGATGATTGGGCTGGAACATGCAGAGGAAAGACGTTTGAACTGCACAATATTATCAAGGATGTTCTCCATGATAACAAAACAATTAACAATGCAGAGTAATCAGTCTACATAGCTCCAGCAGTGGGTTAGCAGCAGGGCATAGTGTCACAAAGTATAATCAGTCTACATAGCCCAGAAGTGGGTTAGCAGCAGGGCATAGTGTCA
>astacus_leptodactylus_3.13314
ACCTAACCTAACCTATCTTAACCTATCCTAAGCAAACCTAACCTCACTGAACCTATCCTATCCTAACCTAACCTAACCTATCTTAACCTAACCTAACCTAACCTATCCTAACCTAACCTATCCTAACCTATCCTATCCTAACCTATCCTAGCCTAAACTAGCGCGAAACCCTAAACTACGACGAGCAATCATGGGAACGACAAACAATGTCTTTCCGTTGCTACTTCTCCTCTCCTTCTACGGAGCTGGATCGAGAGCGGAGGAGAGCCTTCCCTGCATCCCTAGGGACTTCGGCCACAGCTCCTTCGTGTGCGTGTGCAACGCCTCCTACTGCGACACCTTGCCCCCGCCCGAGGCTCCTCCCGAGGGAACGTTTCTCCTCTACAGCTCTGACATCACTGGTGATAGGTTCCTTAGAAGCCAGAACTTCTTCGGCACTTTCATTGATGACGTGGCCGCGGAGGCGGTAGAGCTGGTGCTGGACCCGACGGTGACCTACCAGACTGTTGTGGGCTGGGGCGGGGCCTTTACCGACGCTGCAGCCGCCAACATCCTCAGCCTCTCTCAGCCAGCCCAAGACCTCCTCCTAGGCTCGTACTTCTCGACCTCTGGGATCGAGTACAACCTCGGTCGGGTCAACATGGGCGGCTGCGACTTCTCCTGGAGGAGGTACACCTACGCGGACGCCGAGGGCGACGTCGACCTCGACACCTTCGCCCTCCAGCCGGAGGACACGGAGTACAAGATTCCTGTGATCAAGCGAGCCGAGGCCATGGCAGGGCGGCCATTGATGCTCATCGCGTCACCGTGGACGGCGCCGCCATGGATGAAGACCAACAACGATTACGTGGGCTACGGTCAGCTCCTGCAGGAGATGTACCAGCCCTGGGCCAACTACTTCGTCAGGTTTCTGGAGAGCTACGCAGCGGAGGGCGTGACCTTCTGGGGCGTGACGACGCAGAACGAGCCTTTTGACGGGCAAATTCCCGGGTTCGCCTTCAACTGCATGGGGTGGACGGCCCTGCAGCAGCGGGCGTGGGTGGGCGGGAACCTGGGACCCACGCTCCACGCCCACGGCTACGACAACCTTAAGGTCATGATTCTGGATGACCAGCGCTATGAACTACCTCAGTGGGCGGAGAAGGTTCTGAACGATAGCTTCGCGGCGCAGTTCGTGGACGGCATCGCCGTCCATTGGTACAGCGACGACTTCACGCCCTCCACCCACCTCGACGACACCCACGACCTCTTCCCAGAGTACTTCATCCTAGGCACTGAGGCTTGTACAGGAAACCGGCCGCTGGAAGCCTCCGTGGTGCTGGGCTCCTGGGAGCGGCTGGAACACTACGCCCGCGACATCATCATTGATATGAACCACTGGCTGGTGGGTTGGGTCGACTGGAACCTCGCCCTGGACACGGAGGGAGGACCTAACTGGGCAGATAACTTCGTCGACTCCCCCATCATCGTCAACCAGGACACGGACGAGTTCTACAAGAACCCCATGTTCTACGCCCTGGGGCACTTCTCCAAGTTTGTGAAGGAGGGCGCGGTGAGGGTCAGCTTGACCTCGGCTGACCTACAGAGCCTGGAAGCTACCGCCTTCACGAACACCGACGGTACCACTGTGGTCGTGCTTCTTAACAGATCGGAGGCGGAGCTGGAGGTCGCTGTGAGGGTGGCTGCGAGGGGCACCATGCTCCTGAAGGTGGGGCCTCGCTCCCTCCACACTGCCTTCTTCTGAGGTGAAGGTGGAGGATGTGCAGGAGGACGAGGAGGAAGAGGAAGAGGAGGAGGAAGAAGAGGAGGAGAAGGAGCAGGCGACGATGAGAAGAAAAGAGGTGATGACAGGTGTTGGTAAAAAGGTTAGGTGTTTACATGTGTTGGTGGTGAGGAGAGAAGTGTTGACAGGTGTTAGAGAAGAGACTGACAGTGAGTAAGAGATAAAGAATAAGAGACAAATTAACCCTTGTCCGACTGCGAGGTAAGAGGATAATGTCGCCAGGTCATGTCTCTTGTTTCCTTGATAATGACGGGGACAAGTGCCCAAAGTTCCTGCTTCTCGTATCCTTGCCTCCTTCCCTGATGTCTCCAGGTCGTCCTCCTC
>astacus_leptodactylus_3.13384
ACCCATCCTGTGGGTATAGGTGACAGAGTATTACATACAGTTACATTTATTTAGTGGAGGTCGAGGCTAGAGACAGGCGCGGGCGTGGGCGTGAGGCAACACCCAGAAGCCTAGGGAGGTAGGAGGGAGGTGAAGGAGGGCGGGGGGCGTGGGCGTGGGTGTCAGAGCTGGCAGCTCCCCCCCACGCGTCATCTGCAGCAGCTGCCCGTTTAACATCACTCGTCTGGAGCGGAGGTCTCCATCAGGAGGGAGCAGCAGGTACTGGAGGAGAGGCGAGGTGGCCAGGTGACCCTCGAGACGCACCAGCGTCGCCTCCTTCTGCAAGTTCATCCCAAATACCACCACAGCTCCTGGTGTGTGGTCAGTGGTGGTGTTCCTAAGGCAGTGGGCGTAGAGGCGTGTGGTTGGAGGAACCTGACGGAGGCGTAGGCGGAGCACACGGCCACCTACAAGTCTCTTGTAGAGTACCGACAACCAGTAGTCCGGGTTGGGGACCAGGTCCTTAGAGATGAGGGCGTAACATCCTTCGTAGAGCGTCTGCCTGGCCATCAACTGGATCCCGCCGCTGCCTACACCACCACCACCGCCGCCACCGCCGCCGTCACTGCCGCCCAGGGCCGCCGCCACCCCTAGCTTGTCCAGCCAGAGGAAGCCGCCAACGTAGGCGTCACTCAGGCCTGGAGCGCCCCCACCATAGGCCGACCCGGTCTCCGTCAGCCATATAGGAGTGCCGGGGGAAAACTGATCTCTAACAGCAACAACTTGGTTAATCTGCCACTTGAACTGGTCCATCACGGTGGTGGAGAGGAAGTCGTCCACTTGAGCGCTTCTGCCGTCTACGTAGTACTGGTGCCAGGACAGGGCGGTCAGGTTGGTCTTCAAGGAGCTCAGGAACTCTTGCAGGAACGCCACTGAGTCCTTCCCAAAGCCATTGTCTAGTTCCTGCTGGCCTCGTGGCTTGGGTCTGGTGACGTCTGGACCAGCGACGGGAGCGTGGTGGTGACTGGGGAAGTAGTGGTCCAGCTCCTGACGCAGCTGCAGGTAATCCCGAGCCGCCTCCTGGCCGGTGATGCTCCAGCCGAACTTGTGAGCGTACGCATTGGGTTCTATGGGCATGTTAAAAGAGAGTTTTGCAGTCTGTGTTCTGAAATATATATACCTTGAAAATAAGATGTCTGTCTGTCTGTATGTCCGAGGTTGGAGGCCATACGCTTAGGGCTAGTCTCATCCAACTTTCACACATGAAACGTGTTGGGTATGTAAGTGTCATAGGTCAGTCGTAGTCAGTCTAAGTGCCATGCTTTAAGAAATATCGGCATCTTAAGTGCACCTCATGATTTTAACGAGGTAAAGTCTGAAATAGTGGTTG
>astacus_leptodactylus_3.16373
ATGAATGATAAATGAATCTCTTAATTTCTTTCAAGCTAGTGTTTCCCTGGATCACTAATGACTACTTTCAGACTATTTTCATAATTATACATGTAACTCAAAATTAATATGTCATGTATATGTAAACAATCATTCCATTTCTCCCACCGACAATCAAGAAAATAATCACATCAAACATCCATATCATACACCTACAGAAAACTGTATTAACAATATTATTTGGCACTTGAAATAACTTTTATAATACTTCAATGGTGTGTGAAATACTGTACAGTACCTTTATGTAATCATTCAATGGCTTGTACAATGTCCTCAGCACAATTTCTTCTAAATGATGGCGGAGATCCATTCACTCTTCAAGTGCTTGTTAGATGCCCAATCTTGAACACCCAACACACACATTTGAAAAGAAATGAAAGTAACGACGTTTGGGTCCNNNNNTCGGTCCGTCCTGGACCCTTGTCAAGTAGTTTCGGTCCATCCTGGACCCTTGTCAAGTAGTTTCGGTCCGTCCTGGACCCTTGTCAAGTAGTTTCGGTCCGTCCTGCACCCTTTTCAAGTAATTTCGGTCCGTCCTGGACCCTTATCAAGTAGTTTTGGTCCTAGACCCTTATCAAGTCGTTTTGGTAAATCCTGGACCCTTAATAAGTTATCACACTACTTGATAATGGTCCAGGACGGACAGAAACATGGTCACTTTCTTTTCAGATGTGTGGGATGGTTGTCTAATTTTCAGCCACGTTATTATCACATTCTCTGCATCCTTATGCTGAAATTTAGGCCTTGTGCCAGGTACTGGAACCGGATATGTTGTTCAGCATGTTTTCTCTAGTACACAATCCACCAGTCATTTAACATCCAGGTCCCCATTTACTACTAGGTGCAGAGGGTTGAATAGTGAAGGAATGGTGCCCAATCATCCCACCTTGCCCAGGGTTCAAGCCAGAGTTCTTCTCATTTGCACGGTTACCAAGTGCCATTATATACCCTTTGAACAACTCAGCAAACCTAAGAGAAAAAACTGTTTTTGCAAGCGAGGCAAAAATGTCAAAATTTTGAAGCAATACTGTATCAACTTTGTCTATTGAACATCTTTTGTAATTACTGTACTGTATTACAAATTTATTTTGAAGTAATTTAGAGAAGGAGATTAGCAAATTTCTTACACTGTATTTTAAAATAAAATAATACCAGAAGTTTTCTTTAAAAAAAAGTTTCATTACCATTAGATCTGCATTGACATGCAAGTAAAGATCACAATACGTCTTCAAACTTAACACATCCTGGTAATAATTAACCACATTTCATAAAAACAAGCATTTCTTTCATCAAAATTATAAGTTGACAATTTAAAAAAGCTTCACCTCACTAATGCTTACAGATATTCCGTGAATATTAAAAATGTCATGCACATCCCAGTAGTTTATACTATTTAGGTCAAATTATAAATTTGGAAGAGTAATGCACGATTTGAACTGTAGTTGTATGATAGGAATGAATTATGATTATGAATATATAAGCTAAAACAATAAAGCAAGCCTCACATACCTCCATCAACAAACCCTAAGCTAGTCACCATTACACCACAATGAAGGTATTAAATATCAAAATAGAAGTCTGTATTTTACACAAATATACTAAACTATTCAAATGTATGCAAAACTTTAACTCTCAAATACAACATACACTTAAGACATTCTTCACACTCGCCAACAAAGTAACACTTGACAACTGGATAACTTTTGATTATCAAAATAAGTTATTTTATATGAAAAACTTGCTGTATTATTAAAATTATGATTAGCTAATAAATGCTAACTTTAAAGGCAAATACAAAAATAAGTACTTGCTGCTACAATACACTAGTCCAATGAAGGTCCTGTGGCATTAATACTTTGATACTTATCCACCTATAGCCACCATACTGAGCCAGCTCGCAACAACTCTGAATAACACAAATGCCAACATGGCTACCACAGAGGACACACAACGATGCAAAATGATTGTCATACCGAGGTCTGTGATGCAGACTCCATTAACAAAATAACTGTGGCTTCATTAGAAGATACACAAAGGCTTTTGAATATGGCTTATTCAAATTTGGGTAAAAAGGACTGACGGTCTTGGGACTCCTGACCAGGACTGTCGGCCCTTTTTCCCCACCTATGCTTGTATTGAAATATAAAGTATTACCAAGCGAGTCATGGAAAATAGGTGAATAGCTAGTCATTCTTGTAGTCTCTATTACTCCTAGATAATATTAGTGAATATATTTCCTGAAGATCACATCCATTTTTGTAGGAAAAGTTGTACCGAACCAAATTATCATTTGTAAATATTGCAGGCATAAATTATTGATCCGTTGTTGAAAATATTAATGGTGTGACATGAGTTTTCAACATGCATTAGATACATCATTGTGCATGAAGATTATCCCCACAATATATTAAATATATATAACATATTTTTAGTGTTCACACTGAGCACCAATGTAATTTAACTTAACAACAAGCATTAACAATTCAAATTTAAAAGGTTTCCCCCATCATTAATACCACAAGAGCCGTCCACCCAGTAAACGGTCTACATCCCTCCCCTCGTCCACTCTTGTCACTATAATGTTCCCATAAATAACCTGTTCGCTTGTATTCTCTTAAAACATTATTAATAACATTCTGCCGAAGATTTGCGTATATCTCCAATGCCAGCTCTCGGTGAGGTCCGTCTATATTGCTGTAATAGTGTAAAGCTCGTATAGCCAAATAATTCATATTGATCCAAATAGCACCTCGCCAGTAAGGTGGATCATGCTCAGTGTTTCGTTTATTATATAAAGGAGAATTCTTAGCCAAGGAGCGAAGACCATAAGGAGTCCAAAGAAGATCTGGCCGCCGGAGATCAGCAAGAACTTTGCCAAGTTTTGCTGAGTAGGGATCTATAATCTGAAGGAAAAATGGGAAGAAGCTTACATATCCAAAGGAATCTATAAACTTCAACTTTGGATCTGAATGTACAACCCGCTTCATTACAGAATTGGGTGTAAGTCGCTTCAATTCCAAGTCATCTGTGTGAAGGCCATAGTCCATGTACCCATTCGCAGCATATGACCAATGTAGTGAATCGAGAATATTATTATCCGTCAGATATTTATATGCATCACTAAACCTACCAGGATCCCTTTCTATAAGTCTTGCAATGTCTGCCATAAGTCCTGATGCTAGAGCCATCCAGCATCTAAGGTCCAAGTGTCGTTCATCTGCTGTTGGATGTGACGCACGAGGGAAGTCATCTAGACCTGATGTTAGAGTTTTGGGATTCAGCTCTAGCACTGCTCTAGGATCGCGACCATGCCATCTGTACGTCCCTGGTACATCTCCCAGCTGTGTTGTATTAAACCAGTTGAACCAAGCTCTTAGTCGAGGCCATAGGTGACTGAGGTATTCATAATCATCATCTGACAATTCCTGCTTGAAGCCAGCCATCATGGAATGTAGAGTGAGGAGAAGCGTAGGTGGATTAGCATTCTTGCCCCGCTGAACAACAAATTCGTCAGGAACTCGAGCACGGGCCTCCATGCCCAGAATCTGCTCTCGAGGTATCCATCCATCCCAATTCATTAAATCAAACCAATGGGCCAAAATATCCTGAGATATTTCTCGGTCCCACTTGGATATAAGTAGGTTATGGAAGCCTTCGTCCCACAGGAAACCTCGGGGAAAGAAACTACGAGACGGCACTGCAGTGTAAAGTGGAGCCTTCCAATAGGGAACTGGATCATTATTGTACTCGCCAAGTACCTTTGAAGCACCATAAAAGTAACCAATGCCTCCAATCATATTACTTAAAGCAGCTCTAGCAAAATTAATTTCTTCAGTATTAAACCCTTTTGCTTCCAAAGAAAACTTTGATTCAAAATCTGCATAGAATTTGTCCTCATACTTTTTTAATTCCTCGGTTAAAGACTCGCCCATTAGCATTCCTGGTCGTCTCACTACACTGTCACTCTCATAAACTACCTCTATCTCAAACGGCACCTGCCCAGTGACCTGATATACAACAAAGTTGGGTTGTCGGTCAGTATCTTCATGACTGAACATCTCTCCAGCAAGTCCAATGTACTTTTCCTTTTCAGTTTTACCTTGGAAGACTCTCAAACCTTTGTATACAGTTTCTTTCAACATATGAAGACCTAAATGCTTAGTACTGAGTAAATGATGATGAATTACGATGCCTGAGGAATTAAGAACATGAAGACGGAAGCCTCCAACTGAGTCCGAGATGCCTCTCAGAGAGCCCAACGACTGACTTGTTCCAACCATGGGCTGTAGCATAGAGTCGGTATCATCGGGATCCAGTGCTACATAATACAAGAGTGATGCCTGTCCAGCCTCTTGTTTTTTAGTCTTACGGAAAACACTAATCCTTGCTGACCAATCCCCTCCATGCTGACCACCAGCTCGTTTAACAAATTTTGTTTTTATAATTATATTTTTGTCTGTAATGGACTGTATGCCTACGTTGCGGCCATCGTGAACCTGCCAGCCATATTTCGGCAGATCATCAGCTTGATCACACCAATGTCTAAGGGCCAGCATATTATTCTGGAAATGTCCGGGCACAAACCACATCAGACCTGTGACAACTGAAGTTGGGTGTCTTGTCCGTGTGCCAAAATAGACTCCAGGTCGATAGGTACCCCAGTATCTCTCAGGAACAGCAAGCCCTGACTTTGTTACCACCTTTGGAGCCGACAGCGGAGTATTGATTCTAGTTTCCATATATCCAACATATAAAAAGTAAGCAACAGCAAGAATGACTATTCCAGCAAATATCATGTACAGCAATGCTGGACACCATCTGCGGCTGCCAGATCTCTGCCGTTGTTTTCTGTCTCTGCTGGAGCGTTCTGATCGGCAAAATGCTCGGGCATCATCAAGGACAGCAAGATCATGTTGATTATTCTCACTAGATGGCAGCTGCCCCGAGGACACCTTAGTTCTACGCTGCCTTGCCATCNNCGTGACGCGGTGTCCACAGGTCACTCATATAACATAACACAGCCAACACACGTCATCAACACTTTCCTGCTTCTCGCGCAGTCATTCTAATTAATGTACATATGGCGTATGATTTATGTGTCCCTCACGCTAGGTGGAGTAAGCTCAGGCAATAGGTTATCAGCTGTTTGTTTTGAGTGTCCATGACGTGTGCCGGTCGAGGTTGGCCGCCCCGCCGCCAGGGGTCTCCACCCTCGACCCACG
>astacus_leptodactylus_3.16980
CTTTGTTCTTGTGGACTACGGTGAGTCCCCTCTTGCAGATCTCGTAGTAGGCGAGGAATCCCTCGGCGTCGGTGTACTTGCCCTTGGGCGTGTATTGGTAATCTCGGGCGGAGTCCAGTCCGTTTGTTGCAGGGCTCGGCAGACCGAATGCACGCCCATAAGTGGCCAGGCCAAGCACGATCTTGTTAGCCGGCATTCCTTTCNNCTTTCCTGATTCCAGGTTTTTCCCATGTGTCTCTATTGTTCATCCAGTACCAAATTGCGAATGGCAGCGTGAGCTTGTCTCCGTCAGGGCCCATGGCCGTGTGGTGTCCGGTCTTGTATTCCCACGTGCCGTGGAGGTCATACGTCATTAGATTAATCCAGTCCAGCGGTTCAGCGATATCGGCGATATCATAGGCGCCCTTGATGGTCCAGAGTCCCGCAGCAACTGCTGCTGTCAAGAGCATGCGCTCTTTGCCTGATGCCTTCGCCTCAGCCTCAAACGCCTCTCTCAGCTCACGGCAAAGTAAAGTGAATCTTCCCTTGTCGCTCTTAGGAGATCCTCCGCGCATTCCGGGGTATTCCCAGTCCAAATCCAATCCGTCAAAGCCGTGCGTTCTCAGAGTTTCTATGGCCGACTTGATGAAGATCGCACGCTTCTCTTTCGTCGCGACCATTTTGGAGAAGGGGCTGTTTTTCTCTTCGTGCGTCCAGCCCCCCACGGCTATCTGGGTCTTGAGTTTCGGGTTGATCTTCTTCAACGCGTTGATTCGCTGGTAAAGCTCATGGTCATTTTCCTCGTAGATGTCTAGCTTGTGTGTGGTCTGATTGACTTTTGCAAACGAGAAAAGGATATGTGTGCACAGGAATGGGTCAATATCCTCGGGCCAGAAGGTGCCCCCCTTAGGTCTGTACTGGGACCA
>astacus_leptodactylus_3.17039
CTGGTATGAATTTTATATACAGTTAAAATATATACAGTTTTTCAACAAAAAAGCAAGATTCTGTTAAAGAATACTTTTAGCATGTTTTCAATTAAATTTCTTCTTTAATCAATAAAATACAAGAATTTAATTTTTTCTTGTAATATCCTCTAAAATATTTAAATGTTTGCTCTAAAATAACGATACTTTTGCAAACCATGAGTCTGTTTTTATGATTTAGACTCTAATAAAGGTAATTTCCACTTTATGAAATCCATGAGACTGCCAAGAAAATATGTAATTAATTTAGTTATTAAAACTACCTTTACAGCTTGACGAGTATTTTGATCACGTTTTGAGAAAACAGTCAATTTTGATGCTTATCAGACATTACCCTCTACTGACTTAAGGGTAAAGTGTGGTGTTTTTTTTAAAGGAACTTTGTAATCCTTGATCCATCGTCCCCCACGTCGTAAATGGCCATCAATTTCATCCTTCCAGATTCCTGTTGGGAGGTAAATACTTCGGGATCGTTTTCCTTTTTCAGTAACGGGTGCAACAAGTAGGTCTTCCCCTAAAACCCACTCATCATGCACCTTTGCAGCTTCAGTGTCATTTGGATCAAAGAGAGCTAAGGGGTGAATTAGTGGAGTTCCCAGCGCAAGAGCGTCTGAAACATTTTGAAGGAGGCGAGGCAGAACCATGGTCTTTCGTATCTCTAAATATTCAGTTGCCAAATTGACAACTTCTTTGTCGTACATATGTGGCAGTACATTGATCTGCATAGCTGGTAGAAATGTTGCAACTTCCAACCATCGTATATAAAGTTCTCGCTCAGGAACATGTCCAAGTCTGGCTATGCCACCAATGGGTCCTACATCAACCAAGGAATACCCTAACATAGCCAGGGTTAAAACACGTGGCACTATTGTCCCCAGGCCTCTCCAGGTTCCATCTGCTGTGCCAAGAGTCAGGAAGGTGGGAGGCATTGGTGGAGTAACTGTCCCTTCAGTGCTCACAGGTGGTGATACAGCGCTGACAGAAGCCATAAAATATACTAATATTGAATCGGGCCCAGGGAGGGGCATGTGATATTCATGAAATAAAGGTAGAGCATGAGCATCTGCTGGCTGTAAATGAAAACGATCAATTTTGTACAATTTCTGCAGGCGTTTCAAGCGAGATGTAAACCAGTCGGTTCCTTTCGGGTTACTAAAATCTGTAATCACTGAAGGATATCTTTCATCATAATTAGTCAGTGCAGGTAGTGAGGAGTTTTTCTGTCTCACCCAGAGACTTTCCTTTGTCCCATTATTAAAAGCAGGAGCCCCAACACTAACAAAAGGGTGAATGGTGAGAGCCAGATGAAAGCCTTTAATTTTCAGTGTGTCTGCCAATGATGCTGGGTCAGGAAATCTTTCTGAATCAAATTCTAGTTCACCAGGTTCACCCTGCCAAGAAGGTGGAAGCAATACATGCCCCCTAAGTCCATATTTTTTACTAAGAATACTCTCTACGTATTCTATTACTGAATCTTGTGTGAGTTGTGGACGATCAGGGGGCATCCATGGGACCCAAATAGGGTGCTCAAGTCTTTCCTGGACACGATCGTTTACTTCTTTTTTGAAGACTTCTTTTAATATCTTATGTGGCTTCTGTGTAACATTCATATGACCTAAAGCCTTTGGATGACCATGTGGTGCTTCTACATTTTGTTTTTCTTTCACATAAGATTTGTGTGTGACAAGACTAGAGGTAGCTTCAGCAACAATTTTTCTTTTGTTAACCGCGTCTTGGTGCATGAAATATATAAGGGAAGTAACATTGGGAGCTGTGCAGAGATGGTATTCCATTGTTGGCAGTGGAGCTATCAGTGATGGGTAAGGTCCAGTTTCTAAACATAGTTGCCCATCATTCTCATAATTAACCGAGACTTGTCCACGGAAACTCTCTGGTAGGGTTAGAAGAGAAGCCCGATCAGAAAGCCACGTATGCCGTAAAAGTTGACCCCAAGAATCCCTTCCAAGTTTGCCAGTCACCATTTTTTCGGGTGCAATATTTGCATTTGTGATTGGGTATCCACCTCCACTCATTTCTCCACCACCCCACCATACTCCGTACTCTTTATCTGCTTTTAAACAATCTTTTAGTTTAAATTCTTCATGTGCTGCTCCCCACCACACTGAGTAACACTGAACATCACCTTGGGCATACAATTTACGAAGCTGTAACTGAGCCAATCCAGTCCAGTCCAAACATACCATATCCTCATACTCTTCATCATCTGGTCTTTTGTGTGGCATAGTGTAATTGTGCCTTTGGAGGTAATGTAGATAATTTGTGCAGTCCTCGGGTATTGAGTTAGGTGGGAGGCTGCTCCCTAGATGTACTGTAGTGAGAGGGTTCCATTCTGTATCATAAATTTCCAGAATCCTTGGAGATTCATAGAACTTGATGCAGTTAAATATAGAGAGCTCAAGTAAGTGAAGGTTGTAAAAGTATGTGGTGAGGGAGATGCCAAGTACAATGGTGACGAACAACAACACAACAAGCACCATCAGTCCAATCTCTGCCCGAGTCTTTGTAGGTATCAGCTGCGGTTTCCCCATTTTTTCTTGTATGAGTGAAGAGAGCGAGTTGTGAGAGGAGGCGTGTGATGCCTTAGACTTGCTGTCCTCACGGTTGCCACCTATGATGCCTCGCTGCGAGTAGTACATCTTGAAGTAGGCTGAGCGGTTGGAACATATAGTGTCATCCCACGACGTGTAATCGTCTCCGCCAGCATCATCCTCCTCATCGGAAGTGTGTATTGAGGATGAGGCATCACTGTCGTTGCCGTCGACGACGGCCCTTGGGGCGACGGGGACCTCCTCCTGGTGGTCGTGCTTGTCGTCCAAGAAGATGATCCTGGACTGGGTCTTGGGTTTGGCCTGCTCCTTCCTTATTACTCCTTCCCTTCTCTTCCTCTCCCTGCCTCTCTCCGCCTCCCTGCGCTGGTCGCCGGGGGAGCTGTGAGGGGAGACCCGCTTCTGGAGGAGGAGCGCCGGGGACGACTGGGGCAGCAGCTGGCTGGACTCCTCCGCCTCGTGCTCATGGTCGAGGTCGTTGTCGGTCGGGGGAACGAAGAGCTGTGAGAGTCGCCTCTGCCACACCGGCTCGTGCTCTCCTTCCACGCCTCCTGGATGGGTGACTGATGCAGACGAGATCTTGCGCCTCTGATCGAAGGGGTCACCCTCACACGGGACAGCCTTGTGAGAAACGTCCTCTTTGACAGGGGAGGATATAGTGAAGACAGGTCCTCTGTCCACTGTGGTGGGTGTGCCAGAGAGAGAGGTCTCGGCAGGCTTGTGAATTGTCGCTAGCGGAGGCAACATGCTCCTCACGCTCGCCTGCAGGTCCGCCAGGCGCCCCTTTCTTCTGGTCGTCGATGGGCTCTCGGGTTTTAAACTAAATAAATTTGAAGGAAGACTTACAGGCACGCTGCCTGCTCTGTCGCGCCTCGCTGAAGCAAAACCTCCTTTGTAAGGAGGAAACACTGTCCTCTTCGCATCCGTCGGCGCAACCGTCTTCGTATTCGTCGGCGACACCGCCGTCGCAGTTGTCGCATCCGTCGGCGCCACCGTCGTAGCTGTCTTCGCATCCGTCGGCGATACTGTCGTAGCTGTCTTCGCCACCGTCGGGGCCGTCAATGATGTCTCCGNNNNNAGGTGAGGCTAAAGATGAAGGTGTATTGACATCGATCATGAGTGAGGGTGCTGTTGGTTGGGATCTAGATCCATTGGTTACGGGCTGCGTCAGCTGACTGTTACTCTTGTTGACCGGAGAGGTGAGGCGAGACGTGACTAGAGTGACATCAGCTACGGTTTCGTCTGAGGAGGACCTCCTGGGGGCCCTGGAGGAGGATGGCTTGAGAATCCCACTGATGCGCTTCTGTTGCTGCTCCGCCATCCTTGCCTCTTTATTAGTTCCTCCTTAGTTCAGAATTCAGTGTGAATGTTATTGTAAAATTCCGCGGAAAAGCATTGTCCAGTTTAGGAGCAAAGGTGAGGCACATGTACCACCCGCC
>astacus_leptodactylus_3.17264
ATCCAATAAAACCATGCAGTTACTGACTCTCCTTTTGCTGGGCTTCGCGTCCTTCGCCGCGGCTAGCAACTATGTGCGTGTGTGTTATCACACGAACTGGTCCCAGTACCGACCCGGCGCAGGAAAGTTCTTCCCGCGGGATATCCCTCCAGAGCTTTGCACGCATCTTGTCTACTCGTTCTCTAAGATCGCTGCCGACAACACGCTGGCGATGTTCGAGTGGAACGACGATAAGCTCTACAAGGAGTTTAACGATCTCAAGCTCAAGAACCCTGGACTCAAGACGCTACTCGCCGTAGGCGGCTGGAATCACGAGAATTACAAAAGCCCTTTCTCCAGGATGGTAAGGACGGCAGCAAGCAGGAAAGTGTTCATCGACTCCTCGATCGCAATGCTGAGGCAGTGGAACTTCGACGGTTTTGATCTCGATTGGGAATACCCAGGCAACAGGGTGGGTTCAGATCCCGGGGACAAGCAACGATTCACCATCCTCTGCCAGGAGCTTCTGGACGCGTTCAAGCTCGAGGCTGCGCAGACGAACAGACCCCGACTTCTCCTCACGGCTGCAGTGGCTGCCGGCAAAGCAACCATTGACAAGGCTTATGAGGTCGATAAGATCGGCCAAATCCTAGACTTAATTAACTTGATGGCGTACGACCTACGCGGGATGTGGGAGCCGGAAACTGGCCACCACACAGCCTTGGAGGGACCGCCAGGCGAAGAGTTAACAGTTAGCTTCGCCGCTCAGTACTGGATAGACAAAGGGGCACCGGCCAGCAAGATCGCACTCGGACTGGGGACCTACGGTCGCGCCTTCAAGCTTGCTGACCAAACCAGGCACGGACTGAAGGCGCCAGCGAATGGTAACCCGACCAGGGGCCAGTACACGAGAGAGCCGGGCTTCTTGGCGTACTACGAGATCTGCAAGATGAACCTCCAGGTGACTAGCACGGAGAGCAGTGCCGTCAAGGCGCCATATGGGCACGTGGGAGACTTGTGGGTGGGGTACGACGACGAGTACAGCCTGAGTCTCAAGGTAGAGAGGGTGATCAAGGCGAAGGGCATGGCGGGGGCGATGTTCTGGGCCATCCCCCTTGACGACTTCAAGGGTCAGTTCTGCGGCAAGGGCCCGTACCCTCTGATTAACGCTGTGAAGGAGTACCTGGGCGGGTACGTACCCCCCGTGCCCCCGACTAACGGCCCCCTGCCACCTACTAATGCACCCGTGACCAACAAGCCCGCCACCGACGCACCAGTGGTCCCCACCAGCCCCCCCACCGGAGGCTGCGTCGCTGTGCCGCCCTATAACACGCAGCCAGGCATGGATGCTTGGTGTCAGAGTATGTGCGGCTTGGGTCACTGCCCGGCAACGCACTGCAAGTGCACATAAGACCGCACCATACTGTAACATGAAAAGCGTAACCATTAA
>astacus_leptodactylus_3.20455
AACGCTGACGCCGTCGCCGCCGGGAACACCACGTGTGTTATGGTCGTGAGGCGAATGAACGCTCGTGTGGCGATGCAAAATTTTTACGACGGGACCGCTCGTAAGGCGCTTTCATCGTAAGGAGACGGCGTCGTAAGGCGAGGTTTTACTGTATATCTAAAATCATAAAAAAAAAAAAAAATCGTAAACAGGCACATGTCAGTTTGAAGGAAGCATAATTGCCATTTTTGGTGCTAATGCAAGAGGTATTATTTGAATCTGCCACTAGCAGGGGCCTGTTTTGAAGGCCAGAGGACCTGGTCGTTCATTACATGATTCGGAGAAAATAATTCTAGGCACAGACTCGTGTTGCTTGTCGCTTTCTAATTCTGCTTTTCGTGAGTCGACTGCTATCACCCGGTATAGCCAGAGGGTTAAATGTATGTTTTATCCTTCCCTCTTTGCAATAAGAAATACAGTTGAGCTTGCAAACATTGTTTGTTATAAATAATAAAATTTATCACATTGTTAAAATAACTAAATTGGTCACTTATTGACAAATATTCAATGGGTCACACAAAAGTACTCAACAGAAAATACTTGTACAGTTTATAATTTTGTCATAAATCAAGTCCAGTAATACAGTATTTATTACAGTTGACACATCCATCATTAATGCCAAAAAAAGAAGTAAATTATTTGAATATCTGTTGTATACCTTTACATAACCAAATTCTGGATCCGCCCCAGATATTGCTAATTTACAGTAGTTACACACAGCTGTTACCTTAACCACAGTCAAGAGTCAAGAGCCCTTCAAAATTAAGAGGGAAAAAGGGTAAATTGTTGTAAAGTTGAAAATTTTTAAATTGATCATGTATCCACAATGACACACTGCACATCATGAATTAGATGTACAAAAATACATTACTGTATATGAAAGGCCTAGAAGCAGGAAGGTCAATTAAATTATAATTTCTATAAGAGCACAAGTATCATCACAGGAGACATTTGTAGAGGAATTAATATAAATCCCCTGCAACGGAAGGAAATTATACAAAGTTACCAGTAACTAGAATTCATGTGGCTCTTGACTCTTACTATTGAGGTAGTAGCTGAGTTGCATCACTTTTTCAAACCTACTAATGTATATTATTAATTAGCTATGGACACACACATTCTCAATACTCTGATAAACTTTGTCTTTATACAAAATACTTACAGACACATTTCATCGTTATTTATAATAAATACTTAAAATTCCACAACTCGCGCATGTCTTTCACCATGTGCAGGAGGCCCGGGTCCTCCAGTATGAAGGGTAAGGGGTCTCCCAAAGCCAATTCAATGTAGGTAAATACCAACATACTTGTTATGTTCTTCCACCACCTACATCTGTATCTTGTCCATTCTGGCCATCACTGGGAGTTGGATCAGATATTCCAAAAGCTGCAAGCTCTGGCAGAAGTGGTAGGGGTCGAGCAGGCCAGTACCTAACAGCTTTCATGCTCTCAGCCTCCCGTTGAAGTGTTTGTAAACGTTTTAATAATGGCCATACATGTTGTTCCAACCACTCGCCCACTGTCCAATCATCAAACCATTCAGCCAAGGCCTCACGAGCTGTTTTCATGAGAAGTGTTACTGCATGAAGTCGTGCTGGTAGCTCTTCAAGATCTTCGTCTACTCTCATTGGCGATGAGTAGTTATGACGACGGTTGTAGTCAGTGATCCATGCACGGCTCCTTGTTACACGCTCTATGTAAGAATCAACATCTCGCCTCGTAGCATCAAGGCGTGCAGTCATCTTAAATACCTGGGCACCAGGAAAGAAGCACCATGAAAATTTATCCCAAAGGTATGGATCACCATCTAAATTTAGCCATGTTTGGTACTTTGGAGTCTGCATGCAGTTAAGAGCTTGATAAAGTTGTCCCTGAGCAGAAGAATTAAAGTAGCCATGGGAAACTGCAATTAGATTGACTGCAAGTGATGGAAGGGATGCTGGAAGCAGTTCACACAGGACAGCAAAGTGGTCATAACGCTGCCATCCTGTGAGAACAATGCCACGAAAACCAGCTGTAAATTTACTTGCCTCGCTTGCCATGACATCCAACCAGTTAAGGTTATTATCTAAATGTCTACGGACATTAGGCACTGTCAACTGTTCACCAAATGCACCCTTAAAAGCAGAAGCAGCCCATACACGAGAAAACACTTGGCTATATTTGGTCCATACAGATGGCTGAACAAACCTATACACATCTTCAGCATACACCCATACCATTGGCTCTACCAGTTCACCTAAGTGAGCCTCTTGCATGGCAGATTCTGAGACATGGCGCAACATATCATCCCATATCAGAGGTATTGCAGCATACTTCTTACGAACATATCTTGCAACAGCTTCAGCATGCTGTAGAAACAGCGTTTCTCTCATTACTAGGCGACACTTCTCGCACTCTCCAATCTGGTACACCTCATCGCATCCAATATGTACATAACGAGCACCTGGGTGAAGTGACATTACCTGGTCCACCATGGAGCGAACCAACCATAGTGATTCATTCAGGGATGGGCACAGAGCCTGTGGTAGTTCAGGAACTTCACGTAGATGGGAGAAACGCTCATGCTTAAGGGCAAACTCCAAGTGGCCAAAAGTCTGGACAAGAGGAATAACTTCTAACCCATGATTACGACAGGCTGTTACCAAGTTTGCAATTTGCTTCCTAGAATAGTGATTTTTAGCAGCAACTTGTGCTAGCCGGCCCCTCCATGGAAACATATCCTCATATTCCAATAAGACTGCTGTAGCACCTTGTCCGGCTATCCATGGGAGTAGTTGCATTACAGCTGACATCTTGGGAGGAGCACCCTTCAAATCAAAATGCACAACACGGTGGGGTGGTATATAAATGGGTCGATCTGTTCGCCCATAAACTGGCTCACCATAGGGATTGTAGCGATACTGACTTCCACCCCAGGAACCACCAGGTGGTGGGTCTTGCTGAGGTAACATAACTGCTCCTGGCACGCCTGCTTGCTGCTCTTGTGCCTTACGTTCTGCAACTCTCCGTTGGAGGACTTCGACTGCAAGACGGTGCTGTGCTTGAGCAGGATCTGAAGGTATGGCTTCTTCATTAATTATATTTTCATTTTGGTGTGTCCAATCTTCACGCTGGTGTTCAACATGATTGTCCTGTTCTTCCTGGTGGCGTGGCCACTCTCCGGGTTGCTGGGCATCACTACCCGTTACAAACTTCACATGCTGTACATGAGCACTGTCAGCTGGGCCTTGACCATGGCCGTCTCTTTCATGAGAAGTGTATAATGTGTTTAGTGCACGGTGTCTTGGAGCCGAAGGGTGATCCAATGGTCCCCCAGGAGCGTACTGCAGGTAAACCACTCCTACAGTTACCAAAACACATGCTGCCCACACCACCTGTCTTCTTGACCGCCAGGCTCCAACTCCAGCACGCCCAAACCAGGCACGCAACACCTCCATGCTAGATCGTACACACAGTGATGCCCAGGAGTGTTTGGGCAGATAATTCTCCCCAGATGTCCAATACCTGGCCTCAGAACTTGGTTTGCTGAAGCAAGGGAGTTACGATTGCAGTGTAGGCTGCTACCTCCTCCTCCACCACCACCCCCACCTAAGGTACCAAGCTAGTCAGTCTCCACGCGTTACTGCTTGATGAAATCACCCAGGTTGTTCTTACTGTAGTCCTGCTCATCTGCTGCCCAGATTCTCACAGTGCTCTTCAAGTCCTNNNNNTTGCTGCTGGCCCCTCCTCGCCACCCTCACATGGTCAGCAGAAAGTGAAGGTCGGGTTGGGGTACCTGGGCCGCCTCTCACACAGGGAAGGAGGTTCCGGTGTCTTCACGTGCTCGTCCGGCTCTTTGTTCATCTCAACCACTCCAATAAACTGCTTTTTTGGAATACGCAAAGTTCAAAGCGTAACGCACACACCCTTCGCCACTTTTTATAGTCTTGCTGTACTCAAATATATTTATTTCCACAAACTATTGATCTTTCTAGATATTGATTCACAACAAACACTAATTGAAAACTATTCTAAGCACTGTATTTAGATTCTGCACCACCTATCTTGTTTTCTGGTAAATGATTTACACACACCTGTTCCACCTGGCCGACTCCTCTTGCTTAGAGGTTAGCAGTAATGTTCTGTAGCCCAGGTGCAGAGTCCCCCTGAGCAGGTGTCCCCCTGAGCAGGTGTCAACAATGTTACCTTCTCCAACGCAAGCCAGCAGGAAGGTGTTACTCAAGCCACAGGTGCACTGTTTTCTTGTACAGGTAAAATATGAGATGCTTTTTTCTCTGGTGCCCTCGCCATGTGTCCTTGCATTACGGCTCCCAACTCCTCAGGGCAATTTCCCTCTCCGTTTCCTCATCTGCTTGACCTGGCTTCAACCCTCAGCACACGGGGATCAGCGCTAACACGAGG
>astacus_leptodactylus_3.21752
ATAACAGCTGTCAAACTACTTAGCTGGATGGTAACGAGTGTTTACTACGTAACAACAGTTTATGGCACTTTAACAGTTGCTGAATTTCTTGTTAACTGTTGATGCCATGAGACTCCTTCGCCTATGTCTTCCTGGCCTGACAGTGGCCCTTCTATGTGTGTGTGTTGGGACATGCTTGGCTGGTGAAGATGGCTGTAAAAGTAGAGATTATGGCCATGGTAGCACTGTATGTGTGTGTGATTCTTCCTATTGTGATGCAATCCTGCCCATACAGCTTCCTCAAACTGGGAAAGCGTTGATTGTGACATCCAATAAGGCAGGGCTGAGATGGAATGTTTCTACTGGACAATTTTCACAACATGGGAATGAAATCTCTCCATATGAAGATGTGAAAATTGAAATAAACAGCAATGTGCAATACCAAAAGGTAATTGGGTTTGGGGGTGCTTTCACGGATGCTTCTGGACTGAACATTTTAAGTTTGCCAGAACCAATGCAAGACATGTTACTTAGAGCTTACTATTCTGTGAATGGCCTTGAATATACCCTGGGTCGTGTTCCTATTGGTGGGACTGACTTCAGCACTCGCCCATACACATATGATGACCTGAAGGCTGGGGAGACTGATATGAAGCTGTCTCAGTTTTCTCTTGCCAAAGAAGATTTGAAGTATAAGATACCGTTGATACACCGAGCAATTAATATGTCAAGAACTCCAATCAAATTATTTGGTTCAGCTTGGGGTGCTCCAGGCTGGATGAAGGATAATGGACAAATTTCAGGCAAGGGCAAATTGCTGAAAAAAATGTACTTGACTTGGGCTGAATACCATGTTAGATTTATTAAGAGCTATGGAAAGTACAACATTCCATTCTGGGGTCTTACCACTCAAAATGAACCAAGTGATGGTCTCAGAGAATCTTTCAGTTTTAATTCTGTTGGATGGACTCCTGAAGATCAGGCAAGATGGATTGGACAGCACCTTGGCCCTGCCCTGCACAACAATAGCCTCGGTCATTTGAAAGTTATGATTTTAGATGACAATCGTATCTTCTTACCCAAATGGGCAGATGATATCATGTCCGACAGCAGGGCAGCTACGTATGTTTCTGGCGTGGCTGTCCACTGGTACACAGACTGGTTCACTCCCAGTTTGGCTCTTGACCTAACACATGAGCATCACCCAGAGCTTTTCTTGCTTTATACTGAGGCTTGTACAGGACAGTGGCCATGGCAGCCATTGAAGGTAGTGCTGGGATCATGGGCGAGGGCTGAAGAGTATGCTGCTAATATAATAGAGATCCTTGAGCACTGGGTGTCAGGCTGGACTGACTGGAACCTTGCTCTGGATGTAAAAGGTGGACCAAACTGGATAAAAAACTTTGTTGATTCGCCTATCATTGTCAATGCTCCTCGAGAAGAGTTCTATAAGCAGCCCATGTACTATGCTTTGGCTCACTTCACAAAGTTCTTGCCAGAAGGAAGTCAGCGTGTGGCACTGAGATCTGTTCACTCTGGAGAGACAACAGCTTCCTTCAGTCATACTGCATTTATACGCCCAGACAACGCAACTGTCCTTGTATTTCTGAATAAGGGCCATAATGTAGCAAAAGTAAGAATTGTGGATAAGATTGGAGAGATGGTTCTCTCAGTAGACCCCCACACTATCATCACACTCGCCTGGAATGCAGAAATTGGAAGGTGATTTGGTTTTGTGTATTTCTGGGAAGGCCCCATCTGTAGCACCCCAGTGTTTGTGTTGGTACCACAAAGACTAGGGATTGTCAAATGTTCAATATACATAAAATTTCCAAATGCTTGAATATACTGTACTTACCTTTTTGTACCATTATTAACCCTTAAAAGTGCACAGAACGTAAGGGTACGTTTTAAAGCATAACACCATAGGTAAAAGTCCCAGGGACCTCCATGCTTGTCATGTGCTTCAAAATCCTGCCTGGGTATAGACTAGCTTGGAATAAAAAATCCATCACTACTCGCTCGCCCCCCACCCCACCACAACCCCC
>astacus_leptodactylus_3.22998
TGTCACGTGGTCATCCTGCGACACATGGTCTGTCTGTGACACATGCACACTAGGTGTCACGTGATCATCCTGCGACACACTCACACTATGTGTCACGTCGTCATCATGTGACACACGGTCTGTCTGTGACACACGGTCTGTCTGTGAAACACGCACACTAGATGTCACGTGGTCATCCTGTGACACACGTACACTAGGTGTCNNNNNTCACGTGGTCATCTTGTGACACACGCACAATAGGTGTCACGTGGTCATCCTGTGACACACGGTCTGTCTGTGACACACGCTCACTAGGTGTCATGTGATCATCATGCGACACACGGTCTGTCTGCAAAACACGCACACTAGGTGTAACGTCGTCATCCTGTGACACCCGGTCTGTCTGTGACACACGCACACTAGGTGTCACGTCGTTATCCTGTGACACAATGTCTGTCTGTGACACATGGTCTGTCTGTAACACATGGTCTGTCTGTGACACATGGCCTGTCTGTGACACATGCACAGGTGTCATGTGGTCATGCTGCGACACATGCACACTAGGTGTCACGTCGTCATCCTGCGACACACGGTCTGTCTGTGACACACGCACACTAGGTGTCATGTTGTCATCCTGTGACACAGGGTCTGTCTGTGACACATGCACACTAGGTGTTATGTGGTCATTCTGTGACACACGGTCTGTCTGCGACACACGGTCAGTCTGTGACACACGCACACTAGGTGTCACGTTGTCATCTTGTGACACATGAACATTCTGTGACACACGACTAGTCTGTGACACACGACCTGCCTGTGACACACGACCAGTTTGTGACATACGGCCAGTCTGTGACACTCTCACACTAGGTGTCACACGGTCATCTTGTATTTCCGTGTCATCTAGTAACCCGTGGTCAGTCTTTGTTACACTCTCAGGATCTGTCACATTGATGGTCTGTGTCACAATGTCAGGATCAGTCACAAGATTGGTCTGTGTCACACTGTCAGGATCAGTCACAAGGTTGGTCTGTGTCACACTGTCAGGATCTGTCACAAGGTTGGTCTGTGGATCTAGTACCTGAGTTACATCATCAGTATTCGCCAAGATGACGACCTTTGACCTGAGGCGAGTCTGAGGTTCATCGGTGACGATATCAGCCAATGATTTGACATTGAGATCCCGACCACGCCCTTGCTCGAGGTTAATACTTTCCAGCTTGGTTTTAGATGCACCTTCAGGGTCTGAGTGGATTTCCGGGAGAAGTGTGTCCTTACTGGAGAGGCCTCCCACCGGTACTGGCCTCAGCTCTGGGGTTATTCTCACTGGGCGGATTTCAGGAAGTACCTTTACGGGGATTGGCTTAATCTCCGGAACAGCTGTGGTAGGTATTATTTCGTTGTCTGGTACAACTTTGTCAGGAGCAAGGTTTTTGTCGGATAAAACCTTAGTGGGTACAAGTCTGTGCCCGTGAACGACTCTAGCGCGTCCAAGATTGTTCTCGGTGCGATCCGATTCGTCGGCATAAGCCAAGTACTCTGGGAAATTGACCCGAGGCCCGAGGGTGACCTCTGGAGCAAGATTAACATCGAGAGTCGGGTCGGGATCCCGTGCAAGGTCCACCTCAGACACGACCTCGGCCTTAGCGCCAGCATGCATAGGAGTCACAGCGTCAGCTTGAGTTAGTACAGTTACGTCTGGTTTGTCAGCCAAAGCCGCTACTACTTTCCCTGTAGGTGGTCGTCTAGGCCTCGACACTAAGGGCGCCTCGACCCTAGGAAGAGAAGAGCCTATCTGAGTAGGGGGCGTTACAGCTGGAACATCAGGCAAACCATCATGCAAGAGATTATCCTGAATGTCCTCCGTGAGAATTACCGGGCTTGTTGGCCTCACCACAAGTGGCCGGTACCTGACCGTGGACCCACTTACAGGCACGTTGGTAACAGTCGTCTCCTCAAACACGGTGGTTGTCTCTTCCTCTGCAGTGGGGATGGTAAAGCGACCTCGCTCTAGGACCACATACCTTGGTGTTGTGGATACGGCAGGAACTAATGCTAGTGCCGGACTAACGGTTGGCTCTGAGCCTGAAGGAGTAGGTGGGGTAGGGGTTCCAGGTGTTGAGTCGCCATTAGAGCGGGTAATAGTCACGTACTGGCGAGATGGCTCGGTTGGTGACAGTGCCTCAAGAGCTGGGGTTTCTTCCCTGTCGGCGACTGGTCGGCGTCTGTCGAGGGTGACATATTGGCGGCCCCCTGTTGTTGTGAGTTCAACCTCACGGGCTTCACCCTCCTCCTCAACGTGACTGGACTGGGCGGTAGGACGCGCTGGACGCCGGCGTTCAATAGCGCTGTACTGTGGACGGCCGCGCTGAGGAGTGCTTGCAGGTTCCCGTCGCCTGGGGGCCTNNNNNGGGGGCCTCCGCAACGGCAGGTTCCGGAGCCTCGGTTGTATCGCGGGCGATGCTGGCATACTGAGGCCTAGTGCGTCCACCGAGGGGTCTTGAGGGCGTCTCATCGTTGACGGTGGCTTCAGTGATGCTACTTGACCCCCTCGTGAACTGGGCGCCTCCAGAGTTCTGTAGCTGTCTGCTGACGGTGTTGGAGACCTCCTCCACAGGTTTAGGCAGCTCGGGAACGGCAGGTTCCTCGTCGTAGTAGTATTCATCGTCACCGTAGTAGTCGTCGTAGTAGGAGTAGTCGGTAGCGATTTCTGTGGTGGTGGGTATGGGGGTGGTTGGGCCTTGGGTTGTGGTTGCCGCCGCTCCCCCTCTACCCTTCTTCTCCGTATTGCACCTGGCTCTGCTCGGGTGGTCGCAGCCGTCGATCACCTTGTTGAAGACCAAGTCTGAGGGGCAGGTGAAGCCGTGAGCCACGATGCCTAGCCCTGAGGGCCCAGAGTCAAGACACCAGTAGTACTTGTGGCAGTCGTCGGGGTTCTGGTAGAAGCCCTCACGCTTGCAGGGGAAGCTGGAAACAGGTTTAGGGGTGGTGGGAGGTGCAGGGGTGTTCAGGGGGTCAATGGTCGTGGTTCTCTGCTGCTGCTGTGGCCGTTGGCGGGTTCCAGGTCGTCGCCTCTTCGTCCCAGGGCGACTTGCAGGCTTTAGGGTGGTGGTGGGCGGCCTGGTGGTGGTGGGCGGGCTGGTGGGTCTGGGGGTGGTGGTCGTCGGGGGCGGCGTGGTTTTGGTGGCGGGTCGTCGGCGGTTCTGAAGTCGCGAGGATAGGCTGTTGAGCGGGCGGGTCCCTGCGGTGGCACTCTGGATGTCCCTGGCCTCGTTAGCGTCCTCGCCGCCGCCGAAGAGTGCCTTCTTGCCGGCCTCCACCAACGGGTACTGCTCTCCGTTACAGATGCCGCGGAAGTCGTCGTTGTCCAGACTCCAGTACATTATTCCTCCAAGGCTGTGCTCCTTTACATACTCCGCCTTCCTGGCCACGATCTTCTCATCATCGTAACCGACCCACTGGTTGCCAGCGAAGGCGTAGGGCCCGATCCGGCGTGGGTACGGCTTACGCACAGACCACCCGTTGGACGCAATATTTTCACAAACTTCATAAAATGCCATAAACCCGTTTTCTCTGGTGTACTTTCCCTGCTCGCCCGGACCGTCAGCTGAGGCGCCAAAGTCGGTGAAATTACCGTCAATAAGAGTGTAGGAACGACCATAGGTAGGAATACCGATCACCAGCTTGTGTTTGTCGGCGCCCAGGGAGATGTAATACTTTACTGTCCAGTCCACATTGAGTTCGGCGTTCCAGGCGTACTCAGAGGTGCCAGGGGCGGGGAGGAGGGAGGCGTGGTGGTTGACGCTCGGCTCGTAAGCACTGTGGTAGTCGTAGTTGAGTATGTTGAAGAAGTCCAGGTCCCTGGTGAGAGACGGTACGTCGTAGCCCTTGTCGATGTAGTTCTTGCCAGCAGGTACAGCCATGGTCAGCAGGAGGGGACCCTTCTTCACCTTGCTTCCCTCTTCGTCAAAGGCTTCGCGAAGCTCCTTAACAAGAGCGGCATAGTTCTCCCTATCCTCGGGCAGGGACCCATCCCGTGACGCTGGGTACTCCCAATCCAAGTCGAGGCCGTCGAAGTTGTAGCGACGAAGGTGCTTGATGGTGGAGACGATGAAGGTCCGCCGGTACTCCGGCAGGGAGACCAGCTCGCTGAACCGTCCGGAGCCTTCGTTCCAACCCCCGATGGCCAGTAAGGTCTTCAGCCCCTTGTTGTACTGCTTCAGTCCGTTGAACTTGGCATAGCCGCCTTGTTCAATATCCTGGTAGGAGTCGAAGGGTTTGATCTCGAACTCGTCCGTCAGTCCCCCAAAAGCGTAGACGAGATGCGTACAGAGGTACGGGTTGATATTCTGGGGCGTGTATTTGGCCTCCCCCTTGCGGTAGACGGACCAGTTGGTGTAGTAACACACCACCTTCTTGGAGGTGTCCGCGGAGGCCTGCCGCCTCCCCACTCGGTGTCCATGTGTGAGAGCTACCAACACGGCAGCCGCCGCTAGTAGAAACCGCATCTTTCTGAAAACCTTCAGTTCGGTTCCTACAGCTTGAAGCACAGATTCCAAACCGCAGAACATACCGGCGATAAGGTTGACGTTCGGTTTGGTTTGGTGATGGACTTAAGGAACGCCTATCAACCTCTGAAGGGTTGTTAAGGTCACACAATAGCTTACTGA
>astacus_leptodactylus_3.27838
GGGGGGGGGTATAGCAGGGTGTGGGAGAGTATGACAGGGTGTGGAAGAATATGGTAGAGTGCTGGGGAGTATGACAGGGTGTGGAAGAGTATGACAGGATGTGGGAGAGTATGACAGGGTGTGGGAGAGTATGGTAGAGTGCTGGGGAGTATGACAGGGTATTGGAGGCTCAAGACTGTGGAAGAGAGCAGCAGAAGGGTTTAGAGATAACATAAACCATCGTTCTGGTGACACCACTTGGGCTGGATACGCTCGGGCAGGACACCTCGCTGAAGGAGGCGGTGACGGTGGTGGATGAAGCGGGACTCTGCTTGTCTCCAGGACGTGGGCGGGTTCGTCCACAGCCTCTCCGCCAGGGCGGCTCCTCGGGGCCACAACTTGGTGTCGAGTGAGGCGTCGTCGACCTGCTCGGTCCAGAGCGCCGCCTCGCCGCCCAGGACCAGGTCCTTGTGTGTCGACCCCGTCAGGTCACGGGCTATGTCGTGGGGGCTGTTGTCGTACACCTTCTGCCACTCCTTGTAGGGGCTGCACCAGTTCGAACCCTCGCCCACCCACGCCCCGGCGCCGCAGTCCAGGTACCAGGCGTCGTAGTTGCTGAAGATGATGCGGTAGTTCTTGTTGAGGAGCTCGGCGATGAGTGGATCGCTGCCGTTAGTCCAGATCTGGACGATGTACTGGGCGTTACTGAGGTACTGGTCGACGCGACCCTTCTCCGTCAGGTGGGAGGTCCACAGGATGCCGGGGACGTCGACGCCGTTGTTGGCGGCCGTCAGCAGCTGGCGAGACTTCTCCTGGAAGACGCTCCACTGCTTGTAGTAGGCGTCGGCGTCCAGCCCGAAGTCGTTAGCGACCATCCAGGCTGTTATCTCATCCGTGGTGTTCCAGCAGTTGAGGTTCACCTCGTCGCCGCCATAGTGGAAGAGGTCGAGGGGCGTGAAGAGCTTGGCCAGCTCTTCATAGATGGCGCCCAGGACGACGTACATGTTGGGGTTGGCGAGGTTGAGCTGACCACAGGGCGGCTCCACACAGTACGACTGCCACGGCTCCCTGTTGACGCAGACTGCCAGCTTGCCGAGCCCCTGCCTCTCAGCCCACTGCCACCCGTTGCCAACATGGGCTGGGGCGTCGAACTCCGGGAGGACACGGATGCCTCTCACCCTTCCGTAGTCGACCAGGTGTTTCACGTCCTGAGGGTGGTAGATCTCGCGGGAGGAGTAGGCGCCGTAGAAGGCCATGTTGGGGAGATTCTCCAGGTAGAGCGGGAAGGAGTGGGAGTCTGTGATGTGCCAGTGGAAGGTGTTGAGCTTGTTGGCCGCCATGGCGTCCATGGTGCGCTCGAGGGCCGCAACACTCAGGAAGTTACGAGCGGTGTCAACGAGCAGGCCGCGGTACTTGAAGGCGGGAGCGTCGTAAATAGAGGCGGAACTTACGATCATGAGTGTGCCGCGGTTCTCGTGGTAATCCACCAGCTGCGAGAGCGTCTCGAGGCCGTGGCGGGCGCCGAAGAAGGTGGGAGCACTGATGGTGGCTGTTGTGGTAGCGCCATCGGTCACCATCAGCAGCTCGTAAGACTCGTCCGTGTCGAGGCTGAGGTAAGTGTTGTGGCCGGAGACCTTGACCACCACTTGCAACTTGTGTGCTGCGCTGGAAGGCTGCCAGGGCTCGACCCAGGTGGCTGGACTGTCATCGTAGTCCGGGTGATACCTCTCCAGGCTGTCCTTGAAAATGTCGAAGGCTTGGGTCAGCAGAGACAAGACTTGCGGCGGAACTTTGCTGGTGATGAAGACGTTGTTGGGGAGGAAGTGAACGACTTGTGTTCCGATGCTGGCTGTCTGCGGCTGCGGCCACAGCGTCCCGAAGGGTCCGCAGGTGACCTTGCACTGGTTGAGGGTCACCAGCCCCGTGACCCCGGTGTTCTCCTGCTTCACACACTTGCCAGCCTCGCACTTGTAGCCCCATGGTGAGGGTAACGAGAAGAAGGCAGCGGCCGGGGGGAAGGGCAGCAGGAGGGCCAATAACGACGTTAATACAACCACCTTCATCCTGGCCTCAGTCTTAGGACTCTGAATACACCGCTCGCGGGAGTCAGTCGGTGTCCTCCCTACCTCTCTCT
>astacus_leptodactylus_3.29261
AGACTAGTGGTAAAATGGAATGAACTAAATGAGCATGTTGTAGAAGCGAACTTATTTCATAATTTCAAAAGTAGATATGATACGTCAGGAGTCATTGCATTGCATTGCTCGATCCTGCAGGCGCAAATAGCCAAGACAATGTTTACAAGAGTGATGTCATCGCGAGGATGGTTCCTGCTGCTCGCGGTTCTCCCTGTAGCCGTTCTTTCCTCCAGCGCTAACTTCAGGGAAGCTAGTCCATGGGGCTGGAGATGTGTGAACGAGACGTGTATAAAAGAAGAGAACGCCGGTCAGCGCAGCCTAGCAGGCCTCAGCACTTGCAAACTTACGTGTGCAAGAGACAGTGTCCTCTGGCCCAGACCCACAGGACTTCTTCGTGTCGGCCAACAGACCGTACACTTTCTGGCAGAGGCTCTCACGCTGCGAGGGGTGGCGGGTCCTACTGACGAAGTACAGCAGTTGGTAAGGAAGTCTTTTGATATCTTCAAGGAGAACATCAACAAGAGCATACCCGAAGAGGGAGGCAAACCAATGGTCACAGGCCCTTTTAGCAGACAGGTGACTAGTCATCGTGTGGAGGTGTATGTGACGGTGAGCCGAGGATCAACCAGGCTGTTGTTGGAGACCTCTGAGGCCTACACCCTGGGCCTCACCACCCGAGGCGCCGTCACCAACGCCACCATCCTAGCGACTACCTTCTTCGGCGCCCGACACGCCCTCGAGACCCTCTCCCAGCTCATAGAGTTCGACGACCTGGCTGGCGCTCTTGAGATTGTGTCTACGGCCGCAATCACCGACGTACCATTCTTCAAGTACCGGGGCGTACTACTTGACACGTCAAGGAATTACTTCAGTGTTAAGGCCCTTGAACGCACCCTGGATGCCATGGCGGCAAACAAACTTAACACCTTCCACTGGCATATTACCGACTCGCAGTCCTTCCCTTTGTACCTGGAGAGCCTGCCCAAAATGGCCTTCTTCGGTGCCTATACCCCACGTCAAATTTATCGCCCGGCGGATGTACGCCACCTGGTGGAGTACGGAAGGGTTAGGGGCGTGAGGGTCCTTCCGGAGTTGAGCGCCCCGGGGCACGTAGGCAACGGGTGGCAGTGGACTGAGAAACAAGGATTGGGCAAGCTTGCCGTTTGTGTTAATAAGGAGCCCTGGCAGTCGTTCTGTACCGAGCCTCCGTGTGGTCAGCTGGACATCATCAATAACAACACCTTCACCGTCTTGGCTCACATCTACAAGGAGATGGTAAACCTCTTCAGTCCCCTCGACCTCTTTCACTTCGGAGGAGGTGAGGTCAACCTCAACTGCTGGAACACGACGGAGGAGATCGTTGCCCACATGGAGCAGATGGGTCTTGGACGAGACGCTCAGTCCTTCTACAGGCTCTGGGCAGACTTCCAAAAGACAGTCTATGACCTCTTCTCTCAAGCCAACCAGGGTAAACAGATCCCTGGGATTCTGATGAACTCTCAGCTCACGGAGATGGATAGCGCTGAGAGCCACCTTGACCCGGAGCACTATATCATCCAGCTCTTGACCACTTGGGAAGACCAAACCATTAAGAATCTCCTACAGAAGGGTTTCCGGGTCATTTTCAGCAACTACGATGCCTGGCATCTAGGCTGTGGATTAGGGTACGCAGTTTCTACTGGTGAAAGTTGGTGTAACACGTACAAGGGCTGGCAAGCTGTCTACGATAACAGTCCAAGCAAAATTGCAAGGAACCTCACTGGATCTTCACATCGTGATCTTATTCTTGGAGGCGAGGCAACCCTCTGGAGCCATCAAGTAGACAAAGGAACACTGGATTCAAAGCTGTGGCCGCGCGGGTCGGCTCTGGCAGAGCGGTTGTGGACTA
>astacus_leptodactylus_3.29465
TTGCACCAATTTTGAGTTTGATGCCAATTCCTTTCATAACTGCATTGTAACTTACCCACTGTATTAGTAACATAACAATATATTATTTGATATATAAATTAAATTGTTATATATTATTATGAAATACGTATCAAACTTTTTCACAAAGTATTGAATGTCTTGTGCAGAAAACAGAGTAGCCTAGAGCAATCACAACCATAAAATACTGATAAACAATATTTGCCATTCTTCTTTTAAACTTTTTAGTGAGTATGTTGTTACTTGATTACTTCCATGTCACAATGAAAGATTGCAGAAGACTCTGGGCAATATCAGTGACTGACAGTACCTTATTTGCTTCATCAAACTGGAACCTGGCTTTTTTTCCAGCAACAACAACTTCTGTTACGTTGGTGACCACATTAAGGATGTGCATGTAAGTGAGATTGATAGGAGCTGTATAGCCAGTTAAACTGCAATTGAAGTTGACAATGCCAGGACCAGAGATGAATTGCACATGTGTGTAGGCCTTACTCTCCACAACACCAATGGAATCTCCATCATCCCAGTAAAACTCCCCAGAAGCTCGGCCAAATTGACTTGGTGCCACGATGACACCAATACCACTCTTGCGGCTCTCAGTAGTAGTATTTGCAGGTATGTGAGTTGGAAGGATGTGACCTCCACGCACCAGTAAGGGAATTTTGTCCTTAGGGGCTTCCAGATCTATATAATTTCCATCTCCTTCTACTGGGTAACCAAGATACCAGTCATACCAATTACCATGTGGTATATATGCCCTCACACTTCTTACATACTGATGGAGAGCTGGGATTATCATAAGTGCAGGCCCCCACATAAACTGGGTATCTATGGCATATGTCTTGGGATCTTTGTGGAATTGGAAGAAAAGTGGCCTTGCTACTGGCTCTCCAGTGAGGTGTGCATTGAAGAAGAGAGAGTACAGATATGGAAGCAGCATATAGCGTTGAGTTAATGCATTATGGGAGGCTATCACAACATCCTCTCCCATGGCTACTGGGTCTTGATCAATAGAATCATCAGTATTGTGGTTCCTAGAGAATGGATAAAATGCACCCAGCTGCATCCACCGCAAACAAAGTTCTGCTGTTGTGTTGCCGTTGAACCCACATATATCAGCACCAACCATTGGTATGCCATACATATTAAAGTTTAAAATTCCTGAAATAGACTGCCACAAATTAAACCAGTCAGACCAAACATCACCAGTCCAGTGGCCACCATAGCGACCTTGTCCAGGAAATGTTGAGCGGGATATTATGAATGGCCGCTTCCCTCGAATTATCTGTAAAGCAGCATTTGTAGCAATTGTCTCAGTAAATCCATAGAGATTGTGCAGATTGTAGTGTATGCCCAAGTGCTGTCTAGAGCCCATACATAATGTGTGGTAATAGAGAACACCACCATGTACTGCAGGTAAAAAGTAGGGATTCTCAAAGTTGTCCATTTTGCAACCATCAACACTGCCAGACAAGAAGTTTGAAGGCTCATTCATATCAATCCAAACCCCATCCACTGGTACTTCGTTGTGGAAGCGCATCAACTGACGACCCCAATAGTACGCAGCCAAAGGATGAGTGAAATCAGGCCAAGTAGTAGCCACAGGATTCCATACCTTGCCAATGAAAGGCAAATTGGATGAGTTCCGAACGAAAATTCCTAAGTGCACACCTTCATCCCAGGGTGGATAAGAGTGAAAATGCTCTGCTGCACTGATCCCAGGATCAATAATTGGAATATAATGCATCCCAGCCTGATGAACTTCATTGACAAACTCAGAAAGACCACTGTAGTGGATGGGATCAACGGTAAAGTCCTTATTGTCTTCCATGTAGTCTATGTCATTCCACTGTACATCAAAGGGGATTCCAGCATCGCGAGTCCGCTTCCAAACTTCTCTAGTCCTATTCACTGATCCATAGCCAAACCTGCACTGGTGATAACCCAATGACCAGTATGGAGGCAGAAAAGGACGTCCTATTACTTCAGTGTACTGGCTAATTACTGCATTAGGGGTAGGACCCAAGAATACATATAAGTCAATGATACCACCAATGGCTCGTATAGTTAGGGCAGGATGAGGCTGCAGCACAATATCTAGAGCATTGCTGTTGAGAAGAAATACACCATGGGCATTACCACCAGGCTCTAATACCATATAGAATGGATGACTCCCATACAAGTTGTTCCCAGGTTCTGGAATATTATCCAGGTTCCAGAGGACACGACGCTTCCAGTAAGTGTCGAGTAGGAGTCCCTCCAGGTGTTCACCCAGTCCATATATATAGTTTGAAGGTAAGCTGGTCGACAGCTGTAAGAACTGCTCTGCATACGTCAAAGGAGCCATGCCCATTGTATCAAATATTGGGAGACCATTTATTTTGCGTGTGATAGTGAAGGTTCCATCTTGTAAATGAGCCACAAAGCTGTACCGTGTGCTATTTGTCCCCTTGGTTACTTCAGGAACAACAGGTATTGGCGTCTCCCATCGTGCTCGAGAGGGGTCTGTGATCTTGATTCTTAACCTGGTCTCAGTTTCGAAGTAGACGTCCATCTTGAGAGTATCAACATCACCAGGATATCCACTTGCAGTATCTCGCTTCAGGTATCCATTAAAACCGTAAATTTCAGAAGTGAAATTAACGAAAGAGTAGCCTTTGTAGTCCCGTGGATAATAGCAAAATGGCACATTCAGTGGTAAATCATCAAGAGATGGGCCATGAGTTGGTTGGTGTAAGCGAAGACTAGGGAAAGGACGCTTCCTCTTTGGAATCTTCTCCTTTCGCCAGCAGCATCCTCTCTCTTCACAAGATGACTGACTTGGTGAATCATCTGGGTGACAGTCAAACCGCATGCTCATCGGAATATCAGTACACTGACTTTCATTAGCCTTAACGTGAAAGTTCTTTGAGATGGGCAAGAGTTCTGGCTCCTCGTCTTTGGCATTTTCTGGTATCAAATTATAGAACAAACAATCAATACCACAGATTATTGTACTGGGAAGACTCTTGACCCATCTGGTATAATCCTTGGCCTTTTCCATATCATTAGGGGTGACAGTATATTCAGGCCTTCCATTGGTAACTCCATTTTTTACTCTGCATCGAAAGCTTGAGACTAAGACAAAAATACTTGCTGTAAGCAAGAATCCTGCAAGTAGAGCCACAGCCAACCTGAAGTGCCATACATGTTTCTTAATTGACTTTTCATCAGGATTCAGAAGTTTCACTAAGTGGTTGTCACCTTTCATGACCTTGGCCTCCTGGATCTGATATTGCACCATGGTTCTTGATTAGTATTTATTTCACCTTCATAATTATG
>astacus_leptodactylus_3.30242
TTTTTTTTTTTTTTTAAATATTTTATTGATAAATAATGTGTTACATAATGCCACAAGTTCTGGAATCCGGCCCAGTACAACAATACAACAACAATAATAATAATAATACATAACTTCACAGCTCGACTCCAGGTTGCAATATACACACAATTGGCACCTGTGAGTGATTTAGTAATTTCTCACAATTTACAGTATATATAAATTTTAACTGGGATGTCATACATATCTTCTAAAATTATATTCAGCTGGGCCCTGATGAGTCATCTAGGCTCGCGCTCTCTCTCTCACACACATATACAAGTGAATGTATTACAGTACATAATTTATTTCCATTCATTCCTTTATGGTATCACTGGTTCCTCTTTAAATACTTGTCTTGCATAAGATATATGAACAGTGAGGGTATATCAGGACTGAGTCCAATTAGAATTAATACTTAATTCAGTACATTTTGGGAAGAATGGCCTCCTGTAGAGAATTGTAGTTTCAAGGCATCCTCTGGGAGGAATTATCTGGATCATGCACTAACATTTTATTACTCTTAAGATCCTCTGGCACAAGATAGGATAATCATAGGTCCTCATGACATACTGTTAGTCTCATGCCCTCATTTATAAACTATTTTATTCGTATTTCCTTTGACTCCAAGAAGTTTATTCTTTGATTCTTTGACACAAGCTATTATCATTGATCCATTGACACAATCTATTATCATTAAATCTTTTTACACAAGCTATTAACATCAGATCCTTTGACACAAGCTATTATCATTAGATCCTTTCAAATAAGCTGTGCTTTCTCTTAGATCCTTTAACACGAGCTGTTATACTTGGATCTTTCGGCACAAACTAAGTAAATCCTAGGTCCCTTGATACAAGCTACACTGTCCTTAAGATTCATTAGCTAATGCCATATTCCCACTCAGAATTCTTGGGAGTAATGAGTGGATCACATGTCGCAGGAAGGGCGAGGCTCAGGCTTCGGGTAGGATCTTAGAACTCTGTTGATGGTACGTAGGAGTGGGTGTTCCTCACAGCCACAACGATTCCAGAAGTCATCCAGGTCCAGTGCCCAAACCATGCCACCACCCAGACCCATCATCTTTATGTACTCAGACTTGTATCTGATCATTGCGCTGTCATCAAAGCTCACCCACTGGTTACCCTTGTATGCGTATGGTCCCATCGTGCCTTCAGGGTCCTTCACTAGTGTGTAACCCTTGTTCCGGATTAGGTCACAGATCTCGTAGTATGCCAAGAAGCCCGCAGCTCTGGTGAACTCTCCCGCATGGCCCTTGTCTGGCGCGGGTTCGTTAAGGCCGTGTCCCTTTGCGTTCCATCCGAGGGAGAAGGCCTGCCCATACAAGGGCATACCCATCACCAGTTTCTTGCGGTCAGCTCCATTCTCAATCCAGTAGTGGATGGTGGAATTAGTGTTAAATAAGGGCTCGTCGTCATCAGGGTGGTAGTACATGGGTGAAACGTGGCCGGTCTTCTTGTCCCAGTGACCGTGGTAGTCGTAGGTCATTACAGCGATCCAATCAAAGTAGCGGTTCAACTTTGGAACATCATAACCTGCATCGATAACTTTGTAGCTGGGGGAGACAGCGGCGGAGAGTAGGAGACCATGAGGCTGGAAGGCTTCGTGCAGTTCCTTCACCCACTCGGCAAAGGCTGCCTTGTCCGCTGGGTTGCCCTTCTCGCAGTTCACCTGCCAGCATACTGGGTACTCCCAATCCAGGTCAAGACCATCAAAGTTGTTCTTCAAGATGAACTCGACAACATGCTCATTGAAACGCCTACGAGCTGCTGGATTATTCACCAGGCGGCTGTACTTGTCACCAGCCGAGTCATTCCATCCACCGATGGCAAGAGTCACTTTGATTCCTTGGGCTCTCAGGGCAACCACCTGCTCGTAGAACTTATTGTCATAGTCAGCCCAGGTGTCGTGCGGCTTGATTACAAGTGCAGTGGTGTCGAGCACAGCAAAGCCGTATACAATATGGGTACATAAGCTTGGGTCGATGTCCTTAGGCTTGTACTTGGCCTGCCCCCTTCGATACCATGCCCAGTTGGTGAAGTAACATACAACCATGTAGCCACTATGAGGTACAACAGGTGGTCTGGGCACTGATGGGGTACTAGGATAAGGGACGATGGGCTTCTCCCAGGTTGCCATGGTGGTAGTGGTAGTAGTTGTGGTGGTAGTGGTGGTAGTGTGCCACGCAGGAGCACCAACTGTGACAGGAGGGTCATGTATAACCTGCGCTGCCTGACCCTCTCGACACGCCTTAGTTTTCCACACACACTTGTCCTTGCTCCACATGAGGCCTTTAATGCACGTCCGTTCAAATAACTCTCCGTGGACACACTCCATGTATTTAGTGCAGTCTGTTGGGTGAGGGAAGTAGGAACCAGCCTGACAACTCCTCAGCACGGGGATGCTTGGTTGAGAAGGTAGTACAGTAGCCACAGGATGAGCAACAACTGGTCCTGTGGGCACAAGTGGCTGCATTCCACCCTGACCTCCAAGAAGGGGACAGTTAGGATCAGGCTTCGGGTAGTTCCTGAGGACTCTGTTGATGGTCTTGAGGAGTGGGTGATGCTCACATCCACAACGATTATTGAAGTCGTCCAGGTCCAGCGCCCAGATCATGCCGCCGCCAAGACCCATCTTCTTGATGTACTCCGACTTATATCTGATCATTGCAACATCATCGAAGCCGACCCACTGGTCACCCTTGTAGGCATAGGGGCCCATCCTCCCCTGTGGATCCCTAACCACCGTCCACCCTTGGTTCTGGATTTTGTAGCAGATCTCGTAATAGGCGAGGAATCCTCTAGCCCTCGTATACTGACCAGCCTCGCCGCCTCCATAGGTGGGCTGGTTGAGTCCCTTGTTCCCGCGCTCCGCCAGGCTGAATGCCTGGCCATACATGGGCATACCCATCACCAGCTTCTTCCTGTCTGCCCCCTTCTCAATCCAGTAGTGGATGGTGAAGTTCGTATTGAAGGCAAGATTGTCGTCCTCAGGGTGGGCATACATAGGAGCAACGTGACCAGTCTTCTTGTCCCACTGGCCATGGTAGTCGTACGTCATGACAGCAATCCAGTCCAGATACTGACTCAAAACAGGCACATCATAACCCTTGTCAATAACCTTGTTGCTGGGAGAGACAGCAGACGAAAGGAGGAGACCATGCGGCTGGAAGGCCACCTTGAGTTCCTTCACCCAGTCAGCAAAAGCTGTCTTGTCAGTGTCGGGACCCTTGTCACAGTTCACCTGCCAGCACACAGGGTACTCCCAGTCCAGATCAAGGCCATCAAAATTGTACTTCAGGATAAATTCAATGACGTGGTCGTTGAACTTCTGACGAGCCGCGGGGTTGTTTACCAGGACGCTGTACTTGTTCCCAGCAGAGTCGTTCCATCCACCGATGGCCACCAGTACCTTCACGCCTTTAGCCTTGTGGGCCACCACACGAGCATAGAACTTATTGTCAAAGTCTGCCCAAGAATCATGCGCCTTGATGATATAGTTGTTGTTATCGAGAACTGCAAAGCCGTAGATGATGTGGGTGCAGAGGGAGGTGTCGATGTCCTCGGGAACATACTTGCCTTCCCCAGGCCGGTACCACGCCCAGTTGGTGAAGTAACACACTACCTTGTACCCGTCGTCTCCGGTAGGCTGTGGGTATACAGGTCCTGGTTTAGGAGTGATCACATGTTCTGGGATAGACACTGATGGGGTTATTTCTTGGGGTTCTGAGGGCCACTGTGTCTCTGGAGTCACTGGTGTTACTGGTAACATATCTGGCTTTGGTTTTATTTTCTCGGGAGTTGGTGGAGGTAATGGTGGTGGTTGGACACCAGATTTGCTTGGGCCGAGCACTGCCTTGATAGTATTCATGAGTGGGTGACGTCCCTGTCCGCAGCGGTTCCTGAAGTCGTCAAGATCAAGGGCCCACACCATTCCACCAGCCAAGCCCATCTTACGGATGTATTCAGACTTCCTCCTGATGGTATCAACATCATCGAAGGACACCCACTGGTTCCCAGAGTATGCATATGGACCCATCCTGCCCTCGGGGTCCTTCACCACCTGCCATCCTTCTTTAATATTGTTGCAGATTTCATAATAGGCAAGGAAACCGCGTGCACGGGTGAACTCTCCGGCCTGACCACCGCTTCGGGCTGGGGAATTAAGGCCAGTGTTTTGGGGATCATTGAGGGTGAAGGACTGTCCATAGAGAGGCATTCCCAGCACTATCTTGTCCCTGGAGGCACCCTTCTCCAGCCAGTACCTGATGGCGAAGTCCATGTTGAAGTAATCGTAGTCGTCTTCGGGGTGATGGTACATGGGGGCGACATGGCCAGTCTTCTTGTCCCAGTGACCGTGGAAATCGTAGGTCATGACAGCAATCCAATCCATGTAATTGCTGAGGGTAGGCACATCATAACCTGCATCAATGACCTTCTTGCTGGGGGAGACAGCAGCGGAGAGGAGGAGGCCGTGTGGCTTAAAGGCTTCACTCAGTTCCTTCACCCACATAGCGAAAGCCTCCTTGTCCGAAGCAGGGCCCTTGTTGCAGTCCACCTGCCAGCACACGGGGTACTCCCAGTCCAAATCGAGACCATCAAAGTTGTGCTTCTTGATAAACTCTATGACATGTTGAATGAACTTCCTGCGGGCCGCGGGGTTGTTCACAAGGCGGCTGTACTTGTCGCCGGCGGAGTCGTTCCAGCCACCAATGGCAATAGTTACCTTGATGCCCTTCTTCTTCAGGTCAGTCACCATTTTGTAGAAATGGTTGTCGAAGTCCGCCCAGGTGTCGTGAGGCTTGATGACAAGGTTGGAGTAGTCGAGCACAGCAAAGCCGTACACAATGTGGGTGCAAATGCTGGGGTCGATGTCTTCCGGCTTGTATTTGCCAAGCCCGGGCCTGTACCATGCCCAGTTGGTGAAGTAGCATACCACCATATAATCCCCTGAAAGCCCACCGCTACCATCTACGGGTGTTAGATCGACTGGGCCGGGCATGGGAACAACCTCCACAGGTTGGGGGTGCTCCTCAGGCCTCTCAGGGGGTGCAGGTGGTTCTTGCCCCGGGAATCCTGGGTGGGCTTGTGGCGGAGTGGTCGTTTCTGGCTTGGGCCATATGGAACCGGAAGACGGTGGGGGCGTGGGTTTCATGTTGCACTTAACGTTCTTAAGCCAGTCACAGATCTTCTTCTCCTGATTCCAGGCGGTATTAGGTGGACACGATTGTCTATACCACTCTCCGTGGAGGCAGATTAAGTAGTGGCTGCAGTCATGGGGGTCGGCAATGATGCCCTTGCCAGAGGAGCATGGCACACTGATGTCAGTAGGTCTGGGAGTTGACAGCTGACTTGCCGAGGGTAACTCGACCTCCTCTGGCCGCAGAGNNTTCTGTGGTGGTTGTGGTGCTTGTGGTGGTGGTGGTAGTGGGTAGAGGCCACAAGGGAATGGTGGCTGAAGGAACAGCCTTGAGGCCCAGGTTGCGACGGATGGCTGAGAGCAAAGGCCACCGCTCACCACACACACCATTGTAGTCGTCTAGGTCGATGGCCCACACCATGGCACCACCAAAACCCTCAGATTTGATCAGTTCCATCTTCTTAGCGATGTAGTCCTTGTCGTCATAGCCGACCCACTGGTCGTCCATGCTCATGTAGGGTCCTCCAATAGAATCCTTCTGCAGGTCCCACCCGCCCTGCTGCTGCAACTGGCACACCTCGTAGTAGGCGAGGAAACCCCGCTCCTTGGTGTACTGGCCCTCCTTGCCGCTTGTCCGTGCTTTGGCTCCAGGCATCTTGTTGTTGGGGTCGGCTAGAGTGAAGGACCGCCCGTAGAAGGGAATACCTAGAACCAGCTTTTCCTTTGGCATACCCTTCAGGGCCCAGTAGGCCATGCCGTCCTTAGTGTTGAGGTTCTTGAAGGACCAGGTGTCCGTGGAGCGGGTGCTGAGGGGAGCGTGATGGTCCGCTTTACCGTCCCAGGGGCCCCTCAGGTCATAAGTCATGATGTTGATGAAGTCTAGACTCTTGGCGAGGCGCTCTACTTCATAGCCCTCATTGACACGGAACCTGGCTGGGGAGACGGCAGCAGAGAGGAGCCAGCCGTAGGGCTTGAAGGCAACTGCCAGCTCGTCGACGAGGGAAGCGAAGTTATCTCTGTCCGAATAGGACCCACCCCGGTCACTGGCACCAGGGTACTCCCAGTCAAGATCAAGGCCATCAAAGGCGTGTTCCTTGATGAAGGCAATGACGGATTTGATGAACTTCTCCCTGTTCGACTTGCTATTCGCCATTTTCGAGTACTTCTTGCCTCCTTCATTCCAGCCACCGATGGCGATCATCACCTTGAGTGCTGGGTTCTGTTCTTTGAGCCCTACTGCAGCCTTGTACGCTCCTTTGACAATGTCCAGCTTCTCGTCAAGAGAAATGATGGTGTGCTCATTCTTCTTGAGGCCTGCGAAGGAGTAGATGACGTGGGTGCAGGAGAACGGGTCGATGTCCGTCACCGAGAAGTCGAAGGGTTCGGGCCTGTACACCGACCATCCCCCGAAGTAACATATCAGCTTGTAGTCTCCACTCTGGCTCCTGATGGTTGCCCTGTAGTTGGCCAGCTCTCCTCCGGCTTTATATCCCACGAAGCTCTCGGAGATCAAGCGGGTGCCGTCTATCTCCGGCACCTCGTCCACGAAGCCCTCATTCAAGCCCAACAGCTCCTCAGACCACATCCCGTATGGTCGACTGTTTAGCTGTACGGGGAGAGGGTAGGCCTCCTCCGGGTCCTGGATAGCAGTTCGCAGCGGCCGGGACTCGACGGAGTCTCTGATACCCACCCACCCGTACCTCTCCTCGTCTCCGTAGGTGCCGTCGTCAGCTACCTCTACGACGACCGCCTTCCTCTCGTCATCTCTAATGCCTCCAGTGTAAGGGGTCTGGAAGCGGGGATAAGACTCAACGTTGCCTCTCGAGAATGGTACCTCGTCCTCCACCACACTGTAAATGTACGACTGGGCCTCGAGAGGCACGGCCTCTACTGCATCACGCAGAGGGATGTGGTCGAGGTCCTCCTCCTGCTGTTGCGGATGCACATAGAAGAAGGGAGAGCCGACATAAGTGGATGGTCGGTGTGCTGGGAATTCAATATGGCCCCTGTCGAAGCCGGAGCTCTTGTGCTCTAAGTGAGTGTAGGGCGCTGGCTGGGGGATGTTTGAGGCCACGCTGTACCTGACAGGGTTTTGTCCCCGATGGCGGATGTTGATCTCATGGGGCGACAAGCTGTAGCTGTAGAGGATGTACTTGTAATCGTGCGCTTGACTACTCTCAATGTTATCCGGGGGATGGAAGTAGAAGGGGACGGCTTTTATGCCGCTGGCATGTTGGACGGTCGGGTTCAGTGACACAGCGCCCGCCATCGCCGCCAACACCACCACGAGCAACATCTTCACCTAGCCCACCAGCTCGGGGTGCCGGGATCTAAGAGCCACGGGAAGAAGCTCCAACTATCGCAGCAGACGCAGCAGCGTTGAACTCTGAGGTGCGCGGAGGGCGGGACGCGGACACTCACTGA
>astacus_leptodactylus_3.31797
ACACACACACATACACACACACAGGCTTCCTGTCCCCAGCAAACCGAATAATAATAATTAAATTATTACCCTATCGATTCCTTTCTTCTTTTCTATATATTTGAACTCCTTGCTTGTTCCAGTCTCCCCCTTCTCCTTTCTCCATACTTGCTATCTCTTCCTCTTTTCTTGCCCCTACCTTTCTTCTTCCCACTTGCCCCCTTCTTTCGTCCCTACCTTGCCCCAATCTAAGACAGCCTTGCCCTCAGTTACCTTGACGCGGTGCACGCCATGACCTACGACCTCCGGGGCAACTGGGCCGGGTTTGCTGACGTCCACTCTCCTCTATACAAGCGTCCCTTCGACCAGTGGGCCTACGAGACCCTCAATGTGGCTGACGGTATGAAGCTGTGGGAGTCGCTGGGGTGCCCGAAGGACAAGCTCATCGTGGGTGTGCCCTTCTACGGCAGGACCTACACCCTGGGTAGTACGGACAACCACGCTCTCAGGGCCCCCGTCAAGAAGTGGGAGGGGGGCGGAAGCCCCGGTCCATTCACCGGCGCCAAGGGCTTCCTGGCCTACTACGAGATCTGTCCTCTAGTCAACGACCCGTCCTCAGGCTGGGTCAAGGAGTACGACGGGGTCGGCCAGTGTCCGTACGCTTACAAAGACGACCAGTGGGTGGGCTACGAGGATGAGGACAGTCTCAAAATCAAGATGGAGTTCATCATTTCCAATGGCTACGGTGGGGCTATGACCTGGGCCATAGACATGGATGACTTCCACGGTGTCTGTGGCTCTGTGAACCCGCTCATCAGCGTCCTCCACAGTTACATGAATAACTATATGGTGCCCACGCCAGCCCCAACGACCACCACACCAAAGGTCACCTGGTGGAAGCCCTGGAATCCCTCCTCCACAACCCCCATGCCGGAGACAACGACCATGGAGATTCCGTTGCCACCCCTGCCTTCAGAGGTCGACAAACCTGTATTCCCAATACATTCGCAGATCCACGACGAACCAATTAATATACCTCCTCCTCCTCCTCCTCCTTCAATTGTCTCTACGAGTGCCAGCTGTGACACGCAGGAATACCTCCCTCATCCGCAATGCAATAAGTACTTCTGGTGTGTGCATGGGGAGCCGCAGGAGTTCTCTTGCAAGCAGGGCACCGTGTGGGATCCGGCCTCCAAGATCTGCAACTGGCCTACAGCAGTTACAAGAAGCAACTGCATATAGAAGACTTTTTTGAAGTCGTCAACACTGCAGCAAGCCAACTTCAATTAACGTTTGTGTTCTCAAGCGTATTGTGACGTGAGGTGGCTTAGAACACTAGTGTATTGTGACGTGAGGCGGCTTGTGACACAAGCATATTGTGACGCGAAGCGACTTGGAACACAAGCGTATTGTGACATGAGGTGGCTTACGACACAAGCGTATTGTGACGTGAGGCGGCTTGTG
>astacus_leptodactylus_3.31823
CTTGAATCAGCTGTTGGCAACAAATATGGCTATCAGATTGTGACGTTTTGGATCCTATGCTGTAAAACATCATCATTGCGCTCCTCTGACAATGACATTGTTAATCAAAGGGACATAATCTAAATCTTGAATATGTGTTCAGTGTATTATAGGCGTTTTTGGTTCATTTTGAGTACGCTATGGCTTATTTTAAGTGTATCTGGGACGAGTTCGTCTTTAATGTCTGAAGAAGAGAGGCTCAACCTTAAAGAGGAGGCAAAGGAGATGTTTTACCATGCATACACTGCTTACATGGACAATGCTTACCCAGCAGATGAGCTTATGCCTCTCAGTTGCAAACCAAGATGGAGAGAGGTGGAGCAATCGAGAGGGGACATAGATGAGTCTTTGGGGAATTTCTCATTGACACTGGTGGATGCCTTGGATACGTTGGTTGTGATGGGGGACATTGAAGAGTTTGATCATGCTCTGCGTCTGGTAGTCAGAGACGTATCCTTTGATAATGATGTAGTGGTATCTGTCTTTGAGACAAATATACGTATGGTTGGAGGATTGATATCTGGTCATGTGATGGCTGAACATCTAAACCAGCTGTATGGGGCCTTAGGGTGGTACCGAGGAGAGTTGTTGACCATGGCACGAGATCTAGCCTCAAGACTTTTGCCTGCATTTAACACCACAACAGGGATTCCACATGCTAAGGTTAATTTAAAGTATGGAATGAAGTCCCCAAAACTGCAGAGCTCCAGAGATACTTGTACAGCATGTGCTGGAACTATTATTTTAGAGTTTGCAGCCCTATCTCGATTAACAGGTGACTCCATCTTTGAAGAAAAAGCTCGCCAGGCTATGGATTGTTTATGGAGCCAGAGACACCGGGGAAGCGATCTTGTAGGAACAGTCTTAAATGTGCATTCAGGTGATTGGGTGCGACGGGACTCTGGTGTTGGAGCTGGTATAGATTCTTACTATGAGTATCTACTAAAGGCCTATGTATTATTAGGTGATGAAGACTACCTGGAGAGGTTTAATAAGCATTACAGTGCAGTAATGAAGTACATTAGTCAAGGTCCAATGTTGCTAGATGTCCATATGCACCGTCCCCACACTACTTCCCGCAACTTTATGGATGCTCTTCTTGCTTTCTGGCCCGGACTTCAGGTTTTAAAGGGAGACATCAAGCCAGCCATTGAGACACATGAAATGTTATATCAAGTTATTCAGCGTCATAATTTCTTACCCGAGGCATTTACTACAGACTTCCAGGTTCACTGGGGCCAACACCCATTAAGACCGGAGTTTCTAGAATCCACATACCTCCTATATCTAGCCACAGATGACCCATACTATTTAAGAGTTGGGGAACAAGTACTTCGCTCACTACAAAAACATGCTTGGGTACCCTGTGGTTATGCTGCAGTAAAAGATGTTCGGACAGGTGTACATGAAGACAGAATGGATTCATTTGTGCTCTCAGAGACCTTCAAGTACCTCTATTTGCTCTTTGCTAAACCAAGTGACCTAATAATTGATTTGGACCAATTTATTTTTACAACAGAAGCCCATCTTCTTCCTCTCTCTCTTGCTCGGCTTTCTAACCTGACAGTTGTACCTGGTCCTGATAACCAAGATAGTGCTCAAGACAGCGATGTGGAGTATGCCCGCTCTTGCCCAAATGCTCACTTTCTCTTCCCTGGTCGCCATGAATTTGCTGAAACCATAAGACGGCCACTCAAAAACTTTGTTAATAATGTTTGCCCATCACGCAAGACACTACGGAGAAAGTTACGAGCTTCGGAGTTTCAAGCAGGAAATGGTCGACATATGGGCCTACTGAGAGATATGGGCATCACAATTATGGCTCTTCCAGATGGTCGTGTCCAGTTATTACATACATCTTCTAATGCTAAATCATCAGATGATGCTGAAGAAGGACTTCTGTTCATGCAAGAGATGATAGAATTAAGCAAACTACAGCAGGAACAACCCGACAACCCTCCTCGTGTGGTGTCGTTTCTGCATGTAGTAGATGACCATCCTACTACCACCACTATCCAGGCTGGCCCTGCCCAATTTGGGCTTGATTTAAAAGGAGATGTTCAGGTGAGCGGACCTGTGGTTATAGCTGCTCCACTCCGAGCTTGTGAACAATTGACCAATGAAGGTGAAGTACAAGGGAAAATTGTCATCATAGAACGAGGAGACTGCATGTTTATTGAGAAGGCGCGCAGGCTGGAAGCACTGGGTGCAATTGGTGGTATTGTGTTGGATAATACCCCAGGAACATCTGCCAAAAGTTCACCAATGTTTGCAATGTCTGGTGATGGAACAGATGATGTGAACATCCCATTGGTATTCCTCTTCTCTGGTGATGCTGAGGTCCTGCTTAATGCTCTTAGTGAAGACTCTGGGCTTGAGGTTGTGCTGTCTGACTTTGTTGATAAAGATATTGGAAAGGGTTCAGTTGAAGAGGTACAAGTAGAGGTAAAGAGAATAGTGGAGGGAGGAGAGGAAAAACTAGCTGCAGGCTTGGAAGATGGAGGATTACCTCATGTCATATCCATTATAAACAACAGACAACAGGGAAGTGAAAGTTTGGCTGATGATGACCTGGTAACAGTTGTAGAGGGGCAACACACCCCTCATTCTCAGCTCCCTGAACAAGAGAAACATCCAAAGCATCAGGTTATATTGAAAGAACTTGAAAAGGCCAAGACAGCTGAAGAAATTCTTGTTGCGGCTGTTCGCTATGTGAATGTGCGGCAAGAGCAAGAAGTAGCTAAAGATAACACACTAAGGACAGACTCCTCAGGTTCAATTGTAACAGAACTGCAAGGTCTTCTGCTTAAGAAAACTGCCTCCGATCCTAGTCTTCTGAAGTCTTTACTCAGTGTCCACCTTCGGGAGCTGATGGCAGTTCTTCAACAAGCCACACCAAGTCCATCTGACTTGGATGCCTCATTACATCGTCTGCTAAACCAACTGTCATCATTAACTATAAAATCTTCAGCTTCACAGGATGAATACAAGAAGGTTGCCTCGTTAGAGCAGTCATTGGGTCAAGGGGTTTCACAAAAAGGTGACTTTAATGAAAACAAGCTTGACCACATCACTGAAAAATTTCAAGAAAAGATAAGAAAAATCAAGAAAAAATATGGACTTAATCCTGAACATATAGAAGGCATGCTTAGTGATGTCCAAAGCACAGCTTTGCCTCAAACCAAAAATCATAACAGGAAAGACGAATTATAATAAAGCAATAATATTTTGTGAAAACCTTTATGTTGAAACTGACAATATATATATATATATATA
>astacus_leptodactylus_3.32105
CAGCGTATACCTCGTTCCCAAAACCCGTTTCTATCACTGCTGGTGGTGAAACAGTTAGGAATGTTAGTTGTTGAGGGTGGAAGCGATGGCTGTGAGGAGAGGGTTGCTACCGCGACCAGAGAAGTTACGCAAGTCATCCGTGGCCGTGTCCCACACCATGCATCCCGCCAGGCCTCTGGACACCGCATACTGCGCCTTCTTCTTGACTGCGTCAACATCATCGTAGCCCACCCATTGGTTGCCTTTGGTCAGGTAAGGTCCTCCGCCCCCAGTCACTTTCCTCCAGCCTTCCTGTTGTAACATACTGCACTCAAAGAAGGGCAAGTTTCCCGGTTCGTGGATGTAGCGGCCGGCCTGGCCGGGACCAGTAGCCGCTGATCCTGGAGTGTTGCCGGAGCCCGCCAGCGTCCACGACCGCCCGTACAGAGGCACCCCCAATACTATCTTGTGGGCCGGAGCGCCCTTCTGTATCCAGTAGTTGACGGCGAAGTCAGCACACAACTCTGGGTTTTGTCCTGGGTGAGCGTAGAGAGGGGCGTGGTGGGCCACCCGATCCTCCCAGGACCCGTGGAAGTCGTACGACATCACGTTCATTAAGTCAAGGAGCTGAGCAACTTTGGGGACATCGTAGCCGGCATCAATAGTGGCTCGCCCAGCACTCACTGCTGACGTCAGCAGCAGACCATGAGGTCTGAAGGCTGACTTGAGGTCCACCAGCCATGCTGTGAAGCCTGTTTTATCAGCATAGCCTGGGTACTCCCAGTCCAGGTCAAGGCCGTCAAAGCCGTGCTGGAGGAGCAGCTTCACCACTTCCTCCACAAACCTCCGGCGGCGGCCTGCGTCAGCAACCAGTTGGGAGTACTTGGTGGACCGGGAGTCATTCCACCCTCCCAGACCCAGCAACACCTTCAGGTTGTTTTTTTTTCTCTTGAGCTGGACGAACTTGCTGTAGTTTTGGAGGTCGTTGTCGAGCCATGAATCGTGCTGCTTGGCCAGGAAGGTGTCAGGATCGAGGATGGCGAAGGCGTAGACGAGATGGGTGCAGAGCTCCACCGGGATGTTCTCCACTGTGTACTTCGCCATATCTTGGCGGTAGTGGGCCCAGGATGCGTAGTAGCCAAGGACGACGCGGTTCGCAGCCATCACGGAGGTATACTAGGAGAGAGGTAGACCAGGGCTGAGGTAGA
>astacus_leptodactylus_3.33248
TGGCAGTAGTCGCCTGGATGTTGAAGGTGTCGGGGAGCAGCAATGGCCTTCGGTGGTGTTATACCTCTTTATAGCAAACGAAGTGGACCCTGGGCTCTTAGAAGAATATTTAGATCGAAAGAGAAAGTTCTAATATTTTTGGTGTGCTTGACTTTTCTGTTTATATGTATAGGGCCTATATTTTTCCTGCCAGATTTGCGAGGTGGTCTGAGCACCCGAGTGGACCATGTTTACAAAGTGTACAAACAGATGCAGAAGGCAGGGCCAGAGCTCATACTGCCCCCTCCCCCGCCGCAGTCAGGGGAGGAAGGAGCCATCAGGAAACACGAGGGAATTTACCAAAATGTGGTGGATCTCAATGACGTCCACCTATCGGACGACAAGCAGAGGTTAATGGCGAAAATTGACAATGACGAGGAGATGCGGCACATGAGAGTAATAGAGAAGCCCGTGGTGCTGACTATGAGCTCTACGGCGGCCAACAAGGTCAACCCCATAGTGGAGCATGTGGATGAGAGTGTCAAAGTGCAGGGTGGCAGCGGAGTGGAGGCGGAGAAGACCGGCCTACAGGGCAGCGAGGTCAAGAAATCGCTGCCTGTGGTCCAGGCAGGGGAAGACGCGGACCCCGTTGCCAGACAACGGAGGGAAAAAATTAAAGAGATGGTGCTTCATGCGTGGCGAGGCTACAAGACTTATGCATGGGGCAAAAATGAACTACGGCCCGTGAGTAAGCGTGGTCACACGGCAGGAATCTTTGGTAGACAAGATATGGGGGCTACAATTGTTGATGCGTTAGATACACTGTATATTATGGGATTAATGGATGAATTCAATGAAGGTCGTGCCTGGATTCAATACCACCTAGATTTTAATCAATTGAGATCAGAAATGTCCGTTTTTGAGACCAACATTCGATTTGTGGGAGGCCTACTATCAGTCTATTCACTGACTGGTGATCCACTGTTTCGAGACCGTGCTCTACACATAGCTCGAAAACTTCTGCCAGCGTTTGATACTCCTACTGGAATACCATATGCTCTGATTAATGTTGGCAACGGGATTGCTAAAAACTATGCATGGGCAAGTGGTGGTTCAAGCATTTTATCAGAGTTTGGAACATTGCACATCGAGTTTGTTTACCTCTCGGACATTTCTGGCGATCCAGTATTCAGGGAAAAGGTGTTCAGGATTCGGGATGTCATAAGGAAGACGGAACGTCCTGATGGCCTCTATCCCAACTATATGAATCCCAAGACGGGAAAATGGGGCCAGCGTCACACATCTGTTGGGGCACTTGGTGACAGTTTCTATGAATATCTATTAAAGGCCTACCTACAGTCAGGTGGCAAAGATGAAGTTGCTCGAGATATGTACGTAGAAGCTATTGCAGCGATCACTAACCGTTTGGTCCTGAAGTCTAACACTGGACTGACTTATATTGCTGAAAGCAAATTTAATCGTCTGGAGCACAAGATGGATCACTTGGCATGTTTTTCTGGTGGAATGTATGCCTTGGGTGCCAAGAAAATTGAAAGTCAATTGTCTGCAACTCATTTGGAGATTGCACAAGGCCTAGCAAATACATGTCACGAGTCATATATTCGCACTCCAACTGGACTCGGACCAGAAAGCTTCCGGTTCACCGAAGGAATTGAAGCGCGGGCACTTAAATCATCGGAGAAATACTATATTCTGAGACCTGAGGTTATAGAGACTTGGTTCTACATGTGGAGAATCACCAAAGATCAAAAATACCGAGAGTGGGCGTGGGAGGCTGTTTTGGCCTTGGAGAAACACTGTCGGGCAGAAGCAGGCTACAGTGGTATTCAGAATGTGTATATGGAGAATCCCCAGAAGGATGATGTTCAACAGAGCTTCATCTTTGCTGAAACTTTCAAGTATCTGTACTTGATATTTTCTGACGACTCGCTCCTAAGTTTGGATGAATGGGTACTAAACACAGAAGCTCATCCAATTCCTATAGATGGAAACAATGCATTTTACCGCAAAGCCCAAGAGACTGACAACCAGTGGTAAAGTGCTGCAAGAGGAATGGTGATGTGGTGACTTAAAAACATATTACAAGGTATTATAGTAACAGATAGGAAAACGAATAAAGNNAGAATTAATATATTGGTAAAAAAATATATATTTATTGAAAACTCATTCTTGTCTTGGAACGTAGAGGCTTGTTACTGTAGAAGATCACAGGAAGGGTTGTAAAGTGGCATCAATGATGACAGTATGAGCATAAGGCCGATTAATATAAATTTGTCATTGATCTCTCCAGCTGCGTATATTGTACAACAGCTGAGTATATTGTACGACAGCT
>astacus_leptodactylus_3.33308
ATTACATTTTTAAATTCACGTTTATCGTATGCATAGCGCTAAAGTTGGCGTTTCGTCATGCGCGTGATTTGATTTAACTTCGGCACCTCACCGAAGCCAAACTAATTGATTTAGATAATTTTTTTTAACTTTCCCGTATTCAGTGAATGCAAATTACAAGATAAGATGGCAAAATAATTTTAGGGGGTTAACTTTTTCTCTGCATACCACAGACTAGGCATGATTTTAGTATGTGCAGCACAAGGGTTAAGAGAATGATGTGAACAGTCAGTGGCTACAATTTATATATTACATAAATTTCACTGAACAATAATTATCACCAGATAATGTAAGCACTATAGAAGTAGCTGTAATATGAGAACTCTGGTTTATTAAGGTTATATTTGATTGGATTCAATCAAATCAATTTCATTAGGTATGTAGTAGACCAGTTGGCCTTGGTTGCACATGGAAGCACTACCACGAGGAAAGCCAAATGGGGTACACATTCCACCCGTCCCCACTAATGGTTATTTTCTTAAACTGTCCTCACATTTAATGCACAGCAATTTTGATGCTATCGTCCACAGCGTCAAAATTCCTGTGCTTTAGTGACATTAAGAGCACTGTAATATTGACACTTCCTTTTGACTAACAAGAATCTGCCTTTATAGGTTAGGTGGGTTGCCTAGGTACATAAGCTCCCAATAAGACAAAAATCACTTCAAATTTGACACTTGTAAAATCCTGGGAACAGGCTGATTTTCTTTGCTTATAGTCACACTATTTGGCTGCTCTCACAGCTTACAATGATCTATTTTTTAATATCCTTTCAGTAGATACTGCACAGTACCATTTCCCCATCTTGCTTATCTATTTTTCTCGTTTGTACTTTCATGCTTGTGCTTGCCAAAGAAAGTCATCATTCTTTCCATATACAGTACAGTATTCTTGTTTCACAGTGAAGCAGGTAGTGACTTTCTCATTTATATCTACCGAACGAGAACACAATTTTTTGACAAAATATTTTTGGTGTTCATTCAGAGTATTTTTAGCACTTGACATGTATTTTAAATGTCTGGGGAAACTTGTACATAAAACCACCCCTCATGACTGGGCAATTCCCCGAGGAAACAAGGCATCAAAGTTATCCGAGTTACTACCACCACTGATCACTCATTACCAGCTGACACTACTCATACAAATGTTATTTTCTTGCATTTTTAGGCTAATTCATGCATATTAGGTTAGACCGTTTTATTTCCAGTAAACAGAACCTGGTAGCTGATATCTCTGCACAAGAAATCACTAAATACACACACTTTCAGGCTGGATGTACATGATATAAAAATCATATCCTGTCTAATTAATGCAGTCCCATGGACATGTATCCAAATAATACAGTGCCACATGGACCTTTATTCAAATAGTACAGCAGTGGACCTTGTAAATGGCAATGCTTGCACCATTCGGTGACAAAAGGATCAACACAAAGATAAAATATGATAGAAGTTTAGATTTATGCAACCATTAATTATGAGTTATTGGTGGAATAAAAGTTCCACAATTTATCATGTCTCCCCAAATAAGAAATAAAAAGACTGAAGATTACTGAAAAGTAGCTATACAACTCAATAAATGCCTAGGCCTAACAGCATAAAATATACAGTACTGTATACAATAAAAACCTGTAAATGGCAGTAGTCTGCTAAAACATTAAATCAAATATCACAATGATGAGATCAACTAAATCTAATAATTTTAAAATCAAAATTATTTATAAAAATCACAAAAGAATTATGCACGATTTACAGAATGAAGCTCATCCAAACTTTCAAGTTATAGTTCCTTGATTTGCTCAGCTTCAAGAGGTCTTCTGGGCCAGTATTTTTTCTCTTGAAGTTTGGTGCTAGATGTATACAATTTTTGTAGTTTGTCATGAGTTGGTTTCACATTCAAATAAATCCATTCTTTGACAGTGTACTCATCATATACATCTGTCAAGGCAGTTTCTGCATCTGTCATTAATTTGGTAAAGTCAAATAAGAGCATTGAGAGATCCTGAAGACCTTGTTCAACATGCTGGGGGCTAGCAAAGTTGTGCTCTAAATTATAATCCGTTACCCATCCAGTTACATGAGGATTATGCATCATGGTGTCAATGTCTCTCTTCAAAATAAAAAGTTTCTGTGATACTTCATATACTGCACTACCTGGAAAGTCACACTTATTAGGATATTCCATATACTGTAGGTCTAAGTTGATAAATGAGTTGCATTTGAGAATATCTCCAACTCTGGCCAAGGCACCATGATCTGCTTTCCTTTCAGAGATGTACATTAAATTTACTGCTAATGAAGGAATAGCCTGGGGAAAAAGTTCACATAGCACTGCAAAATGATCAAATCTTTGCCATCCTGTTAATACAATGCCTCGAAATGGAATGGTACTTTTATACATATCAAATATTTCCATCCATTCTTTATGGTTACTAAGACGATCATTGATATTTGTTATGTAACTTTCAGGATTGGCAGCACCTTTGAAAGCACTTGCAATCCATATACCATTGAATACCGATGAATATTTTTCCCAGATGTCTGACCGAAGATCAACCATAATGCCAGAACTGTACTTCCATACCATAATTTCCAACAGCTGTCCAACTTGAGAATCCTGAATAGCCCTTAGAGGAATTTTCCGGAACTCATCATCCCACATTATGGGCTGTATATCATAATTTTCTTTGACATATTTAGCAACTTTTTTCACATGGTGTAAAAATAAATCATTTTTCCCAAACTGTTGATGGAGAAGGTATTGCTGGCACCTGGTACATTCTCCAAGGTTATACACCTCATCTGAACCAATGTGTAACCAATCAATTCCTGGGTGCATCTCGAGAATCTGATCAATCATCATTTTAATAAGAGGTAATGTTTTATTGTTTGTTGGGCAAATGACTTGGGGATAGTTTGGCACTTCACGTAGTTCTGCAAATTCTTTAACCTTTAGCACATGTTCCATATGACCAAAGGTTTGCACAAGAGGAATGACTTCAAGACTATTTTTCTTAGCAATTTCCATTATATCTGCAATGTCACCTTTGGCATATGCATTTTCTGCTGATAAAAATTCAAGCTTACCCCAGTATGGAAACATGTCTTCATATTCCAAAAGTAATCCTGTGGCACCAAATGTATGCAGAAGTGGAAACAGCTTCTTAAGATATTCAATTTTAGGTGGTGCCCCTTTTAAATCTAGGTGTACAATTTTATGCTTTAGCTGATTCTCCATCACAACACTTTTCCGCACGGCTATGTCCTGTTCTTCTAAATCACGAACTCTTCCTAATCCTTCCAAAAGGCTTGGTTTTTTGTGCAAGATAATTCCAATAGGGTCATGATCCATTTTACGCTTGAGTTCCTTATGGGCAGTCATTTTTTGGATGTTGGCCATAATTCTGCTCTCATACTCCTTCTGTTTCTTAAGGTGCTCCGGACTCTGAGTAAGAAGACCAGGCGATTCATTGTGGACACTTTTCATCTGTGCTCTTTCAGTTCCATGCTCTAACTCTAAATTCTTTGGCCCATCCAGGGGGCCTGAAATTTTGTACAACATAAGTACAATTAAGAGGGTAAATCCAACAATAGATAATAATCTTGCATTTCTTCTTGGAAACATTTTTAGGGCAATCATTTACAATACTACTGATTGCAAACAAAAAATATTTTTAAAAGTAAAGTAAATGAACTAGCATATATTTTTACATTAACTACAAGATAAAAGCCGAGTATATACATACACAGATCCTAATAAATATACGTACCAAGTAGCATCTACCAATTAAAACAATTGTACAACTTATTTGTTCTAAAACTAAAGCTATAGTTTTTCATACAATAAAAATAAGCTTGTTTTTCAAAACTATTATACCTATCTTTTCTCCATACTCATTGAAATTATAAGATTAGTAAACTGGAATCTTCTGTAGCACTCAGAATGATCTCCCTCACAACTCCCAATAATTTATAAAAGACCTAACTCCTAGTTATAGTCTAATGCTGTGAATGAAGTCTAAACCAGCAGTGCTGCTTTGGTCCACAGTACAGACACCTTGATGACCAGCAGCGTGGGGATGGTATGGAGGTTGATAATGTCAGAAAACTGTCAGTTCCGGGTCATCAGGGAGCCGAGGCAGCAGCAGACGACACCGGGGGCTCCTGGACTCATGATGTA
>astacus_leptodactylus_3.35972
GTCAAGCTTTATTTACTTTACCACTTTAAATTAATACATTTAAAATTTCAATACTCAATAAGCATCAGGTAAGCACAGTATTTGCTTAGCATGTGACATTTGCCGGCCAATCACAAATGTTGTTAGCCGGGTTGAACACAAGTCCTGCAGGACAGTTGAAGGTGTACATTCTGCCGCCGACACACTGGTAATACTTGGCACAGTTGTCTGGGTCGCGATAATGGCCATCTCCTTTACCAGTACAAGTGAATGGGCCTGAAGGTGCGGCTGTGGTTGGAGGGGCTGGCGGCTGAGTGACGGGGGGTGCAGCGGTAGTCTGTCCTGGTAGAGGAGGGGCGGCAGTGGTCACTCCAGGCACGACAGGGGGATTGGTAGCAGTCACTGTTGAGCCTTTAAGCAATGAAAATGCGTACTCGGAGTAGCGTTTACCGCTGATCACGTTGTTCTGATCCCAGGAAACATCCCACAGCATGATCCCTCCAATACCGGGAAGATCACGGACTTTCTGATACATTGCTGTGAGCTCCGAAGGCGGTCTGTAGAACTGAGCGCCGCTCGCGCCACCAGTCGCCGCGGGAAGACCGACAAATATGAGTGGCCCACGTGGAGATCGCTTGTTGGCAAAGTCCAGCCACTGCTTCAAGGTCTTGTAGAACCAATCGCCGGCACCGGTATGACAGTAGTTATTGTAGAATTGAATGTACAGATGGTCCACAAGTTCTCCTGCCTCACCAAGCCCTGTTCCGGCCCCAGGCCCCAAGTAATGGTCGGGGTATGGGCACTGGGGTGCGCCCGTGATCAGATATTCCCGAGACAGGTCAGCGTCCATGAGTCGACGCATTTCGCGGATCAAGTGCTCGTAGTGGTCTCCTCTTCCTCCTTCAATGTCAAGGTCAATACCGTCTAGCACAGCGCTTCCAAACGGCCTGAGGTTCGTAGTGCCGTCGAACCTGCTCCCACCAAGGAAGAGATCGTAGAAGGTATTGGCAAGTTCTTTGGCCTTGGCTGGGCTTGGTAGAGTCCCATCCCCCGTGGCGCCACCAACCGACATCAGCACTTTCTTACCCATCTTTTGGCACTCCTTGATACCGTTCTCGATCTCGGGGCAACGCAGCAGGAAAGGGTAGTCGGTCGATACGGAATCCTCGCAGTGGAAAGCGAAGTTCAATGCCGGGAGCTCGCCTTTTTGCCTCTTGTCCCAGAACCCGGTGACAAACGCGAGAGCGATGATGTCGTACTTGGTGGTCAGACAGGTCTTGTAAAGAGACTTCTCGTAGTTCGCAGGGCCGTTAGCGGGGCCCGCCCCATTTTGACCCCAATATCCGACGAGTCTCTGGCGACCGGTGTAGGACTCTCTACTTCCTGACGTTGCCGCCGCAAAGCCAATCAGGATTAGCACTAACAACTTCATATCGTCGCCGTTCC
>astacus_leptodactylus_3.38465
AATAAAATAAAATATATAATATCCTTATTATTTCACTGATATACAGTAATTGACTATTATAAAATTGAAGCATTTAGTGTATAATAAAAGGTTACAGGCATTAAATAGCCAATTAAATTTTTCTTAAGGAAATACAATAAGTGCTTGTGCAAATACTGTTACTGTAAAGAGAAAAAGAGACATGAAGTAAACTTTCAGCTGGACTTTCTTTTGTGTTAATATTCAATCTTCTTGTAGTCTCTGACTCGGCCACCTATCAGAATTTGCTTCTTGCACTCTTCTATAACACTCCTAAGCTTCTCAAGGAGAGGGTCGATAAATGAGCCAATCCACTCCTCCACCGTGTCCTCAAAAAACACTTCCAGCAACCAAGGAATGATGCGAGTCCTCAGTTCACTCAGATTTTCAAAAACCTCGGTAATTGAGTTAATTATATTTTCCACTTGGACCGGATTTGTGAAATTCCTCGATCTCAGATAATCACTGAACCAGCCCAACATTCCTTCCGAGTTGCTTATTGCATGGTACTTGCAAACAAAGTTTGACCACATCTGTATCCCAACAAAGATCTTGTGACCAGGGAAGGACACACACTGTTCTATAGCTTGAGGCCTAGGGAATGGCACGACATTGATGCGATGGGAAAAACCCAACGTTTGGGAGACAAAGTCGTGATCAGACTCCGTGAATGATCCATGGGTGTGTACTCTCAGGCATAAACACAAGCAGGGTACGGCCACAGGTATTAACTCACACAATACAGCATAATGATCATATCTCTGCCAGCCAGTGAGAGCTATACCTCGGTAAATCTTAAACTGATGTTTAAACTCTGATAAAACACTGATCCAGGTTAGCTGGTTGTTGATATGGTGCTGGATTGGGGGCAGGAACTGAGTGCTGCCAGTTGCACCCTTGAACGCACTAGCCACCCATATGCCATCAAACACCGTTGAATACCGATTAAATATATCTGAAGGAAGATCAAACTTCTTTGCCTGATACTGCCACACCATGGGTTCAACAAGCTCACCGAGCCCACTGCTTTTAAGTTTCTCCAGAGGCATGTTTCGCATCATATCATCCCACATGACAATGGTGAGATGTGGGTATTCCCTTTTCATCCACCAAGCCACTTTGACTACCCATGCTAGGAATAAATCACTGTTGGACATTTGTTTGACTTCCATCTCCTCCTGGCACCTTGGGCACTTACCAATATGCCATACCTCATCAGCTCCTATGTGGAAAAATTTATCGTTAGGATGTAACTCAACCACCTGTGCGATTAGTCTGGAAACCAATGGGAAAGCATCTGGATGAGTTGGGCAAAGAGCATTAGGGTAGCGCTCTATTTCCCGAACACCTCGGTTCTTGTCATGTTTTAATACAAACTCAAAATGTCCAAATGTCTGAATCAATGGAATGATAATGAGGTTGTTGGTTGCTGCGAGGGTGTGTAACTTAACAATGTCATCGGGTAGGTAGGCATGTGGTGCTCTTAAATGTGCCAGCTGGCCATGATAGGGGAACATGTCTTCATACTCCACCAGTAAACCTGTGGCACCAAATGATGACACAAGTGGAAACAGTTGTTCAAAGTAGCCAAGTCTTGGTGGAGCTCCTTTCAAGTCAAGATGAACCAAACTATGTGCTTTTTCAACTGAATCCTCCATTTCTCAAAGGCAAATACTGTACAGTAGTCATAATCACCTGGCCT
>astacus_leptodactylus_3.40715
GGGACAGTTGCAATAATGCAGGGGCTATCCAAACCCACTCGGAACGGGTAATTCGCCGTAGAGCATTACCGTTTACAGGACATGTGTATGGGAAACAAGGATCAAGCTGGGAGGGACAGTTGCAATAATGCAGCGTGGCTGGACGGGTGTTTATAAAAACTAGGACGGGTTGTGAGGTGCGGCATTCTGGGCGAGCCAGCAGTCGGGTTGACAGTGTCGGTGTGCGCGGCGAGCAGGTCTACCCACATATTGGCTATCCCAACACCGCCTCCCTTTAACCAACTCTCCCTGTACGTAGACGCTCGCACCAGAGACCTGTGCTTCGCGTGTTCACAGTGCACCAGAGTAGTCACATAGACTTTGTAACACTGTAACTGAACAAAGTGGACGCAGCTCTGGCCAGCGCCTTCACAGGGGAGCTTGTTTACGAAAGTTGTGTGTGGAAAGAGGTTTATTGAGACATCATCAGCGAATATCAAAGGTGTGATCGCGGCAGCAGAGAAAGGCGTCTGAAGCAGTCCTGTGTTGCTTGCAACTCCAGAACAATTCACCAGGCATCTCGCCGGACCGTATCCACCTGAACGTTGCCTGATTTCAAGCCTCTTCTCCCTGACAAGAATCTTCCGTAAACATCTTTAAGGAGGTGGTGAAGACAAGCGGCTGGGTGCGTGGTGCAGATCATCAAGGTGTCCCAGACAGCGGGTCCTAGACGTTACTGGCTGGCCCTGTTAGTTCTTCCTTGACGTCAAGGAAATAAATCACCACACCCGCTCACCTTGAGGTCAGCCATGGGCGTCCTTCGTGGTGTGGTCAGCTGGGAGCTGCTCCTACTCTCCTTGCTGACCGTGTGGGCGCCTGCCTCACCCAAGCTCGTGTACGTCGAAGAGAATCTACCATTACCGGGAGAGGAAGCACCGCCAGGGTCACCATGGCCGCTACCCCGACTGTGGTCATCCTCTCCAGACCAGCTGACTCTTGACCCCGCAACTTTCATCATCTCATCCGACCTCACCGGATGTGACGTCATTGATGCCGCATTACACAGGTATCAGAATCTGGTGCTGATAGATCCTGAAGCAACAGCTGATCCTGGGCTGACTCTATTGGCCTTCCTCAACGTGTCAGTCATATCTGGTTGTGACCACACGCCTCACCTCAACCGCCATCCTGACTATGAGTCCTACACTCTGGACATAGAGCTTATTGAAGTGGCAGAGACCATTGAACCACACTTACAGGGGTCCGCCCGCCTGGTGGCCCACACTGTATGGGGAGCCCTCAGGGGCCTGGAGACCTTCTCGCAGCTAGTCCATATTGTTGAACGGGAAAACCATTACCGAGTGAATGCAACGCACGTGGACGACGTACCAAGATTTCCCCACCGTGGGCTTCTTCTTGATACTGCCAGGCATTTTCTTCCCAAAGGCACCCTCCTTCAGGTGTTGGATTCCATGGCATGGAACAAGCTCAACGTTCTCCACTGGCACATTGTTGATGACCAGAGTTTCCCCTACGAGTCTAGGATCTTCCCCAACCTCACCCTCCATGGTGCATACACACCACGACATGTGTACACGCAGCGAGATGTGATGGACATTGTAGAGTATGCTAGATATCGAGGCATCAGGGTCATCCCGGAGTTCGACACCCCAGGCCATACCCAGGGCTTCGGCAAAGCCTTCCCACATCTGTTAACTCCATGTTATGGTGATGGCCAGACACCGGGCACCCCCAAGTTCCCCTACCACGCTGCTTACGAGAACCTGGACCCTACCAACCCTCAGGTGTATGATTTCCTCAAGGCCTTCATGGTGGACCTGAAACACACCTTTGTTGACGGCTACATCCACTTAGGACTTGATGAGGTGTTCCTACCCTGCTGGTCGAGCTCCCCAGTTGTCCAGGCCTTCATGGCCCGCCACAACTACACGGAGGTGCGGCAGGTCGAGAAACACTACGTTGAGAGGGTCCTGGAACTTGCAGACCTCACACCCATCAACTACGTCACTTGGCAGGATCCCGCTGAGCGGGGCATTCAAATGGCCAACACAAGCGTAGTGCAGGTGTGGAAGGACGTGTCTCTCTCACCCTCCAAGATGCGGGGGTGGCGAGACTACGTGCATGACCTGACCGCTGCAGGTCATCAGGTCATCCTCTCCTCCTGCTGGTACATCAACTTCATCACCTATGGTCAGGACTGGAAGAACTTCTACAACTGTGACCCGACTGATTTTCAAGGCACAGAGGAACAGAAGTCCCTTGTACTGGGCGGGGAGGCGGCCATGTGGGGGGAGTACGTAGACGCCACCAACATTATGCCTCGCCTCTGGCCGCGCGCCTCGGCTGCAGCAGAGCGCTTGTGGTCTCTCCCGCTCAGAGAAGCTCCCTCGGTGGACACCGCTGCCTACAGACTCGACCAGCACCGCTGTAGGATGCTCAGACGAGGTGTTCCTGCTCAACCCATCTTAAATGGTTACTGTGGTGAGTGGGAAGTTCCTCAAGATGTGATGATGTCCACTCCTCCGCCCACCACAACTTCCACTACCACCACAACTACTCCACCTCCTACCACCACAACACCCTCTACTACATCTACAACTACAACATCAACCACAACTACCACCACCACAACCTCCCCCACGCCAACAGAGCCACTGCTTCCGCCTCTTCCAGGAGCAGCAGCAGGGCAGCAACATGCAGATAATCAGGGTGTTCCTGAGGTATCTGAGCAGCACTCCGCTGCTACGCCCACCACACAAATGACCCCGACGGCAACACTTGCACAAGTTACTGTCAATGAAGCAGGTGAACCTCTCCCACGAGTCCAGGCTGCCGGTGTCTTATGAAAGTAAACTTTACTGACTTCTAGTCGTGTGCATTTTTTCTGTGAAATTTTGGTTGCTTCTGGTTTCGAAGTATTTGATCAAATTTGATTGGTTTAAATAAGAGCTTTAAACAGCAGTACTTTGAAAAAGAGTAAATACTTCATCCCTCACATAATTTCTTCCTGTCCATCTTGGACTAAACTAAATGTACAGTATCGCTGTCATTTGTTAAATTCTTGTTTTCTAATGTGCAACTTTATTTTACATTAAGATGTATGGGCAGTTTTGTCATTTGCACATAAACCCTGTATATTTAACAACCATTTGTTTAATCTCTAGATGCATTAAGTTATTGTGTTAGGAGACCTTAAACCTGTAAATTTTGGAGGGGCAAAATCCATCAAGAGAGCACACGGCCCCATCAGATATTATTCTGAGTGTGAGAGTTTTGTAACGCGTGTGTGTCTCTTGTTTTCAGTCTGGAAAAGGGACCCAGTGGGCACCGTTGGTCGCGTCCACGTCGCCTGGCGACCACACCACCAACGGTGCCCACTCAGGAAATTGTCTTGCGACTTTTTTAAATGTGAAATATATTGTCCTAGATAATGATGATATTCTTGCTGTGATCACAT
>astacus_leptodactylus_3.41656
AGAACAATGGAGTTGCTCACTATCTTACTTCTGGCGGTCGCCGCGTGCGCCACGGGTAACTATGTCCGTGTGTGTTACCACACCAATTGGTCCCAGTATCGTCAGGGCAGGGCCAAGTTTTGGCCTGAGGACATCCCCGCAGACCTTTGCACTCACTTGATGTACTCCTTCGCCAAAATCAACCAGAAAAACGAGCTGGCGATGTACGAGTGGAACGACGATAAGCTGTACCCAAGGTTCAACGCGCTCAAGCAGAAGAACCCTGAGTTGAAGACACTGTTGGCCGTCGGTGGGTGGAATCACGAGAACGCCAACTCTCCCTTTAGTCGAATGGTGAAAACCGCTGCCACCAGGAAGGTGTTTATNNGTCATCCGTATCCTGAGGACATGGGGGTTTGATGGTCTAGATCTCGACTGGGAGTACCCCGCGACCAGGGGAGGCTCACCTCCCGAAGACAAACAGCGCTTCACTGTTCTCTGCCAGGAGTTGATGAACACATTCATCGCCGAGGGTAAGCAGACAGGCAAACCAAGACTCCTCCTGACTGCCGCCGTATCCGCCGGAAAGAACACTATCGACAAAGCGTACGAAGTAGAGAAAATCGGCAAGATCCTGGATTTGATCAATCTGATGGCGTATGACTTGAGAGGAAAGTGGGAGCCGCATACTGGTCATCACACCTCACTAGAAGGCCCTCCTGGCGAAACCCTGACTGTCAAGTTTGCTACCCAATACTGGATCGACATGGGGGCTCCTCCTAGTAAGATCGCACTTGGCTTGGGAACATACGGCCGCTCCTTTAAGCTTACCTTTAAGGAAAAAAACGGTATCGGCGCACCAGCCAACGGTAACCCGCCCCGTGGACCTTACACTAGAGAGTCAGGTTTCCTGTCCTACTACGAGATTTGCGACATGATGCCCAAGATGAAGACCATGAAGACGGACCAAAGCGAGGTCAGAGCTCCCTACGGGTACGTCAAGCAGGACTGGGCCGACGTATGGGTGGGATATGACGACGAGAGAAGCCTCCAGCTCAAAGTTGAAGAGGTTATCAAGGCTAAGGGATTGGCCGGGGCGATGTTCTGGGCCCTGGACCTGGATGACTTCGATGGCTCATCATGCGGCAAAGGCAACTACCCCCTGATGAACGCGGTCAAGAAATACCTCGGAGGGTACGTCCCTCCCCCGCCCCCTACAGGGACCCTACCCCCAC
>astacus_leptodactylus_3.44233
GTGCTCACAACTCAACAGCCCTGCTATACTTCTTCAGAATCTGCAAGAGAATTCATCAACACCCATCCTGACACCACCAACCACCTGCACCACCACTACCATCAACCTCACTCAACCTTACTCGCCAGCCCTGCTACTCAACCAACTTCTCAAATGAAGATGCGGTGGTTGGTGCTCGGGGTGGTCCTCCTGGCGACTTTCACCCTTGCACAAGAAGGAGCCAACCCCCGCCAGCGGTCCCGGTTCCGAGGTAGGCTCCGGGAGCAGGGCCAGCAGACGGCGGCGTCCGTGCAGACGGAGACCGCCGTCGCCAACACCGTCGGCAGGAGACGTCTGGCCTCCGACACCGACTCCGACACTGTACCCAAGAGGCCGGCGGCCTCCTCCTCCTCCTCCACCTCCAGGAACAGAAACAGAGTCCGGCCCCGCATACGGCCCGCGGCCTCCAGCCAGAGCCAGGACAACGGCAACGCTGTCACCTCCTCCGGCGACCGCAAGATGGTATGCTACTACACCAACTGGTCGCAGTACCGGCCCAAAATCGCCAAGTTCATGCCTGAGCACATCGACCCCTTCCTCTGCACCCACGTTATCTACGCCTTCGGCTGGATGAAGAAGGGTCGCCTCTCCTCCTTCGAGTCCAACGACGAGTCGAAGGATGGGAAGACTGGTTTCTACGAGCAGGTGAACGGTCTCAAGGTGCAGAACCCCAAGCTCAAGGTTCTCCTGGCTCTAGGTGGTTGGTCGTTCGGCACGAAGAAGTTCAAGGACATGTCAGCGACACGTTACACCCGCCAGACCTTCATCTACAGCGCCGTCCCCTTCTTGAGGAAGCACGACTTCGACGGTCTCGACCTTGACTGGGAGTACCCCAAGGGACGTGAAGACAAGGCCAACTTCGTCCTCCTCCTCAAGGAACTGTTCGAGGCGTTCGAAGCGGAGGCGACGGAAACGGGACAGCCGCGTCTCCTGCTGACAGCTGCCGTGCCCGTCGGCCCTGACAACATCCGGGGTGGTTACGACGTGCCCGTCGTCTCCAGGTACCTGGACTTCATCAACGTGATGGCCTACGACTTCCACGGGAAGTGGGAGAACACAGTGGGCCACAACGCTCCCCTCTACGCCCCATCCGACGACTCCGAGTGGAGGAAGCAGCTCTCCGTCGACCACGCCTCCAACCTGTGGGTCAAGCTGGGAGCACCGAAGGAGAAGCTCATCATCGGGATGCCGACGTACGGGCGTACCTTCACGCTGTCCGACCCCGCCCGCAACGGTGTCAACTCCCCGGCCAGCGGAGGGGGGGAAGCCGGCAAGTACACCAACGAGGGTGGCTTTATGGCTTACTATGAGGTGTGCGAGCACCTGCGCACGGGGGGGGAGTACGTGTGGCACGAGGAGATGCAGGTGCCGTACATGGTCAAGGACAACCTCTGGGTCGGGTTCGACGACGAGCGCGCCATCAGGAACAAGATGCAGTGGATCAAGAAGAATGGCTTCGGGGGCGCCATGGTCTGGACCATTGATATGGACGATTTTACCGGGACCATTTGCGGGGAGGGGGTCAAGTACCCCCTCATGGCGATCATGAGAGAGGAGATGATGGGTGTACCCCGAGGAGGTAAGGACGTCGACTGGGCGTCCGTGACCCGTGTCTCCATTGCCACGAGGACCACGCTGCCTCCCCCCATCGCTATCGACGCCATGGCGCTCATTAAGACCAACCTGGCCCGGCAGCCCATCCAGGCCTCCCCCAGGATCGACATAATTCCCTCCACCCCAAGAGACGCCCCCAAGGTCCTGTGCTACTACACCTCCTGGGCAGTCAAGCGGCCGGGCGCTGGGAGGTTCGAACCCGAGAACATCGACCCGTTCCTGTGCACCCACGTCATCTACGCCTTCGCCGGGATGGAGGACTACCGCCTGGCTGTTGGGGATCCCACGGACATCAGCGACGGCTTCAAGGAAGGAACCTACACCAGGCTCGTCAAACTCAAGGAGAAGAACCCCGCCCTTAAGGTGATGCTGGCGCTCGGAGGGTGGGCGTTTGGCTCCAAGCCCTTCAGGGACCTGGTGTCTAATCAGTTCAGGATGAATGGCTTCGTCTACGACTCTCTGGAGTTCCTCCGTCAGCATGAGTTCGACGGCCTCGACATCGACTGGGAGTACCCAAGGGGCCCCGACGACAAGGCGAACTACGTCAGTTTCGTGAGGGAACTCCGCCTGGCCTTCGAAGGAGAAGCCAAGTCAACCGGCAACGCCCGTCTCCTCCTTTCCGCCGCCGTCCCCGCATCCTTCGAGGCCCTCGCTGCTGGATACGATGTGCCTGAGATCAGCAAGTTCCTTGACTTCATCAACATCATGTCGTATGACTTCCACGGCCAGTGGGAGAACGTGGTGGGTCATAACGCACCTCTCCTGCCCCTGGAGACAGCCTCATCCTACCAGAAGAAACTCACTGTCGACTACAGCGTGAGGGAGTGGAAGAAGCAGGGAGCCCCAGCACAGAAGATCATGGTCGGGATGCCCACCTACGGTCGCTCCTTCACTCTCCAGAACATGACCAAGTTCGACATCGGGTCAGAGGTGGTCGGGGGAGGCCACGAGGCCCGCTACACCCAAGAAGAAGGCTTCATGGCCTATTACGAGGTGTGTGAGTTTCTGTTTGAGGACAACACAACGTTGGTGTGGGACAACGAGCAGCAAGTTCCCTTTGCTTACCGTGGCGACCAATGGCTCGGCTTCGACGACGAGAGATCCCTAGCTGTCAAGGGTGACTGGCTGAAGACCGAGGGTCTGGGCGGGGTGATGGTGTGGAGTGTCGACATGGATGACTTTAGGGGTAACTGCGGTGATGGCAAGTACCCGCTCCTCAGTACTCTCACTCGAGCTCTCTCCAACTACACCGTCGCTCTCACGTACGAGGGACCCTACGAGAACACTGGCACTCTCGATGGCACCAGTACCAAGCCTGACCCCACGGTGATAACGTGTGACGAGGCGGACGGCCACATCAGCTACCACGAGGACAAGGCCGACTGCACCCGTTACTTCATGTGTGAGGGGGAGAGGAAGCACCACATGCCCTGTCCCGTCAACCTCGTCTTCAACTCTGCCCAGAACGTCTGTGACTGGCCAGAGAACGTCCCGGGCTGCGAGAACGCCATCCCCAATCCTGTGCGACGGTGAACATAACACGACGTTAACAAAAACAAAACCGAAAACGAACAAAAATAATTACCACGGTAGAAGACCTTTCTCCTGCTGACCACGAGGTGCGCAACACGCCGGAGAACAAAGGCGGCCCACCGGCCATTCCCGCCCCTGAGCGACAATATGAACAGATCCCTGGATGTATTAAACAGAAGAAAACATTAAAAACATGTGATTCCCTTCCCGGGTGCCCGGAATAGATTATTTTGATGGTAGGAGGTAAAGATAGGGAGGCTAATGGCAGTAATGGAGGAGGGTTTAATGGGAGGGGAGAGGGTTAATGGGGAAGGTTATGGAGATAATGTTTAAAGATAGAGGCTGTTAATATACAACCCGTGAAGGAGTTACGAAGGTAGTGCCATGGGCCAATAGGGATTTCATTCTCACTAAATAGACAGTTCTTGGATTATTATTACTGATTTGACCGGATACTAAACAGGCTTGGTGTGTTTTTAACCGTGTGTGAGTGCTTGTGAAGGCACTCGACCGTGTTTGAGGGCATGTGGAAGCACTCACGCATATGGCCAAATTCAGAATCCACTATGGAATGACCAATCAGGGGTCAGTGTTATGACCATCCATTAGCCGGTGTTATTTTCATTTGAATTTATTTTATATAATTTTATTTCAGTATGAGAAATGTTTATATTGTATTGCATAAGTTTATCATTCATCACATTTCTGAAGAAAACAAAATCTAATCAAATTATAAGAAAAATCTGGCCATAATTTGGCGTCACCAAAGTAGATTCTGAACACAATTTGGCGTCACCAAAGTAGATTCTGAACACAATTTGGCGTCACCAAAGTAGGTTCCGAACACAAATTGGCGTCACCAAAGTAGGC
>astacus_leptodactylus_3.44317
CTTGTCCATAGAACTCAAACTTCTTAGTGTGTGCCTTGATAAAGTAGTCCGTAGCCCATTTGATGGAGTTCAGTGCGTTGTCGAGTTCTCCCGCGGCCTGGTAAGCATCTCGGTACTCTACTAGGCCCCAGGCAAGGACAGTCGCACTGGATGCCATAGGGAACCCAAACTTGACGTAATCACCAGCGTCGTACCAACCACCTGTCAGATCTTCCCCGTTGTCACCATGATCTCCCAAAGCCGAGTCACCCCTCCACGAAATACGGTTTGTCGATGGCAACTTTCCGGAGCGCTGAGCTTCGTAGAACAGTATAGACTTGTGCAAGACTAAGTCGTAATCGTATATGCTCCGGAAGCCTGTCGGTGGCTTTGATGTCGTGCTCGTTACTGTACTCGGAGGAGGTGGAGCTGGTGAAGTAGTCGGGACGG
>astacus_leptodactylus_3.45775
AAAAAAAAAAAAAAATTATGAACTGTGGACAAATTTTGTAATTAAAACTAATGGCATGTAAAGTACCCTCGTGTGAAGTTTTCTGAACACTGAAATACTCAGACCTTCACATTAACAATATCACAGTCTACCTGCTTATCTAAAATATTTAAGCATTGTGTCGTAAAGAAGCACAGATTGGTTTCTTAAGTCATGCTAATTACTGCTATACAAAAAAAAAAGAACCATTAATGTACCATAATTTTCAGAATAATGAAAATAGTTACTAAAGTTGATGATTTATGATATGACTAGTGAGAATATATTGGCAAGAGATGAGCTTCACTGTTGAAGACCCATTTGTCCACACTGTATGTACTCTGATCTTCCATAAATAACAGGTAGAGATATTTTAGAGTTTCTCCAAGGAAAAATGACTCCATCTTGTCTTTGGGCTTGGTGTCTAGAGTGCTTCTCACATTGCCTATTGATGTGTAACCATTTTCTACTCTGCAGTAAGTTTCTATGCCCTGAAACATTTGCCAACCCCAATCTTGATATGTTTTATTGCCAGTTAGATGGTACATGTACCATAGAGACTCTATTGTTTCAGGACGCAGAAGATAATGAGCATCGTTGCTTTTCACAAAGAAGTCTTCACTGGTGCCTGTAGGCTGCGTATTAAAATATGTAATTTCTGGAGCCAGGTTGGTGGGCTGGCGAAGCCATGTCAGAGTACAGGTGTACATCAGTTGTTCCGCTAACGTCATGTGGTGTTTGGGCATGCCATAATGAACACCAAGTGCAAGAGTTCCTGGAAGATAACACGTCAGCTCATCCATCTTGTTAACAAAATTATGGCTACTGCCATGAAGCTCTCCAAAGAAAAGGAGATTGCTGGGTTCTGTTCTTGCTGCCAAGCGGTGCTCCATTCCAGAAACACTTTCATTGTAATCATCTCTAAGATAATCTTTGGTGCGGCCAGTTTGGATCCATTGTTTAAGCAAGTACTCGTAGTAGGAATCGCCTCGAGCTCCAAGCGTGATAGTGGAATGTGATCGCCACTGTCCAGTCTGGGCGTTGATGAAAATCGGAACCAAACCCTCAGTCTTGGGTAATTTGTGGATGTGCTCGCTGACAAAACTAACTTTTTCCTCATATGCTGGATTTCCAGTGATACGCGACAGATCACGAAATTCCAGCTGAATAGTTGTTACTTCTGAGGTAGAAGAGTCTGGGCCCCACTTGGGCTTAGAGGCTCTTTTAGAGTAGAGGTTTACATCAGCATAAGGCACGCCTGAACCACTGTTAAATCCAGCAATTAATCTATCCCCTAAGTCTATAGCTTTATCAAGGAAAACTTGCTCCTTGGTGAGGTGGTAAGCAGACAGCAGACCACCCAACACTCGTATGGTAGTCTCAAACAAGTTGACGTCTTGATTTAAGTTGAAGTGAAGCTGCGTTGAGACCCATTCTTGTGCTTCCCTGAACTCTTCCTTGAGGCCCATAATCCACAGAGTATCAAGTGCATCTACAAGTGTGAGCCCAAGCCGTAACCAATCGTTTCTTGTTCTTGATATTGGCTTGAGATGATCATGACCCCAAGCATATGTCTTATAACCTTTCCAAGCATGTTTCATGGCTGAAACAACTGCTTCTTGTCTTGCCGTTCTTTTTTGTGGAATTCCCGGGGGAGGAACAATCTGATCTCTGCCCTCTTTGACTGCATCTTTTTTGGCATTTTCTTCATTTTCAACTACTTCTTCTTTTTCTGGCGGGTTATCAGGTGGATGAGGCAGTAATGGAGGCGGCGTCAAGTTGTTTTCTTGTAGATAGTTTGACTGAGAGACGGCAGGCGCAGCAGAAGGCTCGGCATGACTGGCAATGGCATAGGTGAGGGCCACAATGGCCGCCACTCCCAGCATTAATAACACCACCCGCTGCAGGCGAGGCAGCTGGTTCCACCGCCGGCGCCATGAGCGGGACGGTCTAGCAGAGCTCTGTTGCAGCGCTGGCAGGGACAGAGTGACATAGTCCCTCTTCTCCTCGATCACTCCTCCGGGCAGCATCCTCTCTCTCTCTTATTCACTCTTCTACAACATATCTGACACTAGAACTACCACTACGACGTCCGTGAGGCACCACGGACAAAGGCCACTCTGGCACCCACCACTACTACGGACCCAGAGCGGACAAC
>astacus_leptodactylus_3.47418
TAACAAGACAACGGAAGCCAAGGAAAACTTTGCTGATGGTATTAACATTGACATTGAAGGACCTATTGAAAAGGGTTCCAAGGAAGTAACACTGTTAACCAAACTGGTGAACAATGTTGCCAAGGCATTTCGCAAGGAATTTAAACACACTCAAATCTCTTTTGATGCTGCCTGGTCACCAGATTGTATTGATGGCCGCTGTTATGACCTGAAGGCCATTGTCGACATTGTTGACTTCATGGTCATTATGGCCTATGACCAGCAAAGCCAAATAAAAGAAGGACCATGTATTGCTAAAGCAAACTCCCCTTACTCCCAAACACTAGAAGGTGTCCAGCAGTACCTCAAACTCAACATTTCCAACAACAAGCTGGTACTTGGACTACCCTGGTATGGCTATGACTACCCCTGTGAAGAAATCGATGAAAAGAATGACATCTGCTTCATCAAGAAAGTGCCATTCCGAGGGGTCAACTGCAGCGATGCCGCAGGAACACAAATTCCTTATGCAACAGTTAACGACCTGCTAATGACTCGCACTGATACTGGGCGCAAGTGGAGTCTCAAGTCACTTTCACCATATTTCTG
>astacus_leptodactylus_3.50848
GATGAGTTGGTGTGGGGCGCGGCCTGGCTTTACCGGGCTACTAAGAAGGCTTCGTATCTGACGAAAGCAAAGAAGTACTTCAACGACTTCGGTATAGGTGGAACCGCCTGGGCGTTCTCGTGGGACGACAAAAAGGCCGGGGCTCAAGTACTCCTTGCTCAGATCACCGGAGAGAGCAGTTTCGTCAACGCAGCACAGGCATCCTTAAATGCATGGATGCCGGGAGGGAGTGTGACCTACACTCCTAAAGGTCTGGCCTGGCGTGCGGAATGGGGCGCCAATCGGTACGCAGCGAACACGGCTTTCCTTGCTCTTGTAGCTGCAGATGC
>astacus_leptodactylus_3.53799
CTTCGGTCCAGCAGGCAGGCAAGTGTCCCTCTCCAGTGCTGGCCCTTGGGTCCCACCACCCGTGTGTGATGAAGGAGCCATGCAATAATAACCCTCATCCATACTATCAACAAGGGTCGTTTTCCCAGTAACCCCTGACCCTTGAGGAGAGAGTTGACCCAGCGTCTGTATGTGACGTCNNNNNCGCACGAGACGCCAGTGAAAAAGTGTAGCAGTGAGAAAGAATTCGTAGCTCAATATATTGCCTATTATTATATATCACTGTTGTTGTTGGTTACATTTGTGTGGGTCTTGCATAGTCGCTGTTGATTTTATATAAATTAGAAAATCTGGCTTTAAATTTGTTTTTATGTATACATCAGTATTTCGTAATATATTCTATAGTAAATTCTTGTTAACTTTTTAAAGTTTTGTGCTTGGCAATGTATAGTGAGGTGTAATCTGTGAGGTTTGCGTTGGAAACCAGTCATTATCTGTGATACTGAAACCAAATATCCGAGAAGAAACCCAGACTATATATAAAGGTTCCGAGTCAATCTACAGAAACCTAGTCGTTTGTTATACAAAAATGTTTACCTTTCCTGTCTGAAAAAGGTGTAGACAAAACGAGAACTCAACCATCTAAAGCCATTCGTTAGGCAACGCAAATTTTCTGGAAACCCGGGACGGCCATTGATTGACGGCGCAAAGAATTATTATGGAAATTGGTGCTTAGTCACAAGGAAAGACAGTTAGACCACGATTTATGTGGAGATTCTCAAGAGAGAGAGGACGGGAGGTTTACGACTTGGTCCTTCTCATTGTTTTATGGCTCCCCAGATTTGTGGGGTTCAAGATTAACAGCAAAATCTAATGTATCAAGGAGCAGCTAAGAGGCTCTAAGAACATCAAGTGGAGTTGAAAAAGCAGGAAAAAAATTAATATTTTGGAAACGACGACAAGTTGATCGTGCGCTTGTAGGCCGCTGTGTCTGCTGGGGGCTGCTGTGTTCCCCTGAGGCTGCTGTGTTCCCCTGCGGCTGCTGTGTTCCCCTGCGGCTGCTGTGTTCCCCTGCGGCTGCTGTGTTCCCCTGCGGCAGCTGTGTTCCCCTGCGGCTGGACACTGACGCTGCATATAAACGGTCAACACGCAGGGCCGTTGAGCCACTCCACCTAATGCCTCGTTGACTCGTGTTTCAACACCGCATATTGTGTTCCAATTTGTTCTTACGGTGAGGGTCGAGTTTAATCTAAAATAATGAATGACATCTGGACTATGTTAGTCCGTCAGATGAGCTAATCACACCCTACTCGTATATATATATAGAGTTAATCCAGTCATTTTTAACCAAATAGACAAATATTTATCATAATGGTTGCCTCTCAGTCACCGTTATGTGAAGAGGGACATGCTGGCAGGAACCACACTTCCTCCGTACGTAGACACAGCTGTGAATGTTGAGTTTCTGGACAATATTCTACCTGTTAATGCAAACATAATATAGATTTTATATTCGCCATATCCGAAACTTGCGTGATTCGATTGGGAAGGAAATACTTGGCTCGTCCAAAAGCCAAGACCCCAGTTTGCACCCGTGACAACCTCCACATCGACAAGATTATAACGTATATCGCCACTTTTATACCAGCTTGTGTCAAGCCCTATAGTGTTCGTTGTGCTATCACGGATATTGTGGTTATTCCCACAGTGAACATAGATATGTCAAGGATTGTAATGTGTGTGTATCAGTATTGACGTGTTAAAAGGTTAATTTTAACAAGAAAAAATAACAATTATTAATCTGAAACCGATCTAGTGGCGGTGAAGGAAAGAAAAGCCCGGTAGCCACAATGGTGAAGATGGTGCCTCGCCGCGGGTGGCTGCGGCTCTCCTTCTTGGGCCTCCTAGCCGCATGCGCCCTGGTCTATGTCTACTACTACTCCTCCGCCACACCTAACCCCCACCTGCTGAAGGATAAGCCGCAGGAGGCCATGAGGGGCTCGGAGCGAAGGGCGGAGAGGCAGAGCGAAGTGTTAGAGGACGGTCAGCTCATCCCCTCGCACCAGTGTCATGCCATCGCCGCCCCCAAGACCGATGTCAACACCGTCGACCAGTTCCCCAAGTTCGAGTTCCAGCCTGCCTGGATGCGGGGCAAGGAGTTCTGGGACACCAACTTCGAGAAACGCTACCTCAAGAGGCGGGCCAAGTGGAAAAAGCTACCACTTAAGGTGTTCTTGATGCCCCACTCGCATAACGACCCAGGATGGCTGAAGACATACGAGGAGTATTACTTCCACCAAACCAGCAAGATCCTTCAGAACATGATAGAGAAGCTCAGGGTTCACACCAACATGACATTTATATGGTCCGAGATCTCTTTTCTATCCCTATGGTATGAAAGAGCTCACCCGACGTTAAGGCAGCAGCTGAAGGATCTGGTATCGTCGGGGCGCCTGGAGGTTGCTACGGGCGGCTGGGTCATGACTGACGAGGCCAACGTTCACCTCTACGCCATGCTCGACCAGCTCATTGAAGGTCACCAGTGGTTGTCTAATGTCCTAGGAGTCCAGCCAGTCAGTGGGTGGTCTGTTGATCCTTTTGGACATGGTGCAGCTGTACCGTACCTGCTACAAGAATCAGGAATAAAGGCTACTGTTGTGCAGCGAATACATTACGCTTGGAAACAGTGGTTAGCTGAGCAGCAGCTGGGAGACTTCCAGTGGAGACAAGTGTGGGACTCAACTGGAGAGAATGATATCCTTTGCCACAACCGCCCATACGATATCTACTCTATAAAACATTCCTGCGGACCACATCCCCAGATCTGCCTTGGATATGACTTTCGCAAGGTCCCTGGGGAATATACAGAATACACCATAAAATCTGTGCCTATTGATGATCATAATGTAAAGAAAAAGGCTGAACTTCTTTTGGAACAGTATGGTCGCACAGGGTCACTTTATCCTCATAATGTTGTCCTTGTCCCTATAGGTGATGACTTTCGCTATGATCACGCTTCAGAATGGGATCAACAGTACACTAGCTATCATCGTCTTTTGACTCACATCAACAGTGACCCAAAATATCATGCCACTATTCAATTTGGAACACTAAAAGATTACTTTGCTGAAGTACAAAATCGAATGCGTGATTATCCAAGTCTTCAAGGGGACTTCTTTGTGTATAGTGATATCTTTAGTGAAGGTCGACCTGCGTACTGGAGTGGTTATTATACTACCAGACCGTATTGGAAGGTTTTGGATCGACAATTAGAAGCTTCTTTACGGTCTGCAGAGATTCTATACACCTGGGCATATGCTTGGGCTGTACAGGAAGGTCAAGCCAGAGTGGTTCAGCTCTTAGAAAAAGATTATGAAAAATTAGTGCGTGCTAGACGAAATTTAGCACTCTTTCAACATCACGATGCCATTACAGGGACATCTAAAGCTTACGTGATGCATGACTATGCTATTAAGCTTCATGAAGGGTTGCATGATACCTTGGCTCTGGCTGGTGAAGCAGCTGAAGCCCTGCTTCTGACACCAGCAGCTATGGCTGCTCTGGACCATCGAGCAGCACCTCTCCATCACCTTCATCCAGATTTTGAACGTTCAACATACGAGAGATTACCTCGCAAACTGCCATTAGCTATACCACGTAATCAGCCTCGCCTTATAGTAATGTTCAATTCTCTGGGGCAACGCCGTTATGAAGTAGTTAAAGTTTTGGTTTCTTCCCTTGATATTAGAGTGACTGAGGAGCATGGTCATGATGTGCCTATCCAGATTAATCCAGTGTGGAATGATACTGGAAATGGCATGTCCATCCTCTCTTCACAATTTGAGTTGCTGTTTGTTGCAGATTTACCAGCACTGAGTGTGATTACTTATAGTATTCACCACACATCTAGACCTACAACAGATTTACGTGCATCAGTTTATTCTAATAATTATGCTCCTGCTCCGGATCAAAATTACTCTCCGCCTTTTGAAACACGTGATGTCCTGCCTGGTGATATTCAGCTTGAAAGTGATCACCTCAAATTATTGTTTGACGGTACAACAGGAATGCTGCGTTCCATCACAGACAAGACCAGCGGTCGTGTCACACAGACTGCAGTTCGATATGCTGCATACCCTTCTGCTCAGTTTAAATCAGGGGCTTATTTATTTAAGCCTGACCCTAATGCCCGAGAGCCTGAGGAGGATGTATTAGCAGGTGCAAAGCCACGCCTTTTCATTCATTCTGGTCCAGTGGCATCAGAACTGAGTGTGATGTTTGGATCCGTATTAATGCACACAACTCGCATCCTTCATGTGACCCACCAGCCTCTTGCATCTGCTGTTTACATGGAAAATGTGTTTAATTTAGGTGCCCGTTACAATAGTACAGAGACGCCTGGTTTTCCACCTCATTTCCGTGAAACAGAAATGTTCATGCGCATTATGACAGATATTGACAATGGTGCAGAACCTACTTTTTATACAGACCAGAGTGGCCTCAATATGCAAAAACGTGTGCGTGTTCAGCGTATTGGTATCCAAGGCAATTATTTCCCTATTTCTTCAGCTGCAATGATTGAGGATAATGGGCCTGGAAGGCGACTCACATTGCTAACAGACCATGCTGCTGGAGCTGCAGCCTGGCAACAAGGCTGGCTTGAAGTAATGGTGGAAAGAAGAACTTTTTATGATGATGCGCGTGGTATGGGTGAGGGAGTGACAGATCAGAAACGTACTGTGGGTCGGTATTGGTTGTTAGTAGAGGACACACGGGGTCCAGAACCAGTGGCTCGCCTTTCTCTTGCAGCTCATCACCTTGCCAATGACCTTAATTACCCAACTACTCAACTTATCAACGAAGGTCTTGATGCTGACCAACTTAATTCGGTGGCACATCTCATAACTCGCCCGCTGCCTTGTACACTGCACCTGATGACTTTACGCACCTTACCTGAGCCACAGTACCCAAGTTTGTTACCATCCCGCACAGCACTAATGGTAATTCAAAACCAATCGCCATCCTGCACAACCTCTGCTTCTGTCTCTACCTGCAATGGATTAGGGGACTCTCCCTTCCCTGGTACTGAACTCACACTGCAGATTGCCAACATGCAGCAAACGTCTTTGACAGCAACCAGTAGCAAGGGACCCCTAGCAACCCTGCCAGACCTTATTATTCCTCACCACAGGCTTAGGGCTGTTACTTTAACCTTTCCCCATCCACCTACTCCTCCTCCTCCACCTGCTGAATAAACTATTACACATCTTTAAAAGGTCTGTTATTCCCCTGGAATATCTTTGTGCACTATTTTCCTTGGATGACTCTTTGGGCTATCATCTTTAATGAACACATTTGTTATGGCTCTTTGCACTCTTGGTGGGGTTTTTTACCTACTGGATTACATTCCACCAAATCTGATGAAGGCAAAGAATCTTGCATCATATAACATATACTGAATTTGCAAAACCAGA
>astacus_leptodactylus_3.54979
GTGGGAGGGAGTTTGGTTGTGGGTGGTGGTGATGGAGAGGTTAAGGGTGCTTTGGAGAGAAAGTGTTGGTGATGGGAAGGCGTTGGGTGACAGGGAAGGGGTGTGTGGCGTGGAAGGTGATGGTGACAGACTGGTGTCGGGTGACAGAGTGGTGACAGGTGACAGAGTGGTGTCGGGTGAGAGAGTGGTGACGGGTGACAGAGTGGTGTCGGGTGACAGGGTAGTGATGGCGGGAAGCAGGGGACAAGCAGGGTGACGGTCCGGAAAGTCACAGCTCTGCATGTGCTCGACGAAGACGGTGCCAGGAGCGCAGTGGAAGAGCCAGGCCATCCACCCTCCGTCCACCTGGTGGCACATATAGAAGATGGTACAGTCGCCAGCTGGGTCAGCATTCAGCCCCTCCCTGTGACAGAGTGCGCCTGGGGCTGGGGTGGGTCCGGGGGCTGTTGTCGTAGACATGTCCGTAGTGGTCTCCGGCTCTGGACTGGGTGTGGGGATGGGCGATGGGCTAGGCGAGGGTGTGGGGATGGGCTGGTCGTCCCTCAGGATGGTGCGGATCGTGGTGATGAGAGGGAAGGGCTCCCCCTGGAGGCATGACCCATGGAAGTCGTCCGTCTCTATAGACCAGACCATGGCCCCGGCCAGGCCCAGTGACTTGATGTACAGCGCCTTGACAGTGAGAGACTTGACGTCATCGTAACCACACCACTGGCGCTCGTGGTAACTGTAGGGAGACACCATGTGTCTCTCCCGCACTGTGGTCCATGCCGCGGTCATCTCACTCTCACAGATCTCATTATACCCCAAGACTCCAGGGGACCTTGTGTATGGTCCAGGCTGTCCTGGCTGTGGTGCTGGGGAGTAGACGTGGTGGTCGTCCGCTCTGGCCAGCGTGAAGCACCTCCCGTACAGACCCATCCCGAGCACCAGCTTGTGAGCTGGTAGACCCAGCTCAAGCCAGTACCTCACCGCCCAGTCCACGTTGAGAAGGGCATTGTCTCCTGTGTCTAGGGGATGGGCATAGAGGGGGGAGTGGTGGTGGGCATACTGTTCCCACGACCCATGCAGATCATATCCCATCAGGTGCACCAAGTCCAGGTTCCTGGCTAATGCTGCTACGTCATAGGCAGCGTCGATGGTCACCTTCCCAGCTGACACAGCTGACGTCATCATGAGGCCATGTTTGGAGAACTCTGGCCTCATCTCCTTCAGAAGCAGAACCAAGTTAGCCTTATCCTCCGGGAGGCCACCGCGCAGGCTCGGGTACTCCCAGTCCAGGTCCAGTCCGTCGAAACCATATTTCTGCAAGAACTGGATGACGCTGGCGATGAAGGTGGACCTGCTGCTGGCGCTCGAAGCCATCTGAGAGTACTTGGTTGATCCTTCGTTCCAGCCCCCTATGGCAAGCAACGTCTTCAAGGCCGGGTTGATCTTCTTAAGACGCGTGAACCTCAAGTAAGCGCCTTTGCCATAATTGTCATAGAGATCGTTGTAGGGGTCGAGACTGACGATGGTATGGGAGTACCCCTGAAGGCCAGCGAAGCCGTAGATGAGGTGGGTACAGAGGTAAGGGTCGATGTCCTCCACGTCAAAC
>astacus_leptodactylus_3.59001
TCAAGCTCGAATTTTCTCAAGATACCGGTCGCCTCACAAGCATGACAGATCTCGTGTCGGAGGTGACAACTCAAGTCGACCAGCAGTTCTTGTGGTACAACGCTAGTGTTGACCAAGGTCAGCCGTCAGGGGCATACATCTTTAGGCCTAACACGTCGTCGACGTTCCCTGTAAATGCTGGGGGAAAGGCGACCTTCACGGTGTACCAAGGCCCTCTGGTGCAGGAGGTGCGTCAGGTATTCTCTCCATACGTCAGCCAAGTTGTTCGTCTGTACTACGGACAAAAGCACGCGGAGTTTGAGTACACTGTTGGTCCGATACCTGATGATTTAGGTAGAGAGGTCATCACCAG
>astacus_leptodactylus_3.62908
AACTCGACCTCCTCTGGCCGCAGAGCTTCAGATTTGCGAGTGAGGATAACAGTTGAGCATCTAGGGACACGATAGGGTAGGTCACAGGAGCCTTTATCGTTGTTCCACACCAGCCCACCAGTACAGTGGTCCACCGTGAGGAAGCCCTGAGTGCATCGCACCACAGCGGTACATTGGGGCCCCGCAAATGCCTGGCCTTCGTTCTTGCAGGGCGTTCTAGCCCTAAGGCCAACCGAAGAACCATCCGGGTCACGGGTGGACACTATACTGGTGCACATTGCCATATGAGGCCAGTCACAGATCCTGAGCTTTCTGTTCCAGTGAAGGCCAGCGCCACAGGAGAGCTTGAGCCAGGCTCCATTGACGCACTGTAGGAAGCTGTTGCAGTCACCGGCCAGGCCCCTAGTGTTGCCCTCTCCACACCCATCTCCTGCTTCTTCAGAGGAACTATGTGGAGGCTGGCTGGAAACAGGGGCAGGAGTCTGGAGAGGCGTAGTGGTAGATGACGAAACGTGGGTGGATCGAGTGGATTGCCACCAGGGTAATTTGGTCGTGGTAGGTTTGGGTCTCCAAGTGCTGGTGGGTTGGGGTGTCCACCATGGTCGTTTGGTGGTCGAGATGGTGGAGGGCGGAGTCCACCACCAGGTGCTTGTGGAGAGCTGCATTGTGGTAGTGGTGGCTTGCGTGGTGGTGGTGGCTTGTGTAGTGGAGGTCGTGGTCGTGGGGATGTAAGGAGGAATAACTTCTGGTTTGATGGGTCGGACATCTTGAGGTGAACCAGGAAACTGTTGGCACTTGGCATTCCTGGGCCAGTCGCATATTTTGGCCGCTTGATTCCAGTGAAGGCCCGGTGCACATCGTCCCTCTTCAACCTTCTTATTGACGCACCTGAGGAAGAGGTTGCAGCCGCCAATCTTCGGGAAGTAGTCACCTGGAGAACAGGGGTCTCCTGGTTGAGGCCCTCCAACAGTTGCTGGTCGACTGGTGGTGGGAGTTGGTCTTTGTGTACTTGGAGGCCATGTTGGTCTCTCTGTGGCTGGAGGCCATTCAGGCTGCTGTGTGATTGGAGGCCATTGGGGACGCTGTGTGGTTGGAGGCCACTGAGGACGCTGCGTGGTTGGAGGCCACTGAGGACGCTGCGTTGTTGGAGGCCATTGGGGACGCTGTGTGGTTGGAGGCCATTGAGGACGCTGCGAGGTTGGAGGCCATTGGGGACGCTGCGTGGTTGGAGGCCATTGGGGACGCTGCGTGGTTGGAGGCCATTGAGGACGCTGTGTGGTTGGAGGCCATTGGGGCCACTGCGTCGATGGAGGCCATTGAGGTTGCTGAGTGGTTGGAGGTGGCTCAGTGGATGGAGGCCATTGAGGTCGCTCAGTGGATGGAGGCCACTGAGGTCTTTCTGTAGTTGGGACCTTTGGGGGTTGCTGGGTGCTTGTGGATGTGGTGGTAGTGGTCTTCTTGGTGGATGACTGCCAAGGAGTCATCCAAGACGGGGTGGATTTTACATCATCCTCGGTGATTGTAAACTTTCCATAATCTGATGTAGTGGGCTTCTTGCTGAAAGCTGAGGCATAAGTGGTGGTCCTGATGGGTGTGGGTGGGGTAGCTCCTGGAGAAGTCTTGGCACAGTTCCCTCCTGGCCTGGGCGGCGGGTAGGGCACGCTTCTCAACACCCGGTTGATGGCCCGTAGGAGAGGCATGGACTCTCTGCAGCAGTCATTGTGAAGATCGTCGAAGCTCAGGTCCCACACCATGGCACCGCCATAGCCAGAGTCTTTGATGAAGGTGGCCTTGGTAGCGACGGAGGTGGGGTCGTCATAGCTATACCACTGGTTCCCTTTGTGGGCATATGGCCCAATGGCACCTGTCGCGTCCACCACTTTGGTCCAGCCTGGCGTGCGTACAGCTTGACAAATTTCAAAGTAGCTCAGCATGCCCTTCTGCATGGTGATGGCACCAGGATCCCCGCCGGATCTGACAGGGGCATTGAGGCCATTCTGTGAGGGGTTGGACAGCGTGAAGGTCTGCCCATAGAAGGGGATGCCCATCACTAGCTTCTTGGGATCCGCACCCCTGTCTACCCAATGCTTGAGAGAGTAGGCCGTGTTCTGGCTCTCGTAAAGGTCACCGCTCCTGAAGTGAAGAGGAGCGACGTGGCCTGTCTTTTTTTCCCACGCACCATGGAAGTCATAGGTCATGACATTAAGGAAGTCCAGATATTGTGAAAGTTTTGCCACTTCGTAAGAGCGGTCGATGGTGTTGCGTGCTGGGGACACAGCTGCCGACAACAACAGCGGAGGCGACTGGGTACTGAAGGCAGTCTTCAGCTCCTTTATTAGGTTAGTGAAGGCGGAGACATCCGTCTGTGGACCTTTAGAACAATCCATCTGCCAACACCGAGGAAACATCCAGCCGAAGTCGAGACCGTCGAACCCGTAGACTCTCAACACGTCTGTAGTGTGTTGCACAAACTTGGTGGCTGCCTTGCGGTCGTTGACCATGCGGGAGTACTTATCGCTGAGAGAGTCAACCCATCCTCCTAAACCTAGCATCACCTTCAGGCTCGGAGCCTTCTGCCTCAGTGACAAAACCCTCTGGTAGAAACTGTAGTCGAAGTCGAGGAAAGGGTCGAGAGAGCGCATGACCAGATCAGATGGGTCAAGCATGGTATAAGCGTAGATAAGATGGGTGCAGAGGGCGGGGTCTATGTATTCAGGAGCATACTTATAAGGGTCGGCACGGTGGTAGGACCAGCTTGTGAAGTAACACACCACCTTGTAGTCACTTGGAGTGGCCATCTTCAGCAGAGCTGATGTCCCAGCTGGGAACAGCTGCTCATCCGCCACCTTCACACTCTGGCCATGCTGGCATAATTTATCCTCTGGCTCGCTGCAAATACTGAAGGCAGAGAACCCAGTGCCACATTTGACGAGTCTAGGCCAGTTGCAGAGTCTGCGTTGGAGGTCGAACACCAGGCCATATGGACATTCGAACTTGTATGCAATCAGACTCGTGTCACACATGTAATACACAGAGCAGTCATCTTCATTACGGAAGAAGCCAGGGCCTGTACACTGGAAGGTAGGCGCAGGTGTAGCCTCTGTGGGAGTCATGGAGGAGGGTGCAGATGTGTCTCCGTCGTCGGTGATGCCAGCGGTGATGGTGGTGGCGATGGGGGCCGAGGTGGCTATGGTTGTGGAGGTAATGTCTTCTGTAGTAGTTCGCCGAGTTGTCTCTTCT
>astacus_leptodactylus_3.72528
TGGCCGGCTCGTTCATGTCGAGCCAGAGGCCGTCGAACTTAAGTGTGGTGTAGAGAGTCTTGATCTCGTGCATCCACCAGGTCTTGGCAGACTCCTTGAAGAAGTTGGGGAAGGCTGTCTTGTTGTCGGGCCACACATATCCCAGCATGACGTTGTCCAGGCTTCCACCGTTGTTGGCCACCACAACCTCTTCCCCCGTCTCGGCCGGCCATGTCACGTACGCGTTGGCCGCCATTGCCCGGCCATGGGGCGGGTACTCCTCTGCTGAGAGCTGAGCGTTGATAGCTGGGTCGAGGATGACGATGAAGTGCATTCCATCTGCCTGGAGGCCCTCCACGTACTTGGGAAGGTCACCGAAGTGCTTCTGGTCGACCGTGAAGTCCATGCGACGGTCCATGTAGTCGATGTCCCCGTACTGCACGTCCAGTGGGATTCCAGCCTTCTTAGTCCGGTTGACCGCCTCCTGCAGCTCATTCAGGGATGCATAGCCGTACCTGCAGAGCTGGAAGCCGAGTGCCCAGTACGGCGGCACGGCCGCACGGTGCACGAGGCTGGTGTACTGGGCCAGTACGGTCTCGGGCTCAGGACCCAGCATCACGTACAGGTCCAGGACCCCGCCGATGGTCCGGAAGGTTATGGCTGGGTACTCAAGCAACTGGTAGTCCATAGCGTTGCTGTTGAGGAGAAGCACACCGTGCGCACGACCATCGTTCTCCAGACACTGGTAGTAAGGGTGAGCCCCATACAGGTTCACCTCCTGGTCCACTCCGGGAACGGGTCCTTGGTCCCTGGAGAAGATGGGCCAGATCCTGCCACCAAGGTCGTGTCTGAAGGTGTCGTGGGCGTTCTCCCCGAGGCCGTAGACGTTCTTGCTGGGTAGCGTGCTGCTGATGCTCAGGAACTGGTCGGTGAACGTCAGCCCTCCGATCCTCGTGTCGAACAAGATGGTTCCCGTGTCTCTCCTGGCGACGTAGAAGTAAAAGAGGTCCCCGGGTCGAGGGTCGCTGGGTAGTACCACCTCGTACAGCGTGTTCTTGGCACCGCTCCCTGGCACTCGAACCTCCACTGGCACCTCGTACCTCCTCTCCTCAGCCTGGTAAAACTTAACTCTGAGTGTGTGGTCGCTGTAGAGGAAGACCTGGAAGGTGATGTTGTTCATCTCGCCGCCGTACAGGGATGCTCCCAGCTTCCTCAACACTGTCCGGAACCCATCGTCAGTCTTCTCCACAACGCCGTCATCGAACACAAAGCCGTAGTCGGACAGCGGAGGAATCGAACACGGTACCTTGCTTGACGGGTCCCATATACAGTTCCTCGCCTCGCACAGTTCCTCAGTAACTGGTACAGTTTCGTCCCAGTCTCTGTAGGAGAGGGGACAAGGAAGCTGGAAGGTCATCTTCTCACTCCAGGATAAGGTGAAGTTCCTCAAGACAGGGATCCCCAGGTCGAACACCTTCAGCTCCCTGGTAGCACCATCATAGTGCCAGTCCCCCGAGGGCCACCTGGCACCGTCGACCAAGAGGTGGGATGGTCGGGCAGCCACATTCAGTACCCGGACGTCCGACAACACCATGCCGTCCACAACTGCCGCAGAGTGCTGCACTGTCCACGTTATCATCTCTTGTGAGTACGTGATTTGAGCGGTAAAGTATTCCCCCGACGCGACAGGATCGATAGCTTCTCCATCATCCCAGTAAAATGTGCCAGTAGCCCGACCGTCCCAGTCCGGGGATACGATCAGTCCCAGGGGCTCACTCCTTGCCAGCATGGTGTTGGCGCGGGGGCGCTGAGTGACCAGGACACCGCCGCCCCTCAGGTACACGGGGATGTGTGATCGAGGAGCCTCCGTCAGCCTCGTCCTGCCCTCNNCCCTCCGTCTGGTTCAACGCCACACCGGTGTAATAGTCATACCAAACACCTGGCGGGAAGTATACTCGGCGAGACGTCTCCCCTGGCTCGACGACAGGGGCGACCATTAGCCACGATCCCCACAGGAACTGGTCGTCGATTTCCCATGTGTCTGGGATATCGGAAAATTCGAAGAACAGCGCCCTGACGACGGTGTGTCCCTGGGTGTTGGC
>astacus_leptodactylus_3.73070
GTCACCTGCCTTGGTGATGCTCACGCGAGGGTGGGGGAGGCGAGGTGTCTGGAGGTGGGGTGTGTGTGGGCGCCCCATGGCGATGCCCCCAGCTGCTACTTCCCTCCTGCCTCCTCCCACGGCTATGAGATCAAGACTCTCCCGGTGAAGACTTGTGAAGGAGTGACCAGCCTGAGGGTGGCGCTGAAGGGAACCTCAGCACGGGTGGTGCAGGCCATGAAGGACGAGCTGCTGCTGGAGATGACAGAGTACGGACACGATGTGTTTAGGATCAAGGTGACGGTGCCAGGGGAGGAGCGTTACGAGGTGCCGGTGCCCCTTCACCTACCTCAGGCGAACAGTGTGGCCAAGCCCAGGTACAATGTCACCTTCAGCGCCCCCGACAATGATGACTTGGCTATCATCGTCACGAGGGTGACTACTGGCAGTGTCATCTTCGACACGAGCGTCGGCGGACTGACCTACGCCGACCAGTTCCTGCAGGTGGCGACCAAACTGGCTTCGTCCAACCTGTACGGGCAGGGAGAGTCCGCCCATCCCACCCTCAGACACAACCTCGACTACCTCACCTGGCCCATGTTCGCTAGAGACCAACCTCCTGGAGGGGTGGGAGAGAATCTCTACAGCGCTCATCCCATGTACGTGGTCGTTGAGGCCGATGGAAGCGCCCATGCTGTTCTCTGGCTCAACAGCAACGCTATGGAGGCTGAGACGATGCCGTTGCCGGGCCTGACCTTGAGATCCATCGGGGGCATCATGGACCTGTACTTCTTCATGGGTCCTAGTCCGACGGAGGCGCTGCAGCAGTACACGCGGGTGGTAGGGCTTCCTGCCCTCCCTCCCTACTGGGCCCTCGGCTTCCACCTCTGCAGATACGGCTACAACAGCCTGGACACCTTGAAGGCCGCAGTCTCCCGCACCCGGCGTCACGGCATACCCCAGGACGTGCAGTACGCCGACATCGACCACATGGACCGTCGTATGGACTTCACTTACAATGACATCACCTTCGCCGGCCTCCCAGAGTACATCAGAGAGGTCAAGGCTCAAGGCCTCCGCTTTATCATCATCCTTGACCCGGCCATCAATGTTGAGATGAGTACGGAGGAGTACGGGGCCCACACCCGGGCCCTAGAGAAGGACGTGTACATCAAGTGGCCCGAGGACCTGGTCCCTGAGGGGAACTACGCCGCCGGAGACATCATGCTGGGATATGTGTGGCCAGACAACCGGACGGCGTTTCCGGACTTCTTCCGGACCTCAACCAAGGAATGGTGGCGAGAGGAGATTGTCCGGTTGCATAAAACACTGGAATTTGACGGACTCTGGATTGACATGAACGAGCCGGCCAACTTCG
>astacus_leptodactylus_3.75128
GAAGGATTTCAGTTTGGCTAGCAAGATTGCAAATACCTTTTTCTCAAAAGGCAATGGGGCCAGGGCCCACACACTGGCACTCATTGGTAACTGCCACATTGACTCTGCATGGCTGTGGCCCTATTCTGAGGCAAAGAGGAAATGTGCTCGGTCCTGGATATCAACTTTGGCCCTGATGGAAGAGTATCCTGAAATGAGATTTGCCTGTTCACAGGCTCAACAATTTTCATGGATTAAGATGCATTATCCAGCAATATTTGAGAAGATCCAATCTCAAGTTTCAGCAGGAAGCTTCATTCCCGTTGGTGGTACCTGGGTTGAAATGGATGGCTTGATCCCTAGTGGGGAATCATTTATGCGCCAGTTCCTGTATGGACAGTTGTTCTTCCAAAAGGAGTTTGGGACCCTGTGCAAAGAATTCTGGCTGCCTGACACTTTTGGCTATTCTGCCCAGTTCCCTCAGATATGTAAGCAATTTGGCATTGCTCGCTTTTTAACTCAGAAGCTGAGTTGGAGCCTGGTAAATAAGTTCCCCCACCACAACTTCCTGTGGGAGGGTCTTGACGGCACTACTCTCCTCGCTCACTTTCCCCCTGGCGACTCCTATGAGATGCATGTCAAGGTTGGAGAAGCTTTAAGGACTGTCAAAAATCTTCAAGACAAGGGTCGAGTTAGCACTTCAGCCTTCT
>astacus_leptodactylus_3.75272
TCTCCTGTGTACCTAATCATACAAAGATCATACTAAGATTAAGATCAATGAGGACAATTTTAGTTATGGACATAACTGCAGACATCAGTTTTGGACTGGACAATAACTGATCCGTACATTGACAATCTTGAATGGAGAGAAATTAAGAGCAATATACAGATATTTGTCTGCTTCTTCAACACTAAAGGAGAGCTCCTTGTATGGTTCTTCAAGTCCTGAGCACAGGAATGCACTCCTGGGTCTTGGTACTGAAGGAACTTTCAACAATACTTTGGGGCTCCCGCCTCCCGTCTCATACAAGCGCACAATAACGTCCCCAGTCTTATCCTCTGCCAACTTGACAGCTTCTATCATAGCTCCGTCTCCAACCAAACTGTACCAGATATACCTGTCCTCACTTGAAGAAGAAGTTGAAATCATTAATTTATTGTTGAACTCGTAAGCTTTCTGCTGAACGCCAGCACTTTGTAGAGAACCTTTGTGTGGCATCAGGGCATATTTGAAGTTGTGG
>astacus_leptodactylus_3.75273
TATTGGCTCTGTGTACCGTGATGCAGACATCATGTTCCAGGAGGCTTTTACTCGTGCTCTTGAGGTTAAAGAAGCTTGTGCAGCACTTATTTTACAAGATACACCAGAAGCCAAGCAGAGAGACATGGTTGTATTGAACACATTCCCATGGAAGGTACAGCAGGTGGTTACTGTCAAGGATGAGGGGCAAGAACCAAAGAGAAAGCGTATTTGTATGGAAGGAGAGGTTGTGCAGCCTGCAAGTACTGGAGGGCATTATGTTGCAGTGGAAGCACAGGGTATTGGCTGGGCAAAGCTGTCACCTCTATGTCCTACACCTGTGACTGTTCGTATCATCCAGGGCAATTTTATTCTTGAAAATAGTCTCATCAGAGCCGAGATTACCAAGTATGGGCAAGTTATGAGCTTGACGTCGACATCAGACCCAGGTATTGATGTCTTTAAGAAGTGTGGCGGTCATCAGTACTATGGCAACCAACTGATGATATATGATGACATTCCCTTGTATTGGGATGCGTGGGACACCATGGACTACCACTTGGAAACTGCTCAGGTCCTCAATGATGAAAATAGTGGATGCACAATGACAGAGATTAAGGTTATAGAGAGTGGACCACTAGTAGTGAAGCTGCATTGGGAAGTGAAGATAAGTGATGCCTCTTCCCTTTCTCAAGAGATTGAGTTGTCTGCCATTAGTCCTCATCTCACCTTCAGTAACTGTGTCAGCTGGAACGAGAACCGCAAATTTCTTAAGGTGGCATTTAACACAGGTATTTTGGCGAGGACAGCCACTTTTGATACCCAATTTGGTTACATTGAGCGCCCAACTCATACAAATACTTCATGGGAAACAGCAAAGTTTGAAGTTTGTGGTCACAAATGGGCGGACCTCTCAGAACATGAC
>astacus_leptodactylus_3.77680
CCACGCTGACCCCTGGACGCTCCACAAGTTCCCAGTGATAGTGAATGAACGTGAATCTTAATGTGTCCATGATGTGGGTCTCGCTACTGAGTCTCCCTCTCCTCCTCGTCTCCGTCCAGGGATGCGGGGAGGTGAGGCCCCGGGCGGAGGTGGTGTGTTACTACAGCAGTAGTGGCAGTGAGGCAGGCGCGGTGGCCTCCACCCTCGACCCCTGCAAGTGTACCATCCTGGTCGTCACCGGCGCCACTCTCGACAACAACCTGGCTCTAACCTCCACCCTCGACATGAAGGAGGTGAAGGCGATGAAGAAGAAGAACCCAGACCTGAGAGTGGTGGTGTCTGTGGGAGGAGAAAGGGTGAAGAGTGAGACCTTCTCGCTGCTGACAGCGTCCGTGGACGGTGTGGCCAACTTCACCAAGGGCGCCCTCGACTTCATCACCTCCAACAGTCTCGACGGTATCGAAGTGGACTGGCGCTGGCCTGGCGTCTCCGGCGGCCACAAGGAGAAGGACGACCTCACCACGCTAATGAAGGTGCTGCGACTAGTTCTGGATCAACGAGTCCACAGCGTGAGTCGCAGAGCGGCTGAGGACGACGCGACGGAGGCCCCGCTGGAGGAGGAGACGCAGACGGAGGCCGATGAGGTGGTGGTGACGAAGGGTGGGGTCGGACCCACCACCGTCATGCCTCAGCTGGACCTCGACAGCTCGGGGTCAGACTACGCGGAGCTGGAGCCGGGGTCGCAGTACCAGGTCACGCTCAGGCCCACCCAGGCTGAGGNNGACTACTTTAAAGTGGAGGACCACCCGGCCCTTGCCACCGCCAAGCCTGCCAACTCAAGCCTGGCCACCAGATCGAAGCTCGCTAAGGGGCGCAACAGAGGGCAGCTGGTGAGACGTCTCGGGAGGAGAAGACGACCCCAGCAGGCTCGCACGACCCCCACGACCCCCACCACCCCCACGGCCCCCACACTCCTCATGATGACCCTCTCACCCTCCCCGGAGTACATCGTCAAGGGATATGACCTCAAGGAACTGGCCAAGATCGTCGACCTGTTCAGCTTACCCACCAACAACCTGACGGAGGGGGCGCCCAGGGCCGACGCTACCACAGAGACCTTCCACCACTCCCGCCTCATGGGTGTCTCCGACCTCAACAACGCTGACTCGCTGGTGGACCTGGTGGTGAGCCTGGGAGTGCCACTGGAGCGCCTGGTGCTGGGAGTGCCTACCACAGCGGCACTCTTCACCCTCGTGGACCCCGACGACCACACCCTGGGTGCCCCCGTCCTCACACCCCCGGTCTTCACCCCTTACTCCCAGGTGTGCAGGATGATGGTCACGGGCAACTGGACGGTGGAGCGGGACGAGGACCTCACTGGGCCCTACGCCTTCTTCAACGCCAGCTGGCTCGCCTTCGACGACGCCACCAGCGTTAAGATCAAGAGTAAGTACGTGTTGCTTCGGGGCCTGGCTGGCGTCGCTCTCCACGACCTCCGCCATGATGACTGGCGAGGTTCTTGCAGCCACGGTGCCTTCCCCATCCTCTCCTCCGTCTACGACACCTTCACCCAGCTGGCGAGGACCCCGCGTCGAGCCCTCCTGCAGAGTCTGGTGGACGACCTGGAAGCCGCCGAGTCCTCCGTCACCTCCGTCTCCCTGGGTACTCGGGGGGACCTGCGCAACTCCCCCTACAAGATCGTCAGGGTCGTCGACAGGACGGGAGCTATCAAAGCCTTCAGAGACGCCTCGGACTCCCGGTTCGAGTGCTCCCGCCAAGGCTATTACCGGGACCCTGCTGATTGTTCCCAGTTTTATCGCTGCGTCAAATTCAACCAGTATATCGACGACTTCACTGTCTTTGAGTACTCTTGCCCCAACGGTCTGGTTTTTGACGACCGCTGGGAGATCTGTGCCTGGCCCTCGGCGGCTCCCCCCTGCGACGGGTCCTCAGAGATCTTCCCGGTGCCCCGCAAGAAGTTTGTCTGTCCAGGAGAAGGATATTTCACAGACCCGGAGAACTGTCGCTGGTTCTTCGCTTGCAGAGACTACTACGGAAACGACACTTACTTACAATATGAATTTAGGTGTCCATTCGGCCTTGCCTATGATGAAGATAATGGCATCTGCAACTGGCCCTGGCTAGTAGGTTCTTGTGGATTAAGTGGCCAGGCTCCTGGCGACTATGGTGTGGCGGCTGGCGCAGTGCCTGTTCGGGTGGATGCCATAGCAGCAGGCGGGTTTGGACGCGGTAAGAATATAGCAAGTAGTAGTGCAACGTCTCAGAGTCTGCGTGAAGGAGGTAGGGAGAGCTGCACAGACTGTAGCTCTATTGAGATGTCGATCGGTGGCAAGGGCGTGTACGATGTGGATAAAGGCATCATCGTTTCTGCTGAGCTCAGTAACGAGCGACTTTCATACAAAAGTTTCGTGTCCTCTGAACAGTCCACATTCTCGGCCACCAAGTCGAGAGGGTTCTCTCGCGGCCGTGGAAAGCAAGGTAGCACTGGTATTGCTTCTGGTTCCTTTGATTCATCCTTAGGTCAATTTGATGGCCGCGGTACTTCCTTAGGAGGTCAGGCAGCTGAGAAATATGACTACTCTCGCCCATTACAAGGGCTATCGTCCTCAGTCTCTGGCAGCAGAGGCTCCAGCGGCCACATAACACCCTTCACTACCGCTCCTGACTCCCTTCCCGCCTCACCTGTGTCCACTTCCGCTGGATATGATTACTCGGAACCCCAACAGACTTCCCGCCCTTCAACTTCGCGCCGTCCCTCGACCTCAAGCCACCTATCAACCTCGAGGCGCCCATCAACCTCGCAGCGCCCATCAACCTCGAGGCGCCCCCCAACTTCTCCGTCAGCAGCGACATCAACTTCGACAGTGTTCCCTCCCAGCAGTGTGTCTTCAGTCAGTAAACAACCTGCTGGCTATTCTTATTCTGACCCCAACCAGTCCCTCACTTCTTTCAGTCCAAGCACTTCGCAATCCAGACCATCACCATCAGTATCTTCCTCTGGTGGAGTTGGTGGTAGTGGTGGATTTGGCAGTAGTG
>astacus_leptodactylus_3.78711
TCTGTAGTGAAGCACGGGATATCCCAGACAAGAATAGGGTTATAATTTAGTTATACACCAGTAAAAATGTATTCCCAGGATTTTGTGACATTTGGGTAATGCCTAGAGTACTGTCTCCCTACGGTGTCTTTAGTTTACGTTAACAGTATACTTCCAAATGGCTTTCAATTCCAGGACAAAATCCTTGTTGAGGTCGACCTCCACGGAGATACGAAGCCTCATGGACTCGGGCTCGTAGGTGGAGGAGTTGAAGGGGTGTTCCTTTTGATTGAGGAGGATCCCGGATGGTTCTTTCTCCACGCCTAAGAACTCCAGGTCCATCATCTTGAGTCCTTGGAGATCCTGAGCCAGGTCCTGCATCACCCGCATCGTCAACACGTTCTGGACAAAGGTAAACTGTAGTAGGCTGTACCTCCCCCGTCCCACGGTGTCAACTGCCTCTCCGTCATCCCAGAAGAGCTGGCCTGACGCCTTTCTGTCCATTCCTATGGCCACCAACGCCCCGAAGGGCTGCCTCCTCGATAGGTGGGTGTTGAGAGCTGGTCGCTGCGTGGGAAGGATGTGCCCTCCACGGATGTGTAGCGGAATCACATCCCTGGGAGCCGGCACTGTTACGTACTCTCCTGGCCACTCCACCGGCTTTCCCGTGTAGTAGTCGTACCAATAGTCGTGAGGGAAGTAGACTAGTCTCTCCAGAGCTCCAGCCTTGAGCACAGGCGAGACCATGAAGGCGGAACCCCACAGAAACTGGTCATCAACTCCCAGGGTCCGACGGTCTCTTGGGAACTCGTGCAGAAGCGGCCTGACAACGGTGTGGCCCTTGGTGTGGGCGTGGAAGAAGAGGGTGTACAAGTATGGCAGTAAGCGGTACCTGATCTCCAGAGCCTTTCTGGACGACTTGGCAACAGTCTCCGGCCACAAGCCGGGATCCTGGTCAACTGCGTCCTTCTGGTTGTGGTTGCGACTGTAGGGGTAGNNNNNATCCCGAACATGTTGAACTCCAGCATGCCTATAATAGAGTGGGCCATGTCGGTCCAGTTGGACCGGTTGTCTCCGAGCCAGTGTCCGGCCCACCGTCCGGTCCCGGGGAAGGTGGACCGCGTCACCACCAGGCCCCGTCGTCCTGTCACCTCCTGCACCGCTCTGAGGGTTGGCTCCGTCTGCGCCCAGCCGTAGAGGTTGTG
>astacus_leptodactylus_3.79818
GGTAGACAGTAGGGTACATGTGTCTACCACCCCACGTGGTGGTAGACAGGGAGAGAGTAGGGACCCTTGGTACCCCAGTAGGTTACCACACGCACCCGGTACCACCCCTGTACTGTCTGGACACCGTGGAGGTGTGGGAGAGAGTACCAGAGGTTGTTGTGGGTGATGTGGTCGCTCCTGAGCCTGGTGTAAGGTCCTGCTCGTTCCCCAGCGCTCTGCTCCACCTCGTACCTTAACACACACCTGGTGACGAGGCGTTCATCAGACCACGTGATCAGAACATCAGATGACGTCACTCCCACAGTTCTCACGGTCGTCACCTGCCCTGGGGTGGATGTGAATGCCTGGCACACGTGGATGACTCTGACATCTGGTAGTGAGAGCTTCATCCAGAAGCTCAAATTAGGTTTGACGGCCACCACCTTCCGTGGACCGCTTCGTCCTGGACCCTCATATGACCTCATATAGGCCAGTTGGTCTCTTGTAGGCTCCACTGGTCGTCCAAAGTCAAGCCAGGCCTCGTAGGGTCCTGGGTGACGCAACCCCAGCTGGTACGTCATCACCCATAACTCCTCTCCCTGCAGCAGCTTGGGGAGAGCCAGAGACACTCTCACTGCTAATGCTGCCGTCTCGGAGCTCTCACTCCCGTTAGAATGTGATAACAGGAGCGTTGCTTCCCATCTCCCGTTGAACTCTTCATCTGATATCAGTTTCTGTGGTGTTACCGACGGTATAGAGTTGTCTGTCGTGGTGTCGGGGGTCTGTGGCCGACAGCTTCGACACGACGACATAACGGACAACCCAGGATTGTGACCTCGGAGAGTGTATGACAAAGAGCGGTCCCCAAGGAGTGACAGCAGCGCCATAATATTGTATGCGGGCTTCTTCACAAGCTGCACCTGGCGTGGACTTGTCGAGTTGATCTGGAACCTGGCCACCATCGTCCGCTGGTCAAAGAAGCTGGGCCGGTAGTTGAGGAAGGCGTTGTCGAAGCTATAGTTGAGTTGTGGGAGTGCGGCCCGGGCCTCGTGGTGGATATAGACGGCCCGGGCCACCAATGCCGCGTATCTGGAGTCTGCCCTCCACGTCTTCCTCCGCCACCACCCCTTCAGGAAGTCGCCCTCGTCATTGATGAGAGGGAGGTGACGCAGGCTGGGGTACTTGTTCCTGATCGTGCTGGCGGTCTCCAGCTCCTGGGCCAGGATGCTGTCAGCCTCGCCCGACCCTTTTTTATGGAAGGAAATAAAGTCAATTGCAGGTGGTTTGCCCGGGGTGAAGAAGGAGGAGCCGTTCTGGCAGTGTTGGAGCAGCGCCCAACACAAGGTGGAGAAGCCCGGGTCCCTGCAGGAGCCACCCGGCCCGCCCAGGACCAGCCTCGCTGACACATCCGTCAGCCCAGCCCGGCAAGCATCGTAGTAATTAAGAAAACCTTGGATCGTGAAATTTAGGTTGTCGAAGTCGTGATGGTCGGGTTCATTCCAGGTCTCCCAGAGCCATGAGGTCACCCACTGCAGGCCGTACCGACCGATGTATCTGTCTGCCGTGTGAGCGACGAGTCTCCTCCACCAGAGGACCTGAGTGTCGTTCTCAAGGTCAGTGAAGAGGCCGCCTGGGTTGCCCATAAGCTCAAAGCCTGGTCTAAGCTGGTAGTGATACATATGGTCCAGCAGGGCGTCAAGTTGGCTAAAGTTGTACCTTGGTATCCCGTTCTCTATGCTGCCTTGTACCAAGTCCAGCAGCCAGTGAATGCGGACTTGGTGAACTGCGTCGTGTGGCAGAGAACCAATGAGCGCCAAGTTGAGTTTCTGGTCGAGGCTGAGCAGGAAGGGACGAGCGCTGGTATGCGGAGATGGCGGACAGAGTCCAGTGCTACGCCAGAAATGCTGGAGGCGGTCTCTGGCAACTCTACCGTCAATAAAGACCTTCACGTCAAAGAAGCGTCCACTTGCTGTTTTCTCAGTCTCCCGACGAGGCTTCTTGGTGTCGAGAGGTGGCTCAGGATCCTCAGATTTTCCAACAACTGTTTCTTGTGTTGCGGGAGCTTCAGTAACATTGTTCCTTTGCTTATGAGTATGCTGCATATAATTCAAACTCCTTTCTTCAGGCATATTTATCTCTACGTCATTGTTGTTGATACCTCGACCAGGTGGGATATCATAAGAAACTTTGGAAGGCATATTTTGTGCTAAACCACCAATTTGTGGCAGAGTTTTGTCTGCGTGAGTTGTAATATTCCTCGCCTTCTCGAGAAGTAGCGCGTGCTTAATACTGCCACCAGGAAATTCCCAGAGTTCTCGTTGATAGTGTTCTTCCTGCGAGCGGGTACCATGATTGTCAGGGCTTGCCAGTCCTTCCACCAGAGCCAGTATTATCACAGCACTGATCACCATCATCAACGATATTAATGCTAATCTGCTTGTGGAAGATCAACACTACAGCAACCATACAATTACTCCGTATTAGTGAACTATATCTTAATGCTATATGTTTACACTTGGGATAGCAGTTTACTTTTTATTATTCTTTTTGGACAAACAAACTGCAAAATGTTGT
>astacus_leptodactylus_3.96968
TGGATTGTCTCTTCATTCAGTAATCTACCAACAGCAGCAAATGCAAGCATCATTTCTGCATCTCTTAATACAAATTCACATTCACGATTTTGACGCTTTGTATTGGCCTGTGATGTGTAGGTGCCATTATGAAGCTCAAGGAACAGTTCACCGACCCAGCAGCAGAGATTCTGTTTCTCAGACTCAAGATGCTCGAAGAAATTACTGGGAGACATATGCTCCATCCTTGGGCAGCCATCCACATCCTTCAACCTTCGTGCACGCTCCAGCATCTCCCTTGTTGGTCCACCTCCACCATCACCATATCCATATAAGAAGGCTGAAGTGCTAACTCG
>melita_plumulosa.604
CATGCAGCACCTGGAGGCAGAGAAGATGCTGCACAAACCTCTTGTGCTGTATGCCTATACGAACGTCAGCGCTGGAGAGAAAATGTCACTGATGAGCTCGCCGCTGCCGGTGCAGGTCCATCTGCTCACCTTGGACGTCACTGAGAACACAGGGGAGCTCCTGCTGCGCCTAGAACACATGTTCGAAGCTAACGAAAGCAAAGTGTTCAGCGTGCCTGTCACTGTCGATCTCCAGAACATGTTCACCGGAAGAACGATCACCAGCGCCAGAGAGACGGTTCTGAGCGGCGACCAGTGGCTGGTCGACAGCAGCCGCCTCCAGTGGATGGTTCAGCAGCCAAACATTACCACCAGTAAGCTGGACTTCGTAGACTCGGACACTCAAGCAAAGATGGAGCTCGACATCAAGCGAAGCGCCTTCAATCGCAGTGAGTCGGCCAATGCAAATCTGTCGATCACGCTGCAGCCGATGCAGATCAGGACCTTCATCGTCAATTACACTTTACATTGATAGGCCTTCTATGTCCCGATTTAGAGCGATAACGAGACTAGTATGCATTGTTTGGTAGCCACGAGAATGAACGACAATTTATTCATATTATGCCCCAGTAATCTATTTTCTTAACTCTGTTAGGATGTGATATTGACTAACTAGAATATTAAGTGTTCAACAATTTATTCAGTATTAGATGTTGCAAAATAGTATTCATGTATGATTAAAAAAATTATGAGAACAACCCACCCTTAAATGAATCCAAAACTGTTAACTACATGCAAAGCTTTCATTCATATAATAACGTCTAGGTAGCACGCAGCACCTTCAATTCATAAAACACATTTTATCGGAAAATAAGCTAGTCATTTTTTTATTGTTACCGAGGCATTGAAGAATTTGCATGTGTTAAGTGATGTATTTTAATAAAGCAAACTTTTGAACTTGTCGTTTTTTCTAATCATATTCCAGTCGAATGTTTTAATACTATTAAAAACTTTATAGATAAGTGTTCGAGCCTGGACAAATTACTCTTCGCATTCTAAAAAAAATCTGAATATGAGATCTGTGTAAACAGTTATTACTTAGTTTTACAGCTGTTGAGCGGCAACCGCTGACGCGTCTTGTGGTCCATTGCACTAGCAATTCCTATGAACATGATTATAAGTACTTCCTTTACAAAATATTATCGCTTGCACCGATGTGTTCACACTGCGCGCTGTAACTTAATGAAGCTGTCCTTAGTCGCTACTCTGCAGGAGCGGTGTGCTCCGACCCTCCTCCTTCAGGTGCAGGCCGCCCTCACTCGTCGGCGTTGTCGCGGATGTCCTCGCACATGTCCATCAGGTCCTCGAAGTCCTCCTTATCTAGCTTGAGGCAGGCGCCCCACTCCTGCATGGTGATCTCATGATCATCGTCTGGGTCACACGAGTCCAGGAACTCTGAGATGCAGTGCTCGAGGGTGAAGAGAGGAGCCCTCAGAGGGAAGAGCTCGTGGCGGGACACCTTGCTGTCCTTTGGTTCCTGGTCGAGGTCGCACCACTTCCACAGCACAGCTTTGGTCCACTTCTGACTCTCATCTTCCTCGACTTCCTTCTCGATCTCAGCATAGTGGCTCGAGAGGATGTGGC
>melita_plumulosa.900
TATCCTTCTTATACTCAGCCCAGGTGCACCAGATTGGCTGAGTATAAGAAGGATATCAATCAAACCCAAGTCTTAGAAATGGCCCACAACATCATTGATCAGGGATATCCCTTCAGCCAGCTAGAAATCGACGACTTCTGGGAGACCTGCTACGGCGACGCGGTCTTCAATTCCACAACGTTCCCAGACCCTAAGGCCATGACTGATGAACTGCATTCTCTTGGATTCCGCGTCACACTCTGGATTCATCCCTTCATTAACGACGATTGTCCAGCTTATCAAACCGCTAATCAGAGCGGATACCTGGTAAAGGATGACGCTGGAATCGCCCAAATGACGAGCTGGTGGAATGGTAACTCTTCTGGCATTGTGGACTTCACTAACCCCGACGCCAGGAAGTGGTGGGCCGACAGACTTCACGCCCTCAGGAACTCCATCGGCATCGACAGCTTCAAGTTTGACGCGGGAGAAACCAACTGGCTACCGTCAGTCTTCTCCTTCCAGGAGGATCCTCTCCTTGTGCCTAATATCTACACGACGCGGTTCGTAGAGACGGTCGTACAGTTTGGGGATCTCATCGAAGTCAGGTCTGGCAGTAGCAATCAGGAGTCTCCTGTTTTCTTCAGGATGTTGGACAAGAACTCGAATTGGACGTCTGAAAATGGACTCAAGACATTAGTAACCACAGCTCTGCACTTTGGAATCCTGGGTTACCCCTTCGTGCTGCCGGACATGATCGGCGGCAACGCGTACGCTGGCAAGCCGAGCGACGAGCTCTACATCCGCTGGACTCAAGCCAACGCCTTCATGCCCACCCTTCAGTTCTCCCTGCTGCCCTGGGAGTACGGAGACACGGCAAACTCTGTGGCCCGGAGCATGACGAAGCTGCACATCCGCTACACTCCTGATATACTAACGGCTGCCAAGGAGGCCATAGGCACCGGCATACCCATCAACAGACCGACCTGGTGGCTGTGCCCCACTAACGAGGACTGTCTAACGGCCGACCAGCAGTTCCTGCTCGGTGACAGCATCCTAGTGGCTCCAGTGACTGACGAGGGCGCCACGGAGAAGACCGTCGTGTTCCCGCCAGGGGATTGGCAGCGAGACGGCGTCACGTACACTGGCCCGTCCACGAACACCTTCACGGGCCTGACCATCGAGACGCTGCTCTACTTCACCAGGCGCAGCTGAGGCTCCATCAGCAGCTGACTCCTGTAGGCCTGTTGTTGTTACATAAATAAATTTTGTCTATATAGAAA
>melita_plumulosa.938
TGGTGGCCATCCCCGATGCGGTGAAGAGCATCCACTATCGGAACTCTTCCGCTGTCAACGAGCTGGTCTTCGTGGCTGAGAGCGTCCCTGCGCTTGGAATGTCCTGGTACACCGTGTCGAAAACTGCCAACTTCAGGGAGTTCAGGAGGCAATATTCGCGCAGGAGAGAGCTGACACCATCTGACGAAGACGTGGTTGTCAGACAAGGATCTTACATCGTCGTTCTGGATGGAAAAACTGGATTACTCAAGTCTTCTGCTATTGAGACCAAAGCTGGATTGATTGCTCAGAATATGACCGTGGAGATGTTGTGGTACCCTGGCATGCGCGGCAACAACAGTCAGTTCAACTTCCGAGCATCTGGGGCCTACATCTTCAGACCAAACGGCACTCAGGCTGTACCCCTCAAGCCCACCCGCACCGTCATTGTTGAGGGCAGCGTTGTATCAGAAATCCAGCAACAGTGCGGTGATTGGGCTTCCCTGACAATCCGAGTCTACAAAGGCGCGTTCAACGCAGAGGTGGACTGGTTGGTCGGTCCCATCCCCATAGATGACAACATAGGAAAGGAAGTCATAGTTCGCTACACGTTTGCTGGAATGCCCTCCAATAACACGTTCTTCACAGATGCTAATGGTCGTGAAATGCAGAAAAGAGTCTTGAACCACCGCGACACCTGGAGCCTGAACGTGACTGAGCCAATAGCTGGCAATTATTACCCTGTGACGTCAAGGATGAGGATCGACTCCATGAACAGCTCCAGCAGCGCCGCGGTGCTCAATGACCGGGCTCAGGGCGGCAGTTCCCTCTCGAATGGAACGCTGGAGCTGATGGTGCACCGACG
>melita_plumulosa.1009
GTGTCCACTCACTGGATGTCAGAGTCTGGCATCATCGACCTGTTCGTGATTGCTGGACCGAGGCCCTCTGACGTGTTCCGCCAGTACGCCACCATCACCGGGACCACCAATCTGCCGCCGCTGTTCTCTCTGGCGTACCATCAGTGCCGGTGGAACTACAACGACCAGGAGGATTTGCTGGACGTCCACAGCAACTTTGATAAATATGACATACCGATGGACGTGCTCTGGCTGGATATTGAGCACACCGACGGCAAGAGGTACTTCACATGGGACCAGCACAAGTTTCCTGATCCCGTGGGTATGACCGAGCATCTCTCCGCTCACGGTCGAAAGCTCGTCACCATCATTGATCCGCACATCAAGCGAGATTCAAACTACTTTTTCTACAAAGAGAATCAAGACCTTGACAATTACGTCAAGACAAAAGATGGAGCAGAGTTTGATGGCTGGTGCTGGCCGGGCTCCTCCTCCTATCTGGACATGACCAATCCCAGGGCTCGCAAGCACTACATGGAGACTTTCCAGCTCGACCGTTATAAGGGCTCAACCCTGGACACATTCACGTGGAATGACATGAACGAGCCATCAGTGTTCAATGGGCCTGAAGTGACCATGCAGAAGGACTGCTTCCACCCTGGTCTGGGCGTCGAGCACAGGGAGATGCACAACCTCAACGGCATGCTCTTCCACGCAACCACGTACGAGGGCCACTTGCTGCGCAGCGACAACCACCTGCGCCCGTTCGTGCTGACCCGGGCGGGTACGCGGGATCGCAGCGCTCCACCG
>melita_plumulosa.1918
TGGTGTTTGCGGCTCTCGTGCATTCCCTTAACCGGGTTTCGCGAGAGCCGCAAACACCACAAAGCACTGGCGAGCCGAGCACCGCAAGCCCTGCCCCGGCGCCACGCGGAAAACCCACTTTTATTGACAAGAGCGCCTTAGACTGCAGAGAGCTTAGTAAATAAGACCTGCCGAATCGTACGCCGCATGCCAGTGGACCGCGAAAACGCGCGGAGCGAGACTAAGACGAGCTTGTGCCGAGGCGCCCCTTGCTCCGCCCAATACGCCATGCCGTCCTTCACATTCAGCTCCCTGTAGGCCCAGGGGTCGTTGTCCCTGATGGTCAGGGGCGAGTGGTGGTCAGCCTTACCATCCCACGCTCCTCGAAGGTCGTATGTCATGACGTTGATGAAGTCAAGGTACGTAGAGAGGGTCGGCACGTCGTAGCCCTCATTCACGCGGAACCTTGCGGGGCTGACGGCCGAGGCGAGGATCCATCCCCTGGTGTTGAACTCATCGTAGAGTTCCATGACGAGGCTCGCGAAGTTCTCCTTGTCGGAGGCTCGACCTCCTCTGTCAATTGCTCCTGGGTACTCCCAGTCCAGGTCTAGACCGTCGAAGCGATGCTCCTCCATGAAGTCC
>melita_plumulosa.1948
GTTCGACCGCCACACGCTGGCCGTGATCAGGCGCGCCATCAGGGACCGCTACCGACTGCTGCCCCTCTGGTACACACTGTTCTGGGAGAACGAGCGAACTGGCATGCCTCCAATGCTGCCCATGTGGGCTCATTTCACCGCTGACGAGAACACGTTCAGCATGGAGTCTCAGTTCCTGGTGGGCGACCGTCTGCTGGTGGCACCGGTGGTGGATGCAGGAGCCACCTCCATCGCTGTATATTTCCCTCAGGGCCTCTGGTACGACACGCACGACAATAGCGTCTACCAAGGGCCGGAGACGCAGACCATCGCCGCGCCTCCTGAGAAGATCCCCGTGTACCAGCGGGGCGGCACCGTGGTACCCCGCAAGGAGAGAGTCAGGAGGTCTTCCGTGCTCATGAGGGACGACCCCTACACGCTCATCGTGGCGCTGGCCGAGGACGGTACCGCCTGGGGTACGCTTTATATTGATGATGAGCACACCATGGAATATAGAAAGGGCCTACACCTGTACTTGGAGTACAGTTTCTCCGGCAATGAGCTGAGGGGCAAAATCCTGCAGCCCAAATCACCGGATGGGCGCTATCAGACTAAATCCTGGCTGGAGCGAGTGGTCATCCTGGGCCTCAATAACCAGCCGAGCAAGATCACCATGGTCACAAAAGGGAAGCCCGAGCAAACGTCGCTGGAAGGAAGCTTCAGCCGAGGCAGTGGCCGCACTTCCAGCCGTCTTATTATACGCAAGCCCGATATAAACATGGCGGAGGAGTTCACAATTAGCCTGCACTAGCCGCACCCGCTCCTCTCACTCACTCTCCTGATGCTCCTCTCTATTGGAGACTCTTTCCTAATCATTATTCAGCTAGTGTTATTAGGTAGTACGTGATATGTTTCCTCGTACATTTGTAATGAAATTATTTTTACAATTAAAAGGG
>melita_plumulosa.2108
CGAGTTTATGGACTGTTTACGAGCGCTAACAAAGAAATGGAAATTCCTGGAGTGATTTGGACATCTCAGCTTACACACAAAGGGCGCGCAGCCACAAACCTTAACAAGGATAAGTATATTATACAGACGTGGGAGAAGAGTTCCTACGACTCCATCAAGGCAATCTTAGACGCTGGATTCAGAGTCATCTTCAGCAACAGCGACGCTTGGTACCTCGACTGTGGCTTTGGAGCTTGGGTTGGAGAGGGAAACAATTGGTGCTCGCCGTACAAAGGGTGGCAGGCGATATATGACAACAGCCTCTCTAAGATTGCCCTCAACCACACGAGCAACACGGCCGACCTCAGCCTGGTCATGGGGGGAGAGGCCACCCTGTGGAGTGAGAGCGTTGATGAACACTCCCTCGATAACAGGCTGTGGCCCCGCGCGGCCGCCCTCGCTGAGCGGCTCTGGAGTGACCCCGACCACAACTGGAGCCCGGCGGAGACCAGGATGATCCACCACCGGCAGCGGCTGGTCCAGCGGGGCCTCAGCGCTGACCGGCTGCAGCCCGAGTACTGTCACCAGAACGA
>melita_plumulosa.2513
GCGGAGCCTGGTGATAGGGCGACATCGGGAGGTAACGAGGGACGCTACACCAACGAGCGCGGGTTGCTCGCCTTCTACGAGATATGCCAGGAGCAGCGCAACGGGGGGTGGAAGATGAATAAGGACGGAGCTGGGGGCCCGTACATGGTCAAGAACGACCAGTGGGTGGGCTACGACGATGCGGCATACATCGAGAAGAAAATGGATTTGGTCGCGTCCCAGGGCTACGGAGGGGCCATGATTTGGGCTATCGACCTTGACGACTACCTCGGTCTATGTGGTCCCCGATGGCCGCTCCTCTCCACAATCAGACGTAAATTATCCGAAGCTAAGATGACTGATGGAGAAATCAAGCCCGAGCCTGAGCCTGAGCCCGAGCCCGAGTCTTCATCAACCCCCCAATGCCAGCCGAGGACAAACCAGTGGAAGAAGAGAAGCCGTCCGCCGAGCCCACATCCCATACCGACAGCACTCGGGAGGTGACCGCGGCCTCAACACCCGCCACGACGGCCACCACAGAGGACAAGAAGGTGATGACGACGTGCGGGATGGACGGCCAGTACATGCCCGACGACACCGACTGCCACTCGTATTACATGTGCGTGCACGGGGAGTGGAGGAGCTTCACGTGTCCGGACAATCTCGCCTGGAACAGGGACAAGAACGTCTGTGACTGGGAAGACAAAGTGAACTGCGCGAGTGGCAGTGGCGGTGGCGCCGGTGCTGGAGCTGGGAGTGTGGGCCCCGCCTCCAGCACAACCACCAAGCGTCCCCCTGTCGTGGAGCTGCAGCCTGTGTCCTCTGAGGGAACACTTTCAGGCGCATACAAGGTGGTGTGTTACTTCACCAACTGGGCATGGTACCGGCCCGGCATCGGCAAGTACAAGCCGGAAGATATCGACATCAGCATTTGTACACACATCGTGTACGGGTTCGCCGTCCTTGACTACAGCAACCTTATCGTCAAACCCCACGACTCCTGGGCTGATCTCGATAACAATTTCTACCTGA
>melita_plumulosa.2644
CATGAATACAAAACTTGCGACATACCCACTATGACAATTGATGTAATTATTGACTGGAAAATACTGTCTACTTTCTTCTTCGTTTACCTCCAGGAACCAATGCATTTTCACACCCGGGAACGTTCTCCGGCCAATCACACACGGACCCACCGGCATTGAAGACTAAATTGACCGGGCATGGCATGTGATGCTTGCGCTCGCCTTCACACATGTAGTACTTGGTGCAATCAGCCGTGTCCTCGTGGTAGCTGATCTGGCCGCCCTCTTCGTCACACGTCACCACAGTGGGGTCTTTCTTAGAGATGACACCATTGAGGTTGTTCTTGTTTTCGTATGGGCCCTCGTAGGTCTGAGCAACAGTGTAGTTTTCTAACCCGGCATTGATAGCTTTTAGGATGGGATATTTTTCTCCAGAACCACAGTTTCCACGGAAGTCGTCCATATCTGCACTCCACACCATGACGCCACCAATGCCAGCTTGTTTCACCCAATCAGTCTTTACTCCGACTGATCGTTCGTCATCAAATCCAACCCACTGGTTGCCTCGATACGAAAATGGCACCTGCTGTTCGTTATCCCACACTAAA
>melita_plumulosa.2981
CCCTGCGGCGAGGGCTTCGAAGGAGGCAGGCACGGCAGCAGTGACGAGCAGACGTGGCTGTGACGAGCTGTCCGCCTCGCCCTCGTAAGCTATCCTCAACTCTTTCATCAGAGCCACGTAGTTAGCTTTGTCATCAATGTTGCTCGGATACTCCCAATCAATGTCGATTCCATCGAAACCATTCTCGCGCAGAAAACTGATTGAATCGTAAACAAACGTGGCGATATTGAACTGGTTGGAAACGAGCTCCTGGAAAGGTTTGGACCCGAACGCCCAGCCACCTACGGCTAGCAGAATCTTCAAGGTTGGATTCTTCTCCTTCAATTTGACTATTCTTTGGTACATTCCTGGTCTGTCTGAGGTGCCCAGGTCCGCTGGTGGGTCGGCAGGAGTCAGTTTGAAGTCCTTAATGCTGGCGAAAGCGTAAATGACGTGCGTGCAGAGGAATGGATCCAGGTACTCTGGCTCAAACCTACCTGCTCCCGGTCGCTTGACTGACCAGGAGGTGAAGTAACAAACCACCTTAGGGGCCTCTTTTGGCAGAGTGGGCGGAGCAATAGCAAAATGTGGTGAAGCAT
>melita_plumulosa.3759
TCCCTAGTTCTGCTGGCCGGCGATCATGGCGGCCAGGGCGCCGGTGAGAGCCGCGTTGTAGTCGTCAGCGACTTCGTTGTGTACGTAATCCATGCGGTCGTCGGTGTAGGCGTCGTTACTATCGGGCCCTCCTACGATGGCGCCCCACAGGGTCTGGGGATTGGGTCCGGACTGACTCTGGGCCCAACCAGCGTCACAAGCCTCAGGCATGTCAGGGCAGGAGCTGGCCCTATGATGAGGCCTCTGGGGAGGGTTGTTGCCGAAGCCCACCATGTAGGAGTGGCCCACGGACCCAAGGGCGTAGTTGACCTGCTGCTCAGC
>melita_plumulosa.4321
AAGTGGCCCATAGCGTAAAACATTGGCTGTTTGTAAAACTTGTCGGACTCCGTGTCTATAATTATTGGAGAATCTACGTAATTCTCTGCCCAATTTGGTCCTCCTTGCATATCCAGTGCCATGTTCCAGTCTATCCAGCCTGAGCTGAAGTGATTGCTGGTCTCAATATGACTGTTCGCATAAGCTTCGGCTCGCCCCAGTCACCGAGCAGCACCCTCTGGTCCTCGGGAGAGAAAGGTCCCTCACACGCCTCAGTGTAGAGCAGGAACTTGTCGGGAAACAGAGCTTGAGACTCACTGAGTATGTACGCGTTCCGCTCGTCATCCATGTACCAGTGTACGCCGATTCCGGACACCAGTTGCTGGGCCGTCTCACTTTCGAAGATTGTTGTCACGTAGTCCAGCAGCATAGGGCGTATCTGGTCGTTAATGATAAGCTGTAGATCAGTAAAGCCGGCATCCTTCAGTGGACGGGGCGAGGTCGTCCACCAGCTCACCGTTTCATCGCATCCGCCGGCCAGAAGCACGCGTTGAACTTCCATTCTTCATATCCAGAGCAAAGTGGTTCGTTCTGTGTCGTCAAGGCCCAGATATCCAATCCCTCGCTTTTGTAGCTTTCCAGGAATTTTACGATGTACCGAGCGTAAGGCACCCACAGCTCTGGCACCACAGATCCGGAGCCGTTCACCATACGGTTGGTCTTCATCCAAGCGGGAGGAGACCAGGGTGACGCCACCAACAGGAGCTGCTCCTCTGCCTGCGCAATGGCCTGCTTGATGGTGGGGATCTTATACTTATAATCTTCCTCAGTTAGAGCAAAATGTTTCAGTTCGACATCATCCTCTACATCGTCATATGCATA
>melita_plumulosa.4834
GCGACGAGAGCATCCTGCTGGGCTCCTGGGCCCGTGGGGAGGAGTACCTGGACAACATCATTGAGGACATCAACTACTGGTCGACCGGATGGGTGGACTGGAACATGGCTCTGGACACCCTTGGAGGTCCGAACTGGGCTAATAACTTCCTCGATGCGCCAATCATCGTCGATGAGAACGCCGGCGAGTTCTTCAAACAGCCCACCTTCTACGCCATGGCTCATGTGAGTAAGTTCATCATGCGCGACTCTGTGAGAGTCTCCGTAACCTCCACTGATGTGGATGTCAGAGCCACCGCTGTAGTCAATCCGGACGGATCCATCGTGGTGGTGGTGCTCAACGCACTGGACTCCGCTGCCGACGTCGCCATAGCCCTGGACGGCGGTCGCGTCCTCGCCGTGTCCCT
>melita_plumulosa.4924
CTACTGACAACTACCGTTTCTAAATACTGTACTTACATTGTACCTCTGTTTTATAAAATAATTACCAGCAACAATTTTGGAAATGTTCCAGTTTGAATTCAAACAGAAGATATTTGTTTGAACAATAATAGATTTTTACTATTGTCTCTTCCTTCTAGATAGGTTTGTTTTCTTTTTAGCTTCATTGTTCTTTTTCCAACGAGTAGGAATAACGAGAGTGAAATGTGGTACTTTACCAAGGGGGACAACATAGTTTTTCAACCACCGTTTACCCTTCAAAAGCCTGTCATCGATCCCATCTTTCCAGATGCCAGGAGGGAGATAGATGTCACGTGCCCGGCGGTCTCTCATCAATATCGGGGCAACCATTAAATCCTGTCCGACCATCCATTGGTCACCAATCGACAAACTCTTTGGATCTTTTGGAAACCGCATCGCAAGCGGAGACACCAACGGCTGTCCTGTCAACAATGACTGCTCAAGGTTAGCTTCAAGCCGTGGAATCACCATAGTTTTACGCAGATTGAAGAGGTTCTTTACATGATCATGCACTGTAGAGTCGTACATTGAAGGAAGAGTCGAT
>melita_plumulosa.5133
TTGTTTTTCTTTTTATTTTGGTTTCGGTTACTTTGGTATTGTAAGTATCCTCCTGGACACGGGCGAGGCCGCCATGGCAGAGTACTTCTTGGACCCCTCAGTCCAGCCCCCGATGGCGATGGTCACCTTAAGCTGAGGATTCTTCTTCTTCAGCTCGACGGTTCGGTGGAAGCCACGGTTGGTGATGTCGTAGATTGGGTCCAGGGAGATCATCTGTCCCGTGGTCTCGTTGAGGCCCGCAAAGGCGTAGACCAGGTGCGTGCAGAGGTTTGGGTCGATGTTCTCGATGACAAACTTGCCGAGGGAAGGTCTGTAGACGGCCCATGAGCCGAGGTAGCAGACCACCACGGGGCTGTCGACCGGCTTCTGGGCGAAGACATCTGAAGACTTGACGAAAAGGGCCGCCAAGAAGACGAGGCTTCGCAGGAACAATAAACTGGTTAACCACATTCTTAGGAATAATTTAATGCACAATCACTCCTAAGAATGTGGTTAAC
>melita_plumulosa.5597
TTCTCAACTCCTTGACGAACTCCCTGAATGTGTCTTTGTCCTTATAAGTGCCTCCTCGATCTGCCGCTCCCGGGTATTCCCAATCCAAGTCGAAGCCATCGAAGTCATATCTGTTCATGAATTCTACGATCTCAGCAATTAGTGACTTTCTCCTATCCGGAACCCCCGACATCTGCGAGTACTTCCGGCCGCGCTCGCCCCAGCCACCGATCGCCAGCATCGACTTCACGTTGGGATTCCTCTTCGCAAGCGCTGTGAAGTTTGCGAAGCCGTTGTTTACGACGTCATTCTCTTCGTCGAGCACGAGCACACCCCACGTAACGTTGGACACGCCGATGAACGAGTAGACGATGTGGGTGCACATCTCCTCAGGTATGTCGTCAATTGTGTACCGGCCGATATCGGGCCGGTATATCGCCCAGTTAGAGAAGTAGCAGACAATCCTCGGCTTCCTCTCGGGGAGGATGACTCCCTGTGCCAAGAAGGCGACTGCTGTCACCAGCACAGCCCCTGACACCAGCACC
>melita_plumulosa.5617
AGCTTCTGCTGGATCAGTACGGCCGCCAGGGGTCGCTCGCCCCCATAATGTTGTCCTGATACCCATTGGTGACGACTTCAGGTATGACCATGATACGGAGTGGGACCAGCAGTACACCAACTATCAGAGGCTGCTGGAGTATGTGAACAGTAACTCGCACAAGTACCACGCCACCATTCACTGGGGAACCGTCAAGGATTACTTCACGGAGGTGAGAGTGAGAATGAAGGAATTCCCGACGCTGCAGGGAGACTTCTTCGTGTACAGTGACATCTTCTCTGAGGGCCGGCCGGCCTACTGGAGCGGCTACTTCACCACCAGACCCTACTTCAAGCTGCTCGACCGTCAGTTGCAGGCGGCCCTCAGGTCGGCAGAGATACTCTACACGTGGGCCTGGGCCAAGTCGTCCCAGAGCTCAAA
>melita_plumulosa.5925
CGCCTGGTGGTAGAGTGCTCTGGTTGGGATCCCTGGTGGTGGTGCTATGGGGTGTTGTCGGTGGTGGGGTCCACCATGGTGAAGTTGTGGTGGTGGTTGGCTCAGGAGCAACAGGAACGATGTAGTCCTTCATCCCGTCATAAATCACCTGGGTCATAGGATTGACTCCAAATCCACACATGTTGTTGTAGTCGTCCTGGTCGATGGCCCAGACCATGGCGCCCAGCAAACCACGATCCTTGATGTACTGCATCTTGATCGCCAAACTGTCAGTGTCTTCGTAACCCACCCAGTTGGTGTCTTTAGTGAGTGAAGGGACGAGGCCGACATCATCGTATCGCTCGGTCCAACCGCCTCCGTTTAT
>melita_plumulosa.6464
GGGCGAGGGTGAACGACTGACCGTACATCGGCATACCCAGCACGATCTTCTTCCTATCTGCGCCCTTCTCGATCCAGTACTTGATCGTGAAGTCAGTATTGAAGTTAACATTCTTGGTCTCAGGGTGGCGGTACATGGGAGATACGTGGCCGGTGATCTTGTCCCACTGTCCGTGATAATCGTAGGTCATTACAGCGACCCAGTCCAAATAGCGACTGACCATAGGCACATCATAGCCTGCGTCGATAACTTTGTTACTTGGAGATACAGCAGCGGACAAGAGCAGTCCGTGCGGTTTGAACGCGTCGTGCAGTTCCCTCATCCAGGCAGTGAAACCCTGCTTGTCTGAAGCTGGGCCCTTCTTGCAGTCAACCTGCCAGCACACAGGGTACTCCCAATCCAGATCAAGTCCGTCAAAGTTGTGCTTCTGGATGAACTGGATGACGTGCTCGATAAACCTTCTCCTGGCGTCGGGATTGTTGACGAGTTTACTGTACTTAGAACCGGCCGAGTCATTCCAACCGCCAATTGCGACTAATACTTTCGTCCCTTCGATTTGTAGGCAGTTACTTTTCATAGAATTTGTTGTCGAAGTCGGCCCAGGTGTCGTGTGGTTTGATGAGCAGTCGGCTCGTGTCCAGCACAGCGAAGCCGTACACGATGTGGGTACAGAGGTCGGCGTCAATGTCTTCGGGCACGTACTTGCCTTCGCCCTGCCGGTACCAGGCCCAATTGGTGAAGTAGCACACCACTTTATATTCGCCGTCTGTAGTAGCAGAAGCAGAGGTCTGAGAGGCTTCGGTCTGGGGCGTCACCGCTGACATCGCCGTCTCTCGCTGGGTGACTGCTGTCGTGGGCCGGCTTGGGGGCGAGCTCGTGCCGCGAGACCCGCCAAGCACGCTCTTGATCGTGTTCATGAGCGGATGGGCGCCCTGCCCACAACGGTTCCTGAAGTCGTCCAGGTCCAGGGCCCAGACCATCCCCCCGGCCAATCCCATGTCGATGATGTATTGGGACTTTCGCCTGATGGTGTCCGGGTCGTCGAATGACACCCACTGGTTACCAGAATACGCGTAAGGTCCCATTCTATTCTCGGGATCTTTTACAACAGTCCAGCCTTTGTTCTTGACGCGGTCACAAATCTCATAGTAGGCGAGGAAGCCCTTCGCCCGAGTGAACTCTCCAGCGTTGCCCCCCGTACTGGCGGGTGAGTTGAGACCGTTCACGCTTGGATCGTTTAGGGTGAACGACTGGCCGTACATAGGCATGCCTAGGACCAATTTGTCCTTGGAGGCTCCCTTCTCCATCCAGTACCGAATGGTGTAAT
>melita_plumulosa.6503
GCGGTTCTGGAAGTTGCTCCACTGCACGTAGTAAGCATCCTCTGAGAGTGTACCGTCGCCGACTGTTGCCATCCAAGTCTTGATCTCATCGCTGGAGTTCCAGCAGTTTAGATTGACCTCGTCTCCTCCGTAGTGGAACAGATCGAGTGGCTGGAAGAGGTTAACGAATTCTTCGTAGACTTTGCCGAGCACGGTGTACATGTTATCGTTGGCAAGGTTTAGCTGGCCACATGGTGGCTCTACACAGAATTGTTGCCAGGGTTCCAGGTTAACGCAGACTGCGAGGTTACCAAGACTATCCTGTGGTCCCCACTGCCAACCGTTGCCAACATGAGCAGGAGCGTCGAACTCCGGCATGACTCTGACACCGCGCACCCTGCCGTATTCCACTATGTTGACTACGTCTTCCGCCGTGTAGATCTGCCTGGCCGAATACGCTCCGTACTGAGTCATTTTGGGAAGTTGTTCCATCACCACGGGAAATGAGTGGGTGTCGGTGATGTGCCAGTGGAAGGTGTTCAGTTTGGTAGCCGCCATAGCGTCAATAGTTCTTTTGATGGCAGCGATCGGTATGTAGTTCCTGGACGTGTCAACAATAATTCCTCGGTATGGGAAAGCTGGAGCGTCACTACCTATCACGACGGAGTTGACGATCTGTAGACATTCGTTGATTTCTTCAAAATTGATAAAGCTAGCGA
>melita_plumulosa.6588
CAATGACCTCAAGAGAAGGAACAAAAACCTCAAAGTTCTTCTTGCTATCGGTGGCTGGTCGTTCGGTACAAAGAAGTTCCAGGACATGTCCAAGTCTCGGTACACCAGACAGCTCTTCATTACCAGCGCCATCCCCTTCCTCAGGAAGCACAACTTTGACGGACTGGACATGGATTGGGAGTATCCAGAAGGGCAACGACAAGAATAACTTCGTGTTGCTTCTGACAGAGCTGCGAGAAGCGTTCCTGGCGGAGAGCCTGGCGAAGAAGCGGCCGCGCCTGCTGCTGACGGCCGCTGTGCCCGTCGGGCCGGATAACATCAAGGCTGGCTATGACGTCCCGCGCGTCGCCAAGCAACTCGATTTCATTAACGTGATGGCCTACGATTTCCACGGCAAGTGGGAGAACACTGTTGGTCACAACGCTCCCATGTACGCTCCTTCCTCCGACAGCGAATACAGGAAGCAGCTGTCGGTGACCAACGCGGCCAGCATCTGGGTGAAGCTCGGTGCACCGAAAGAGAAGCTGATTATCGGTATGCCGACCTATGGGCGCTCCTTCACCATGGCAGATCCTCGCCGGTACATCGTTAACAGTCCCTCCACTGGGGGTGGCGCCGCCGGGAAGTACACAGGCGAGGAGGGTTTCCTTGCTTATTATGAGGTGTGCGAACATCTGCAGTCGGGAGGTGCCACTGCCAATCTATTGTGTGTGAAATGAAAAATAAACTGA
>melita_plumulosa.6923
CATTTGTCCTTGAAATCATCCATTTCAATTGCCCATATCATACCGCCCATGAATCCGCTATTCACTGCCCATTGACTCTTTATTCTGATGGATTCAACGTCATCATAGCAGAGCCACTGGTCTCCCTTGAATGCCCAGGGTGACATGGTGTAGTTGTCGATGTCCTTTTCATAGCCGTCTAACAGACAAATCTCATTGTAGCCAAGCATCCCCTTTTGTTTCGTGAAAGGTCCTGCATCTCCATCTCCAATTGTTGGAGACCCTATATCCGTCTGATCTTCATCCTGAAGTTGATAAGTTTTACCGTACGTGGCCATTCCTAGGACGATCTTGTGTGGACATCCGCCAAGTGCAATGATCTCATCCAAAGCTCTTGTGAGGCTGCCACCGAGGTCTCCGAGGTTAGGATGATCGTACATGCTGGTCTGATGACCTGTGACACCATCCCAGGATCCGTGTAGATCGTAGGTCATCAAATTGAGGAAATCCAGATGCTTGCAGAGTTCAGGGAAATCGTAAGCAGCTTGCAGGACATCTGATCCACAACCAAACGCAGATGAGAGCAAAAGTCCATACTTGTCGAATTCCTCACGCAATTCTTCGACAAGAGATACAAAGTTTCTTTGTCTTCTGGTTGTCCTCGCGTTGAGTCGGATACTCCCAGTCCAAATCCAAACCGTCGAAGTTGTACTGTCTAACAAATTTAACCGCAGATTGCACAAACGTCGCTCGCGATTGCGGGTCAGAGGCCATGTTGGAGTATTTCGTAGACCCTTCGTTCCAACCTCCTATCGCAATCATTGTTTTCAGATCAGGATTCACA
>melita_plumulosa.7859
[truncated: 25,926,362 more chars]
